# Supplementary material for: Epithelial hypusination regulates Helicobacter pylori-induced gastric inflammation
Source: Amino Acids. 2026 Feb 2;58(1):28. doi: 10.1007/s00726-026-03496-3 (PMC13194257; doi:10.1007/s00726-026-03496-3)
Supplement: Supplementary file 2 — Supplementary Material 2 [file 726_2026_3496_MOESM2_ESM.xlsx]

## Sheet: Cre vs Flox Up
UniProt Protein Abbreviation	Accession number	UniProt Full Protein Name
ERR1	O08580	Steroid hormone receptor ERR1
AL7A1	Q9DBF1	Alpha-aminoadipic semialdehyde dehyrogenase
CDK1	P11440	Cyclin-dependent kinase 1
HNRH2	P70333	Heterogeneous nuclear ribonucleoprotein H2
ZDHC6	Q9CPV7	Palmitoyltransferase ZDHHC6
HNRDL	Q9Z130	Heterogeneous nuclear ribonucleoprotein D-like
ROAA	Q99020	Heterogeneous nuclear ribonucleoprotein A/B
NGEF	Q8CHT1	Ephexin-1
ROA3	Q8BG05	Heterogeneous nuclear ribonucleoprotein A3
VAV	P27870	Proto-oncogene vav
HNRPC	Q9Z204	Heterogeneous nuclear ribonucleoproteins C1/C2
S10AG	Q9D708	Protein S100-A16
SNP29	Q9ERB0	Synaptosomal-associated protein 29
SRSF3	P84104	Serine/arginine-rich splicing factor 3
PALS2	Q9JLB0	Protein PALS2
NUCL	P09405	Nucleolin
PHIP	Q8VDD9	PH-interacting protein
HNRPD	Q60668	Heterogeneous nuclear ribonucleoprotein D0
APC5	Q8BTZ4	Anaphase-promoting complex subunit 5
ROA1	P49312	Heterogeneous nuclear ribonucleoprotein A1
SRSF1	Q6PDM2	Serine/arginine-rich splicing factor 1
ROA2	O88569	Heterogeneous nuclear ribonucleoproteins A2/B1
HNRPL	Q8R081	Heterogeneous nuclear ribonucleoprotein L
SRSF6	Q3TWW8	Serine/arginine-rich splicing factor 6
SRSF4	Q8VE97	Serine/arginine-rich splicing factor 4
SMN	P97801	Survival motor neuron protein
DESM	P31001	Desmin
AKHTIP	Q64362	AKT-interacting protein
MINK1	Q9JM52	Misshapen-like kinase 1
OGA	Q9EQQ9	Protein O-GlcNAcase
FMNL2	A2APV2	Formin-like protein 2
KS6B1	Q8BSK8	Ribosomal protein S6 kinase beta-1
RALY	Q64012	RNA-binding protein Raly
CHIL4	Q91Z98	Chitinase-like protein 4
OTU6B	Q8K2H2	Deubiquitinase OTUD6B
HNRL2	Q00PI9	Heterogeneous nuclear ribonucleoprotein U-like protein 2
PPIG	A2AR02	Peptidyl-prolyl cis-trans isomerase G
HNRPU	Q8VEK3	Heterogeneous nuclear ribonucleoprotein U
FBX4	Q8CHQ0	F-box only protein 4
CD47	Q61735	Leukocyte surface antigen CD47

## Sheet: Cre vs Flox Down
Uniprot Protein Abbreviation	Accession Number	UniProt Full Protein Name
TAOK1	Q5F2E8	Serine/threonine-protein kinase TAO1
MCE1	O55236	mRNA-capping enzyme
CTL3	Q921V7	Choline transporter-like protein 3
CAVN3	Q91VJ2	Caveolae-associated protein 3
VMP1	Q99KU0	Vacuole membrane protein 1
HMCS2	P54869	Hydroxymethylglutaryl-CoA synthase, mitochondrial
CO9	P06683	Complement component C9
BPIA2	P07743	BPI fold-containing family A member 2
BAF	O54962	Barrier-to-autointegration factor
RTF1	A2AQ19	RNA polymerase-associated protein RTF1 homolog
K1C13	P08730	Keratin, type I cytoskeletal 13
PON1	P52430	Serum paraoxonase/arylesterase 1
CALM2	P0DP27	Calmodulin-2
ACPM	Q9CR21	Acyl carrier protein, mitochondrial
TRY2	P07146	Anionic trypsin-2
CP2DA	P24456	Cytochrome P450 2D10
MGST1	Q91VS7	Microsomal glutathione S-transferase 1
ATP5J	P97450	ATP synthase peripheral stalk subunit F6, mitochondrial
RM24	Q9CQ06	Large ribosomal subunit protein uL24m
DHI1	P50172	11-beta-hydroxysteroid dehydrogenase 1
CEL2A	P05208	Chymotrypsin-like elastase family member 2A
CD123	Q8CII2	Translation initiation factor eIF2 assembly protein
FETUA	P29699	Alpha-2-HS-glycoprotein
IFIT1	Q64282	Antiviral innate immune response effector IFIT1
MCTS2	Q9CQ21	Malignant T-cell-amplified sequence 2
RBM19	Q8R3C6	Probable RNA-binding protein 19
RPTN	P97347	Repetin
CPSM	Q8C196	Carbamoyl-phosphate synthase [ammonia], mitochondrial
MARC1	Q9CW42	Mitochondrial amidoxime-reducing component 1
LIPP	Q6P8U6	Pancreatic triacylglycerol lipase
FILA	P11088	Filaggrin
ARGI1	Q61176	Arginase-1
K2C4	P07744	Keratin, type II cytoskeletal 4
CP3AB	Q64459	Cytochrome P450 3A11
CP2E1	Q05421	Cytochrome P450 2E1
CP1A2	P00186	Cytochrome P450 1A2
DPYL3	Q62188	Dihydropyrimidinase-related protein 3
UDB17	P17717	UDP-glucuronosyltransferase 2B17
MYH3	P13541	Myosin-3
CP2F2	P33267	Cytochrome P450 2F2
