# Supplementary material for: Epithelial hypusination regulates Helicobacter pylori-induced gastric inflammation
Source: Amino Acids. 2026 Feb 2;58(1):28. doi: 10.1007/s00726-026-03496-3 (PMC13194257; doi:10.1007/s00726-026-03496-3)
Supplement: Supplementary file 3 — Supplementary Material 3 [file 726_2026_3496_MOESM3_ESM.xls]

## Sheet: Sheet0
© 2000-2025 QIAGEN. All rights reserved.
Categories	Diseases or Functions Annotation	p-value	Predicted Activation State	Activation z-score	Molecules	# Molecules
Cancer,Endocrine System Disorders,Organismal Injury and Abnormalities	Nonpituitary endocrine tumor	7.18e-12			ACAT1,ACO2,AKTIP,ALDH7A1,ALDH9A1,ANAPC5,BCCIP,CD47,CDK1,CRAT,CTSC,CTTN,DES,DNAJC21,ECH1,ELAVL1,ESRRA,FBXO4,FMNL2,GABARAPL2,GOT2,HADH,HNRNPA1,HNRNPA2B1,HNRNPA3,HNRNPAB,HNRNPC,HNRNPD,HNRNPDL,HNRNPL,HNRNPU,HNRNPUL2,IDH2,IVD,MDH2,ME3,MFAP4,MINK1,MSTO1,MTTP,MYH11,MYL9,NCL,NGEF,NOL10,OGA,OTUD6B,OXCT1,PHIP,PLEKHG3,PPIG,PSMB8,RALY,RBBP4,RPS6KB1,RRBP1,S100A16,SERINC2,SLC7A1,SNAP29,SNRNP70,SNRPC,SOD2,SRSF1…	70
Cancer,Organismal Injury and Abnormalities	Head and neck carcinoma	8.26e-12			ACAT1,ACO2,AKTIP,ALDH7A1,ALDH9A1,ANAPC5,BCCIP,CD47,CDK1,CRAT,CTSC,CTTN,DES,DNAJC21,ECH1,ELAVL1,ESRRA,FBXO4,FMNL2,GABARAPL2,GOT2,H2AC20,HADH,HNRNPA1,HNRNPA2B1,HNRNPA3,HNRNPAB,HNRNPC,HNRNPD,HNRNPDL,HNRNPH2,HNRNPL,HNRNPU,HNRNPUL2,IDH2,IVD,MDH2,ME3,MFAP4,MINK1,MSTO1,MTTP,MYH11,MYL9,NCL,NGEF,NOL10,OGA,OTUD6B,OXCT1,PHIP,PHPT1,PLEKHG3,PPIG,PSMB8,RALY,RBBP4,RPS6KB1,RRBP1,SERINC2,SLC7A1,SNAP29,SNRNP70,SNR…	71
Cancer,Organismal Injury and Abnormalities	Head and neck tumor	2.16e-11			ACAT1,ACO2,AKTIP,ALDH7A1,ALDH9A1,ANAPC5,BCCIP,CD47,CDK1,CRAT,CTSC,CTTN,DES,DNAJC21,ECH1,ELAVL1,ESRRA,FBXO4,FMNL2,GABARAPL2,GOT2,H2AC20,HADH,HNRNPA1,HNRNPA2B1,HNRNPA3,HNRNPAB,HNRNPC,HNRNPD,HNRNPDL,HNRNPH2,HNRNPL,HNRNPU,HNRNPUL2,IDH2,IVD,MDH2,ME3,MFAP4,MINK1,MSTO1,MTTP,MYH11,MYL9,NCL,NGEF,NOL10,OGA,OTUD6B,OXCT1,PHIP,PHPT1,PLEKHG3,PPIG,PSMB8,RALY,RBBP4,RPS6KB1,RRBP1,S100A16,SERINC2,SLC7A1,SNAP29,SNR…	74
Cancer,Organismal Injury and Abnormalities	Neck neoplasm	2.28e-11			ACAT1,ACO2,AKTIP,ALDH7A1,ALDH9A1,ANAPC5,BCCIP,CD47,CDK1,CRAT,CTSC,CTTN,DES,DNAJC21,ECH1,ELAVL1,ESRRA,FBXO4,FMNL2,GABARAPL2,GOT2,HADH,HNRNPA1,HNRNPA2B1,HNRNPA3,HNRNPAB,HNRNPC,HNRNPD,HNRNPDL,HNRNPL,HNRNPU,HNRNPUL2,IDH2,IVD,MDH2,ME3,MFAP4,MINK1,MSTO1,MTTP,MYH11,MYL9,NCL,NGEF,NOL10,OGA,OTUD6B,OXCT1,PHIP,PHPT1,PLEKHG3,PPIG,PSMB8,RALY,RBBP4,RPS6KB1,RRBP1,SERINC2,SLC7A1,SNAP29,SNRNP70,SNRPC,SOD2,SRSF3,S…	69
Cancer,Gastrointestinal Disease,Organismal Injury and Abnormalities	Digestive system cancer	2.34e-11		-0.097	ACAT1,ACO2,AKTIP,ALDH7A1,ALDH9A1,ANAPC5,BCCIP,CD47,CDK1,CRAT,CTSC,CTTN,DES,DNAJC21,ECH1,ECHS1,ELAVL1,ESRRA,FBXO4,FMNL2,GOT2,H2AC20,HADH,HNRNPA1,HNRNPA2B1,HNRNPA3,HNRNPAB,HNRNPC,HNRNPD,HNRNPDL,HNRNPH2,HNRNPL,HNRNPU,HNRNPUL2,IDH2,IVD,MDH2,ME3,MFAP4,MINK1,MSTO1,MTTP,MYH11,MYL9,NCL,NGEF,NOL10,OGA,OTUD6B,OXCT1,PALS2,PHIP,PHPT1,PLEKHG3,PPIG,PSMB8,RALY,RBBP4,RPS6KB1,RRBP1,S100A16,SERINC2,SLC7A1,SNAP29,S…	75
RNA Post-Transcriptional Modification	Splicing of RNA	3e-11		0.186	HNRNPA1,HNRNPA2B1,HNRNPC,HNRNPL,HNRNPU,PPIG,SNRNP70,SNRPC,SRSF1,SRSF3,SRSF4,SRSF6	12
Cancer,Endocrine System Disorders,Organismal Injury and Abnormalities	Thyroid carcinoma	4.5e-11			ACAT1,ACO2,AKTIP,ALDH7A1,ALDH9A1,ANAPC5,BCCIP,CD47,CDK1,CRAT,CTSC,CTTN,DES,DNAJC21,ECH1,ELAVL1,ESRRA,FBXO4,FMNL2,GABARAPL2,GOT2,HADH,HNRNPA1,HNRNPA2B1,HNRNPA3,HNRNPAB,HNRNPC,HNRNPD,HNRNPDL,HNRNPL,HNRNPU,HNRNPUL2,IDH2,IVD,MDH2,ME3,MFAP4,MINK1,MSTO1,MTTP,MYH11,MYL9,NCL,NGEF,NOL10,OGA,OTUD6B,OXCT1,PHIP,PLEKHG3,PPIG,PSMB8,RALY,RBBP4,RPS6KB1,RRBP1,SERINC2,SLC7A1,SNAP29,SNRNP70,SNRPC,SOD2,SRSF3,SRSF6,S…	68
Organismal Injury and Abnormalities	Abdominal lesion	5.34e-11		-1.787	ACAT1,ACO2,AKTIP,ALDH7A1,ALDH9A1,ANAPC5,BCCIP,CD47,CDK1,CRAT,CTSC,CTTN,DES,DNAJC21,ECH1,ECHS1,ELAVL1,ESRRA,FBXO4,FMNL2,GABARAPL2,GOT2,H2AC20,HADH,HNRNPA1,HNRNPA2B1,HNRNPA3,HNRNPAB,HNRNPC,HNRNPD,HNRNPDL,HNRNPH2,HNRNPL,HNRNPU,HNRNPUL2,IDH2,IVD,MDH2,ME3,MFAP4,MINK1,MSTO1,MTTP,MYH11,MYL9,NCL,NGEF,NOL10,OGA,OTUD6B,OXCT1,PALS2,PHIP,PHPT1,PLEKHG3,PPIG,PSMB8,RALY,RBBP4,RPS6KB1,RRBP1,S100A16,SERINC2,SLC7A…	77
RNA Post-Transcriptional Modification	Processing of RNA	5.49e-11		0.239	HNRNPA1,HNRNPA2B1,HNRNPC,HNRNPD,HNRNPL,HNRNPU,PPIG,SNRNP70,SNRPC,SRSF1,SRSF3,SRSF4,SRSF6,SSB	14
Cancer,Organismal Injury and Abnormalities	Intraabdominal organ tumor	1.4e-10		-1.173	ACAT1,ACO2,AKTIP,ALDH7A1,ALDH9A1,ANAPC5,BCCIP,CD47,CDK1,CRAT,CTSC,CTTN,DES,DNAJC21,ECH1,ECHS1,ELAVL1,ESRRA,FBXO4,FMNL2,GABARAPL2,GOT2,H2AC20,HADH,HNRNPA1,HNRNPA2B1,HNRNPA3,HNRNPAB,HNRNPC,HNRNPD,HNRNPDL,HNRNPH2,HNRNPL,HNRNPU,HNRNPUL2,IDH2,IVD,MDH2,ME3,MFAP4,MINK1,MSTO1,MTTP,MYH11,MYL9,NCL,NGEF,NOL10,OGA,OTUD6B,OXCT1,PALS2,PHIP,PHPT1,PLEKHG3,PPIG,PSMB8,RALY,RBBP4,RPS6KB1,RRBP1,S100A16,SERINC2,SLC7A…	76
Cancer,Organismal Injury and Abnormalities	Abdominal carcinoma	1.43e-10		-0.883	ACAT1,ACO2,AKTIP,ALDH7A1,ALDH9A1,ANAPC5,BCCIP,CD47,CDK1,CRAT,CTSC,CTTN,DES,DNAJC21,ECH1,ECHS1,ELAVL1,ESRRA,FBXO4,FMNL2,GABARAPL2,GOT2,H2AC20,HADH,HNRNPA1,HNRNPA2B1,HNRNPA3,HNRNPAB,HNRNPC,HNRNPD,HNRNPDL,HNRNPH2,HNRNPL,HNRNPU,HNRNPUL2,IDH2,IVD,MDH2,ME3,MFAP4,MINK1,MSTO1,MTTP,MYH11,MYL9,NCL,NGEF,NOL10,OGA,OTUD6B,OXCT1,PHIP,PHPT1,PLEKHG3,PPIG,PSMB8,RALY,RBBP4,RPS6KB1,RRBP1,S100A16,SERINC2,SLC7A1,SNAP…	75
Cellular Function and Maintenance,Protein Synthesis	Synthesis of protein	2.27e-10	Increased	3.05	CD47,ELAVL1,HNRNPD,HNRNPL,MTTP,NCL,OTUD6B,RPS6KB1,RRBP1,SLC7A1,Smn1,SNRNP70,SOD2,SRSF1,SRSF3,SSB,YBX1	17
Cancer,Endocrine System Disorders,Organismal Injury and Abnormalities	Endocrine carcinoma	2.35e-10			ACAT1,ACO2,AKTIP,ALDH7A1,ALDH9A1,ANAPC5,BCCIP,CD47,CDK1,CRAT,CTSC,CTTN,DES,DNAJC21,ECH1,ELAVL1,ESRRA,FBXO4,FMNL2,GABARAPL2,GOT2,HADH,HNRNPA1,HNRNPA2B1,HNRNPA3,HNRNPAB,HNRNPC,HNRNPD,HNRNPDL,HNRNPL,HNRNPU,HNRNPUL2,IDH2,IVD,MDH2,ME3,MFAP4,MINK1,MSTO1,MTTP,MYH11,MYL9,NCL,NGEF,NOL10,OGA,OTUD6B,OXCT1,PHIP,PLEKHG3,PPIG,PSMB8,RALY,RBBP4,RPS6KB1,RRBP1,SERINC2,SLC7A1,SNAP29,SNRNP70,SNRPC,SOD2,SRSF1,SRSF3,S…	69
Cancer,Organismal Injury and Abnormalities	Abdominal cancer	2.9e-10		-0.8	ACAT1,ACO2,AKTIP,ALDH7A1,ALDH9A1,ANAPC5,BCCIP,CD47,CDK1,CRAT,CTSC,CTTN,DES,DNAJC21,ECH1,ECHS1,ELAVL1,ESRRA,FBXO4,FMNL2,GABARAPL2,GOT2,H2AC20,HADH,HNRNPA1,HNRNPA2B1,HNRNPA3,HNRNPAB,HNRNPC,HNRNPD,HNRNPDL,HNRNPH2,HNRNPL,HNRNPU,HNRNPUL2,IDH2,IVD,MDH2,ME3,MFAP4,MINK1,MSTO1,MTTP,MYH11,MYL9,NCL,NGEF,NOL10,OGA,OTUD6B,OXCT1,PALS2,PHIP,PHPT1,PLEKHG3,PPIG,PSMB8,RALY,RBBP4,RPS6KB1,RRBP1,S100A16,SERINC2,SLC7A…	76
Cancer,Organismal Injury and Abnormalities	Upper abdominal cancer	3.04e-10		-0.8	ACAT1,ACO2,AKTIP,ALDH7A1,ALDH9A1,ANAPC5,CD47,CDK1,CRAT,CTSC,CTTN,DES,DNAJC21,ECHS1,ELAVL1,ESRRA,FBXO4,GABARAPL2,GOT2,H2AC20,HADH,HNRNPA1,HNRNPA2B1,HNRNPAB,HNRNPC,HNRNPD,HNRNPDL,HNRNPL,HNRNPU,HNRNPUL2,IDH2,IVD,MDH2,ME3,MFAP4,MINK1,MSTO1,MTTP,MYH11,MYL9,NCL,NGEF,NOL10,OGA,OTUD6B,OXCT1,PHIP,PLEKHG3,PPIG,RALY,RBBP4,RPS6KB1,RRBP1,SERINC2,SLC7A1,SNRNP70,SNRPC,SOD2,SRSF1,SRSF3,SRSF6,SSB,VAV1,YBX1,ZDHHC6	65
Cancer,Gastrointestinal Disease,Organismal Injury and Abnormalities	Hepato-pancreato-biliary cancer	4.71e-10		-0.524	ACAT1,ACO2,AKTIP,ALDH7A1,ALDH9A1,ANAPC5,CD47,CDK1,CTSC,CTTN,DES,DNAJC21,ECHS1,ELAVL1,ESRRA,FBXO4,GOT2,H2AC20,HADH,HNRNPA1,HNRNPA2B1,HNRNPAB,HNRNPC,HNRNPD,HNRNPDL,HNRNPL,HNRNPU,HNRNPUL2,IDH2,IVD,MDH2,ME3,MFAP4,MINK1,MSTO1,MTTP,MYH11,NCL,NGEF,NOL10,OGA,OTUD6B,OXCT1,PHIP,PLEKHG3,RALY,RBBP4,RPS6KB1,RRBP1,SERINC2,SLC7A1,SNRPC,SOD2,SRSF1,SRSF3,VAV1,YBX1,ZDHHC6	58
Cancer,Organismal Injury and Abnormalities	Adenocarcinoma	5.43e-10			ACAT1,ACO2,AKTIP,ALDH7A1,ALDH9A1,ANAPC5,BCCIP,CD47,CDK1,CRAT,CTSC,CTTN,DES,DNAJC21,ECH1,ECHS1,ELAVL1,ESRRA,FBXO4,FMNL2,GABARAPL2,GOT2,H2AC20,HADH,HNRNPA1,HNRNPA2B1,HNRNPA3,HNRNPAB,HNRNPC,HNRNPD,HNRNPDL,HNRNPH2,HNRNPL,HNRNPU,HNRNPUL2,IDH2,IVD,MDH2,ME3,MFAP4,MINK1,MTTP,MYH11,MYL9,NCL,NGEF,NOL10,OGA,OTUD6B,OXCT1,PHIP,PHPT1,PLEKHG3,PPIG,PSMB8,RALY,RBBP4,RPS6KB1,RRBP1,S100A16,SERINC2,SLC7A1,SNAP29,SNR…	73
RNA Post-Transcriptional Modification	Splicing of mRNA	6.35e-10		-1.109	HNRNPA1,HNRNPA2B1,HNRNPC,HNRNPL,HNRNPU,SNRNP70,SNRPC,SRSF1,SRSF4,SRSF6	10
Cancer,Gastrointestinal Disease,Hepatic System Disease,Organismal Injury and Abnormalities	Liver carcinoma	1.36e-09		-0.883	ACAT1,ACO2,AKTIP,ALDH7A1,ALDH9A1,ANAPC5,CD47,CDK1,CTSC,CTTN,DES,DNAJC21,ECHS1,ESRRA,FBXO4,GOT2,HADH,HNRNPA1,HNRNPA2B1,HNRNPAB,HNRNPC,HNRNPDL,HNRNPU,HNRNPUL2,IDH2,IVD,MDH2,ME3,MFAP4,MINK1,MSTO1,NCL,NGEF,NOL10,OGA,OTUD6B,OXCT1,PHIP,PLEKHG3,RALY,RBBP4,RPS6KB1,RRBP1,SERINC2,SLC7A1,SRSF1,SRSF3,VAV1,ZDHHC6	49
Cancer,Gastrointestinal Disease,Hepatic System Disease,Organismal Injury and Abnormalities	Hepatobiliary carcinoma	1.38e-09		-0.883	ACAT1,ACO2,AKTIP,ALDH7A1,ALDH9A1,ANAPC5,CD47,CDK1,CTSC,CTTN,DES,DNAJC21,ECHS1,ESRRA,FBXO4,GOT2,HADH,HNRNPA1,HNRNPA2B1,HNRNPAB,HNRNPC,HNRNPDL,HNRNPU,HNRNPUL2,IDH2,IVD,MDH2,ME3,MFAP4,MINK1,MSTO1,MYH11,NCL,NGEF,NOL10,OGA,OTUD6B,OXCT1,PHIP,PLEKHG3,RALY,RBBP4,RPS6KB1,RRBP1,SERINC2,SLC7A1,SNRPC,SRSF1,SRSF3,VAV1,ZDHHC6	51
Gastrointestinal Disease,Hepatic System Disease,Organismal Injury and Abnormalities	Liver lesion	1.41e-09	Decreased	-2.043	ACAT1,ACO2,AKTIP,ALDH7A1,ALDH9A1,ANAPC5,CD47,CDK1,CTSC,CTTN,DES,DNAJC21,ECHS1,ELAVL1,ESRRA,FBXO4,GOT2,H2AC20,HADH,HNRNPA1,HNRNPA2B1,HNRNPA3,HNRNPAB,HNRNPC,HNRNPDL,HNRNPU,HNRNPUL2,IDH2,IVD,MDH2,ME3,MFAP4,MINK1,MSTO1,MTTP,NCL,NGEF,NOL10,OGA,OTUD6B,OXCT1,PHIP,PLEKHG3,RALY,RBBP4,RPS6KB1,RRBP1,SERINC2,SLC7A1,SOD2,SRSF1,SRSF3,SRSF6,VAV1,ZDHHC6	55
Cellular Movement	Cell movement	1.41e-09	Increased	4.419	ACAT1,ACO2,CD47,CDK1,Chil3/Chil4,CTSC,CTTN,ECHS1,ELAVL1,ESRRA,FBXO4,FMNL2,GOT2,HADH,HNRNPA1,HNRNPA2B1,HNRNPAB,HNRNPC,HNRNPH2,HNRNPL,HNRNPU,IDH2,MINK1,MYL9,NCL,OTUD6B,PHIP,PLEKHG3,PSMB8,RALY,RBBP4,RPS6KB1,RRBP1,S100A16,SLC7A1,SOD2,SRSF1,SRSF3,VAV1,YBX1	40
Cancer,Gastrointestinal Disease,Hepatic System Disease,Organismal Injury and Abnormalities	Liver cancer	1.51e-09		-0.524	ACAT1,ACO2,AKTIP,ALDH7A1,ALDH9A1,ANAPC5,CD47,CDK1,CTSC,CTTN,DES,DNAJC21,ECHS1,ESRRA,FBXO4,GOT2,HADH,HNRNPA1,HNRNPA2B1,HNRNPAB,HNRNPC,HNRNPDL,HNRNPU,HNRNPUL2,IDH2,IVD,MDH2,ME3,MFAP4,MINK1,MSTO1,NCL,NGEF,NOL10,OGA,OTUD6B,OXCT1,PHIP,PLEKHG3,RALY,RBBP4,RPS6KB1,RRBP1,SERINC2,SLC7A1,SOD2,SRSF1,SRSF3,VAV1,ZDHHC6	50
Cancer,Organismal Injury and Abnormalities	Cancer of secretory structure	1.64e-09			ACAT1,ACO2,AKTIP,ALDH7A1,ALDH9A1,ANAPC5,BCCIP,CD47,CDK1,CRAT,CTSC,CTTN,DES,DNAJC21,ECH1,ELAVL1,ESRRA,FBXO4,FMNL2,GABARAPL2,GOT2,H2AC20,HADH,HNRNPA1,HNRNPA2B1,HNRNPA3,HNRNPAB,HNRNPC,HNRNPD,HNRNPDL,HNRNPL,HNRNPU,HNRNPUL2,IDH2,IVD,MDH2,ME3,MFAP4,MINK1,MSTO1,MTTP,MYH11,MYL9,NCL,NGEF,NOL10,OGA,OTUD6B,OXCT1,PHIP,PLEKHG3,PPIG,PSMB8,RALY,RBBP4,RPS6KB1,RRBP1,SERINC2,SLC7A1,SNAP29,SNRNP70,SNRPC,SOD2,SRSF3,…	70
Cancer,Gastrointestinal Disease,Hepatic System Disease,Organismal Injury and Abnormalities	Hepatobiliary system cancer	1.8e-09		-0.524	ACAT1,ACO2,AKTIP,ALDH7A1,ALDH9A1,ANAPC5,CD47,CDK1,CTSC,CTTN,DES,DNAJC21,ECHS1,ESRRA,FBXO4,GOT2,HADH,HNRNPA1,HNRNPA2B1,HNRNPAB,HNRNPC,HNRNPDL,HNRNPU,HNRNPUL2,IDH2,IVD,MDH2,ME3,MFAP4,MINK1,MSTO1,MYH11,NCL,NGEF,NOL10,OGA,OTUD6B,OXCT1,PHIP,PLEKHG3,RALY,RBBP4,RPS6KB1,RRBP1,SERINC2,SLC7A1,SNRPC,SOD2,SRSF1,SRSF3,VAV1,ZDHHC6	52
Cancer,Gastrointestinal Disease,Organismal Injury and Abnormalities	Malignant hepatobiliary neoplasm	1.8e-09		-0.524	ACAT1,ACO2,AKTIP,ALDH7A1,ALDH9A1,ANAPC5,CD47,CDK1,CTSC,CTTN,DES,DNAJC21,ECHS1,ESRRA,FBXO4,GOT2,HADH,HNRNPA1,HNRNPA2B1,HNRNPAB,HNRNPC,HNRNPDL,HNRNPU,HNRNPUL2,IDH2,IVD,MDH2,ME3,MFAP4,MINK1,MSTO1,MYH11,NCL,NGEF,NOL10,OGA,OTUD6B,OXCT1,PHIP,PLEKHG3,RALY,RBBP4,RPS6KB1,RRBP1,SERINC2,SLC7A1,SNRPC,SOD2,SRSF1,SRSF3,VAV1,ZDHHC6	52
Cancer,Gastrointestinal Disease,Organismal Injury and Abnormalities	Hepatobiliary neoplasm	1.91e-09		-0.851	ACAT1,ACO2,AKTIP,ALDH7A1,ALDH9A1,ANAPC5,CD47,CDK1,CTSC,CTTN,DES,DNAJC21,ECHS1,ESRRA,FBXO4,GOT2,H2AC20,HADH,HNRNPA1,HNRNPA2B1,HNRNPA3,HNRNPAB,HNRNPC,HNRNPDL,HNRNPU,HNRNPUL2,IDH2,IVD,MDH2,ME3,MFAP4,MINK1,MSTO1,MYH11,NCL,NGEF,NOL10,OGA,OTUD6B,OXCT1,PHIP,PLEKHG3,RALY,RBBP4,RPS6KB1,RRBP1,SERINC2,SLC7A1,SNRPC,SOD2,SRSF1,SRSF3,SRSF6,VAV1,ZDHHC6	55
Cellular Function and Maintenance	Metabolism of macromolecule	2.81e-09	Increased	2.815	CD47,CDK1,CTSC,ELAVL1,ESRRA,FBXO4,GABARAPL2,HNRNPA1,HNRNPD,HNRNPDL,HNRNPL,MTTP,NCL,OGA,OTUD6B,RPS6KB1,RRBP1,SLC7A1,Smn1,SNRNP70,SOD2,SRSF1,SRSF3,SSB,VAV1,YBX1	26
Cancer,Gastrointestinal Disease,Hepatic System Disease,Organismal Injury and Abnormalities	Liver tumor	2.92e-09		-0.851	ACAT1,ACO2,AKTIP,ALDH7A1,ALDH9A1,ANAPC5,CD47,CDK1,CTSC,CTTN,DES,DNAJC21,ECHS1,ESRRA,FBXO4,GOT2,H2AC20,HADH,HNRNPA1,HNRNPA2B1,HNRNPA3,HNRNPAB,HNRNPC,HNRNPDL,HNRNPU,HNRNPUL2,IDH2,IVD,MDH2,ME3,MFAP4,MINK1,MSTO1,NCL,NGEF,NOL10,OGA,OTUD6B,OXCT1,PHIP,PLEKHG3,RALY,RBBP4,RPS6KB1,RRBP1,SERINC2,SLC7A1,SOD2,SRSF1,SRSF3,SRSF6,VAV1,ZDHHC6	53
Cancer,Organismal Injury and Abnormalities	Abdominal adenocarcinoma	2.99e-09			ACAT1,ACO2,AKTIP,ALDH7A1,ALDH9A1,ANAPC5,BCCIP,CD47,CDK1,CRAT,CTSC,CTTN,DES,DNAJC21,ECH1,ECHS1,ELAVL1,ESRRA,FBXO4,FMNL2,GABARAPL2,GOT2,H2AC20,HADH,HNRNPA1,HNRNPA2B1,HNRNPA3,HNRNPAB,HNRNPC,HNRNPD,HNRNPDL,HNRNPH2,HNRNPL,HNRNPU,HNRNPUL2,IDH2,IVD,MDH2,ME3,MFAP4,MINK1,MTTP,MYH11,MYL9,NCL,NGEF,NOL10,OGA,OTUD6B,OXCT1,PHIP,PHPT1,PLEKHG3,PPIG,PSMB8,RALY,RBBP4,RRBP1,S100A16,SERINC2,SLC7A1,SNAP29,SNRNP70,SNR…	71
Cellular Function and Maintenance,Protein Synthesis	Translation of protein	1.12e-08		1.968	ELAVL1,NCL,OTUD6B,RPS6KB1,RRBP1,SLC7A1,SNRNP70,SRSF1,SRSF3,SSB,YBX1	11
Cancer,Organismal Injury and Abnormalities	Malignant genitourinary solid tumor	1.33e-08			ACAT1,ACO2,AKTIP,ALDH7A1,ALDH9A1,ANAPC5,BCCIP,CD47,CDK1,CRAT,CTSC,CTTN,DES,DNAJC21,ECH1,ECHS1,ELAVL1,ESRRA,FBXO4,FMNL2,GABARAPL2,GOT2,H2AC20,HADH,HNRNPA1,HNRNPA2B1,HNRNPC,HNRNPDL,HNRNPH2,HNRNPL,HNRNPU,HNRNPUL2,IDH2,IVD,MDH2,ME3,MFAP4,MINK1,MSTO1,MTTP,MYH11,MYL9,NCL,NGEF,NOL10,OGA,OTUD6B,OXCT1,PHIP,PLEKHG3,PPIG,RALY,RBBP4,RPS6KB1,RRBP1,S100A16,SERINC2,SLC7A1,SNRNP70,SNRPC,SOD2,SRSF1,SRSF3,SRSF4,SR…	68
Cancer,Organismal Injury and Abnormalities	Tumorigenesis of tissue	1.36e-08		-0.445	ACAT1,ACO2,AKTIP,ALDH7A1,ALDH9A1,ANAPC5,BCCIP,CD47,CDK1,CRAT,CTSC,CTTN,DES,DNAJC21,ECH1,ECHS1,ELAVL1,ESRRA,FBXO4,FMNL2,GABARAPL2,GOT2,H2AC20,HADH,HNRNPA1,HNRNPA2B1,HNRNPA3,HNRNPAB,HNRNPC,HNRNPD,HNRNPDL,HNRNPH2,HNRNPL,HNRNPU,HNRNPUL2,IDH2,IVD,MDH2,ME3,MFAP4,MINK1,MSTO1,MTTP,MYH11,MYL9,NCL,NGEF,NOL10,OGA,OTUD6B,OXCT1,PALS2,PHIP,PHPT1,PLEKHG3,PPIG,PSMB8,RALY,RBBP4,RPS6KB1,RRBP1,S100A16,SERINC2,SLC7A…	76
Cellular Function and Maintenance,Protein Synthesis	Expression of protein	1.58e-08		1.592	ELAVL1,NCL,OTUD6B,RPS6KB1,RRBP1,SLC7A1,SNRNP70,SOD2,SRSF1,SRSF3,SSB,YBX1	12
Cellular Function and Maintenance,Protein Synthesis	Metabolism of protein	1.77e-08	Increased	2.932	CD47,CTSC,ELAVL1,FBXO4,GABARAPL2,HNRNPD,HNRNPL,MTTP,NCL,OGA,OTUD6B,RPS6KB1,RRBP1,SLC7A1,Smn1,SNRNP70,SOD2,SRSF1,SRSF3,SSB,VAV1,YBX1	22
DNA Replication, Recombination, and Repair,RNA Post-Transcriptional Modification	Annealing of hnRNA	2.27e-08			HNRNPA1,HNRNPC,HNRNPU	3
Gene Expression	Activation of microRNA primary	2.27e-08			HNRNPA1,HNRNPA2B1,SRSF1	3
Cancer,Organismal Injury and Abnormalities	Extrapancreatic malignant tumor	2.41e-08		-1.017	ACAT1,ACO2,AKTIP,ALDH7A1,ALDH9A1,ANAPC5,BCCIP,CD47,CDK1,CRAT,CTSC,CTTN,DES,DNAJC21,ECH1,ECHS1,ELAVL1,ESRRA,FBXO4,FMNL2,GABARAPL2,GOT2,H2AC20,HADH,HNRNPA1,HNRNPA2B1,HNRNPA3,HNRNPAB,HNRNPC,HNRNPD,HNRNPDL,HNRNPH2,HNRNPL,HNRNPU,HNRNPUL2,IDH2,IVD,MDH2,ME3,MFAP4,MINK1,MSTO1,MTTP,MYH11,MYL9,NCL,NGEF,NOL10,OGA,OTUD6B,OXCT1,PALS2,PHIP,PHPT1,PLEKHG3,PPIG,PSMB8,RALY,RBBP4,RPS6KB1,RRBP1,S100A16,SERINC2,SLC7A…	76
Cancer,Gastrointestinal Disease,Organismal Injury and Abnormalities	Gastrointestinal tract cancer	7.75e-08			ACAT1,ACO2,AKTIP,ALDH9A1,ANAPC5,BCCIP,CD47,CDK1,CRAT,CTSC,CTTN,DES,DNAJC21,ECH1,ECHS1,ELAVL1,ESRRA,FBXO4,FMNL2,GOT2,H2AC20,HADH,HNRNPA1,HNRNPA2B1,HNRNPA3,HNRNPC,HNRNPD,HNRNPDL,HNRNPH2,HNRNPL,HNRNPUL2,IDH2,IVD,MDH2,ME3,MFAP4,MINK1,MTTP,MYH11,MYL9,NCL,NGEF,NOL10,OGA,OTUD6B,OXCT1,PALS2,PHIP,PHPT1,PLEKHG3,PPIG,PSMB8,RALY,RBBP4,RPS6KB1,RRBP1,S100A16,SERINC2,SLC7A1,SNAP29,SNRNP70,SOD2,SRSF3,SRSF4,SRSF6…	68
Infectious Diseases,Organismal Injury and Abnormalities	Viral Infection	8.92e-08	Increased	3.967	AKTIP,ALDH7A1,ALDH9A1,CDK1,CTSC,CTTN,ECHS1,ELAVL1,GABARAPL2,HNRNPA1,HNRNPC,HNRNPDL,HNRNPL,HNRNPU,HNRNPUL2,MINK1,MYH11,NCL,PHPT1,PSMB8,RBBP4,RPS6KB1,SLC7A1,SNAP29,SNRNP70,SNRPC,SOD2,SRSF1,SRSF3,SRSF6,SSB,VAV1,YBX1	33
Cancer,Gastrointestinal Disease,Organismal Injury and Abnormalities	Gastrointestinal carcinoma	9.68e-08			ACAT1,ACO2,AKTIP,ALDH9A1,ANAPC5,BCCIP,CD47,CDK1,CRAT,CTSC,CTTN,DES,DNAJC21,ECH1,ECHS1,ELAVL1,ESRRA,FBXO4,FMNL2,GOT2,H2AC20,HADH,HNRNPA1,HNRNPA2B1,HNRNPA3,HNRNPC,HNRNPD,HNRNPDL,HNRNPH2,HNRNPL,HNRNPUL2,IDH2,IVD,MDH2,ME3,MFAP4,MINK1,MTTP,MYH11,MYL9,NCL,NGEF,NOL10,OGA,OTUD6B,OXCT1,PHIP,PHPT1,PLEKHG3,PPIG,PSMB8,RALY,RBBP4,RRBP1,S100A16,SERINC2,SLC7A1,SNAP29,SNRNP70,SOD2,SRSF3,SRSF4,SRSF6,SSB,VAV1,YBX1	66
Cellular Movement	Migration of cells	1.2e-07	Increased	4.107	ACAT1,CD47,CDK1,Chil3/Chil4,CTSC,CTTN,ECHS1,ELAVL1,ESRRA,FBXO4,FMNL2,GOT2,HNRNPA1,HNRNPA2B1,HNRNPC,HNRNPH2,HNRNPL,HNRNPU,IDH2,MINK1,MYL9,NCL,OTUD6B,PHIP,PLEKHG3,PSMB8,RALY,RBBP4,RPS6KB1,S100A16,SLC7A1,SOD2,SRSF3,VAV1,YBX1	35
Cellular Development,Cellular Growth and Proliferation	Cell proliferation of tumor cell lines	1.49e-07	Increased	3.587	ACAT1,ACO2,BCCIP,CDK1,CTTN,ECHS1,ELAVL1,ESRRA,FBXO4,GOT2,HNRNPA1,HNRNPA2B1,HNRNPC,HNRNPH2,HNRNPL,HNRNPU,IDH2,MYL9,NCL,NGEF,OGA,OTUD6B,OXCT1,PHIP,RBBP4,RPS6KB1,S100A16,SLC7A1,SNAP29,SOD2,SRSF3,SSB,VAV1,YBX1	34
Cancer,Organismal Injury and Abnormalities	Extracranial solid tumor	1.68e-07		0.05	ACAT1,ACO2,AKTIP,ALDH7A1,ALDH9A1,ANAPC5,BCCIP,CD47,CDK1,CRAT,CTSC,CTTN,DES,DNAJC21,ECH1,ECHS1,ELAVL1,ESRRA,FBXO4,FMNL2,GABARAPL2,GOT2,H2AC20,HADH,HNRNPA1,HNRNPA2B1,HNRNPA3,HNRNPAB,HNRNPC,HNRNPD,HNRNPDL,HNRNPH2,HNRNPL,HNRNPU,HNRNPUL2,IDH2,IVD,MDH2,ME3,MFAP4,MINK1,MSTO1,MTTP,MYH11,MYL9,NCL,NGEF,NOL10,OGA,OTUD6B,OXCT1,PALS2,PHIP,PHPT1,PLEKHG3,PPIG,PSMB8,RALY,RBBP4,RPS6KB1,RRBP1,S100A16,SERINC2,SLC7A…	76
Cancer,Organismal Injury and Abnormalities	Malignant solid tumor	1.96e-07		-0.096	ACAT1,ACO2,AKTIP,ALDH7A1,ALDH9A1,ANAPC5,BCCIP,CD47,CDK1,CRAT,CTSC,CTTN,DES,DNAJC21,ECH1,ECHS1,ELAVL1,ESRRA,FBXO4,FMNL2,GABARAPL2,GOT2,H2AC20,HADH,HNRNPA1,HNRNPA2B1,HNRNPA3,HNRNPAB,HNRNPC,HNRNPD,HNRNPDL,HNRNPH2,HNRNPL,HNRNPU,HNRNPUL2,IDH2,IVD,MDH2,ME3,MFAP4,MINK1,MSTO1,MTTP,MYH11,MYL9,NCL,NGEF,NOL10,OGA,OTUD6B,OXCT1,PALS2,PHIP,PHPT1,PLEKHG3,PPIG,PSMB8,RALY,RBBP4,RPS6KB1,RRBP1,S100A16,SERINC2,SLC7A…	76
Cellular Movement	Invasion of tumor cell lines	2.86e-07	Increased	3.748	ACAT1,CDK1,CTTN,ECHS1,ELAVL1,ESRRA,GOT2,HNRNPA1,HNRNPA2B1,HNRNPAB,HNRNPC,IDH2,MINK1,MYL9,NCL,OTUD6B,PHIP,RALY,RBBP4,RPS6KB1,S100A16,SLC7A1,SOD2,SRSF3,YBX1	25
Cancer,Organismal Injury and Abnormalities	Genitourinary carcinoma	5.96e-07			ACAT1,ACO2,AKTIP,ALDH7A1,ALDH9A1,ANAPC5,BCCIP,CD47,CDK1,CRAT,CTSC,CTTN,DES,DNAJC21,ECH1,ECHS1,ELAVL1,ESRRA,FBXO4,FMNL2,GABARAPL2,GOT2,H2AC20,HADH,HNRNPA1,HNRNPA2B1,HNRNPDL,HNRNPH2,HNRNPL,HNRNPU,HNRNPUL2,IDH2,IVD,MDH2,MFAP4,MINK1,MSTO1,MTTP,MYH11,MYL9,NGEF,NOL10,OGA,OTUD6B,OXCT1,PHIP,PLEKHG3,PPIG,RALY,RBBP4,RPS6KB1,RRBP1,SERINC2,SLC7A1,SNRNP70,SNRPC,SOD2,SRSF1,SRSF3,SRSF4,SRSF6,VAV1,YBX1	63
Cellular Movement	Cell movement of tumor cell lines	6.22e-07	Increased	3.196	ACAT1,CD47,CDK1,CTTN,ECHS1,ELAVL1,ESRRA,FBXO4,GOT2,HNRNPA1,HNRNPA2B1,HNRNPC,HNRNPH2,HNRNPU,IDH2,MINK1,MYL9,NCL,OTUD6B,PHIP,RALY,RBBP4,S100A16,SLC7A1,SOD2,SRSF3,YBX1	27
Cellular Movement	Migration of tumor cell lines	6.39e-07	Increased	3.135	ACAT1,CD47,CDK1,CTTN,ECHS1,ELAVL1,ESRRA,FBXO4,GOT2,HNRNPA1,HNRNPA2B1,HNRNPC,HNRNPH2,HNRNPU,IDH2,MYL9,NCL,OTUD6B,PHIP,RALY,RBBP4,S100A16,SLC7A1,SOD2,SRSF3,YBX1	26
Cancer,Organismal Injury and Abnormalities	Incidence of tumor	6.5e-07		-1.08	ACAT1,ACO2,AKTIP,ALDH7A1,ANAPC5,BCCIP,CD47,CDK1,CRAT,CTSC,CTTN,DES,DNAJC21,ECHS1,ELAVL1,ESRRA,FBXO4,FMNL2,GABARAPL2,GOT2,H2AC20,HADH,HNRNPA1,HNRNPA2B1,HNRNPC,HNRNPD,HNRNPDL,HNRNPH2,HNRNPL,HNRNPU,HNRNPUL2,IDH2,IVD,MDH2,ME3,MFAP4,MINK1,MYH11,MYL9,NCL,NGEF,NOL10,OGA,OTUD6B,OXCT1,PHIP,PLEKHG3,PPIG,RALY,RBBP4,RPS6KB1,RRBP1,S100A16,SERINC2,SLC7A1,SNRNP70,SNRPC,SOD2,SRSF1,SRSF3,SRSF4,SRSF6,SSB,VAV1,ZDHH…	65
Organismal Injury and Abnormalities,Organismal Survival	Organismal death	8.1e-07	Decreased	-4.88	ALDH7A1,CD47,CDK1,CTTN,DES,DNAJC21,ECHS1,ELAVL1,FBXO4,GOT2,HNRNPA1,HNRNPA2B1,HNRNPAB,HNRNPC,HNRNPD,HNRNPL,HNRNPU,IDH2,MTTP,MYH11,MYL9,OGA,OTUD6B,PPIG,RBBP4,RPS6KB1,S100A16,SLC7A1,Smn1,SOD2,SRSF1,SRSF3,SSB,VAV1,YBX1	35
Cancer,Organismal Injury and Abnormalities	Tumorigenesis of epithelial neoplasm	1.02e-06		-0.882	ACAT1,ACO2,AKTIP,ALDH7A1,ANAPC5,BCCIP,CD47,CDK1,CRAT,CTSC,CTTN,DES,DNAJC21,ECHS1,ELAVL1,ESRRA,FBXO4,FMNL2,GABARAPL2,GOT2,H2AC20,HADH,HNRNPA1,HNRNPA2B1,HNRNPC,HNRNPD,HNRNPDL,HNRNPH2,HNRNPL,HNRNPU,HNRNPUL2,IDH2,IVD,MDH2,ME3,MINK1,MYH11,MYL9,NCL,NGEF,NOL10,OGA,OTUD6B,OXCT1,PHIP,PLEKHG3,PPIG,RALY,RBBP4,RRBP1,S100A16,SERINC2,SLC7A1,SNRNP70,SNRPC,SOD2,SRSF1,SRSF3,SRSF4,SRSF6,SSB,VAV1,ZDHHC6	63
Cancer,Organismal Injury and Abnormalities	Formation of epithelial neoplasm	1.03e-06		-0.882	ACAT1,ACO2,AKTIP,ALDH7A1,ANAPC5,BCCIP,CD47,CDK1,CRAT,CTSC,CTTN,DES,DNAJC21,ECHS1,ELAVL1,ESRRA,FBXO4,FMNL2,GABARAPL2,GOT2,H2AC20,HADH,HNRNPA1,HNRNPA2B1,HNRNPC,HNRNPD,HNRNPDL,HNRNPH2,HNRNPL,HNRNPU,HNRNPUL2,IDH2,IVD,MDH2,ME3,MINK1,MYH11,MYL9,NCL,NGEF,NOL10,OGA,OTUD6B,OXCT1,PHIP,PLEKHG3,PPIG,RALY,RBBP4,RRBP1,S100A16,SERINC2,SLC7A1,SNRNP70,SNRPC,SOD2,SRSF1,SRSF3,SRSF4,SRSF6,SSB,VAV1,ZDHHC6	63
Cancer,Organismal Injury and Abnormalities,Reproductive System Disease	Breast or gynecological cancer	1.16e-06			ACO2,AKTIP,ALDH7A1,ANAPC5,BCCIP,CD47,CDK1,CRAT,CTSC,CTTN,DES,DNAJC21,ECH1,ELAVL1,ESRRA,FBXO4,FMNL2,GABARAPL2,GOT2,H2AC20,HNRNPA1,HNRNPA2B1,HNRNPC,HNRNPDL,HNRNPH2,HNRNPL,HNRNPU,IDH2,MDH2,ME3,MFAP4,MINK1,MTTP,MYH11,MYL9,NCL,NOL10,OGA,OTUD6B,OXCT1,PHIP,PLEKHG3,PPIG,RALY,RPS6KB1,RRBP1,S100A16,SERINC2,SLC7A1,SNRNP70,SNRPC,SOD2,SRSF3,SSB,VAV1,YBX1	56
Cancer,Gastrointestinal Disease,Organismal Injury and Abnormalities	Gastrointestinal adenocarcinoma	1.42e-06			ACAT1,ACO2,AKTIP,ALDH9A1,ANAPC5,CD47,CDK1,CRAT,CTSC,CTTN,DNAJC21,ECH1,ECHS1,ELAVL1,ESRRA,FBXO4,FMNL2,GOT2,H2AC20,HADH,HNRNPA1,HNRNPA2B1,HNRNPA3,HNRNPC,HNRNPD,HNRNPDL,HNRNPH2,HNRNPL,HNRNPUL2,IDH2,IVD,MDH2,ME3,MINK1,MTTP,MYH11,MYL9,NCL,NGEF,NOL10,OGA,OTUD6B,OXCT1,PHIP,PHPT1,PLEKHG3,PPIG,PSMB8,RALY,RBBP4,RRBP1,S100A16,SERINC2,SLC7A1,SNAP29,SNRNP70,SOD2,SRSF4,SRSF6,SSB,VAV1,YBX1	62
Cancer,Gastrointestinal Disease,Hepatic System Disease,Organismal Injury and Abnormalities	Hepatocellular carcinoma	1.53e-06		-0.391	ACAT1,ALDH9A1,CDK1,CTTN,ECHS1,ESRRA,FBXO4,GOT2,HADH,HNRNPA1,HNRNPA2B1,HNRNPAB,HNRNPC,HNRNPU,HNRNPUL2,IDH2,IVD,MDH2,ME3,MFAP4,NCL,OTUD6B,RALY,RPS6KB1,RRBP1,SERINC2,SRSF3	27
Connective Tissue Disorders,Metabolic Disease,Nutritional Disease,Organismal Injury and Abnormalities,Skeletal and Muscular Disorders	Vitamin D-resistant rickets	1.88e-06			HNRNPA1,HNRNPA2B1,HNRNPC	3
Cancer,Organismal Injury and Abnormalities	Development of carcinoma	1.9e-06		-0.882	ACAT1,ACO2,AKTIP,ALDH7A1,ANAPC5,BCCIP,CD47,CDK1,CRAT,CTSC,CTTN,DES,DNAJC21,ECHS1,ELAVL1,ESRRA,FBXO4,FMNL2,GABARAPL2,GOT2,H2AC20,HADH,HNRNPA1,HNRNPA2B1,HNRNPC,HNRNPD,HNRNPDL,HNRNPH2,HNRNPL,HNRNPU,HNRNPUL2,IDH2,IVD,MDH2,ME3,MINK1,MYH11,MYL9,NCL,NGEF,NOL10,OGA,OTUD6B,OXCT1,PHIP,PLEKHG3,PPIG,RALY,RBBP4,RRBP1,S100A16,SERINC2,SLC7A1,SNRNP70,SNRPC,SOD2,SRSF3,SRSF4,SRSF6,SSB,VAV1,ZDHHC6	62
Cancer,Organismal Injury and Abnormalities	Neoplasia of cells	2.03e-06		0.718	ACO2,ALDH7A1,ALDH9A1,BCCIP,CD47,CDK1,CRAT,CTSC,CTTN,DES,DNAJC21,ELAVL1,ESRRA,FBXO4,FMNL2,GOT2,H2AC20,HNRNPA1,HNRNPA2B1,HNRNPAB,HNRNPC,HNRNPD,HNRNPH2,HNRNPL,HNRNPU,IDH2,IVD,MDH2,ME3,MFAP4,MINK1,MTTP,MYH11,MYL9,NCL,NGEF,OGA,OTUD6B,PALS2,PHIP,PHPT1,PLEKHG3,PSMB8,RALY,RBBP4,RPS6KB1,RRBP1,SERINC2,SNRNP70,SNRPC,SOD2,SRSF1,SRSF6,SSB,VAV1,YBX1	56
RNA Post-Transcriptional Modification	Alternative splicing of mRNA	2.05e-06			HNRNPA1,HNRNPL,HNRNPU,SRSF1,SRSF6	5
Cancer,Organismal Injury and Abnormalities	Frequency of tumor	2.24e-06		-1.727	ACAT1,ACO2,AKTIP,ALDH7A1,ANAPC5,BCCIP,CD47,CDK1,CRAT,CTSC,CTTN,DES,DNAJC21,ECHS1,ELAVL1,ESRRA,FBXO4,FMNL2,GABARAPL2,GOT2,H2AC20,HADH,HNRNPA1,HNRNPA2B1,HNRNPC,HNRNPD,HNRNPDL,HNRNPH2,HNRNPL,HNRNPU,HNRNPUL2,IDH2,IVD,MDH2,ME3,MINK1,MYH11,MYL9,NCL,NGEF,NOL10,OGA,OTUD6B,OXCT1,PHIP,PLEKHG3,PPIG,RALY,RBBP4,RRBP1,S100A16,SERINC2,SLC7A1,SNRNP70,SNRPC,SOD2,SRSF1,SRSF3,SRSF4,SRSF6,SSB,VAV1,ZDHHC6	63
Cancer,Organismal Injury and Abnormalities	Formation of solid tumor	2.26e-06		-1.583	ACAT1,ACO2,AKTIP,ALDH7A1,ALDH9A1,ANAPC5,BCCIP,CD47,CDK1,CRAT,CTSC,CTTN,DES,DNAJC21,ECH1,ECHS1,ELAVL1,ESRRA,FBXO4,FMNL2,GABARAPL2,GOT2,H2AC20,HADH,HNRNPA1,HNRNPA2B1,HNRNPC,HNRNPD,HNRNPDL,HNRNPH2,HNRNPL,HNRNPU,HNRNPUL2,IDH2,IVD,MDH2,ME3,MFAP4,MINK1,MTTP,MYH11,MYL9,NCL,NGEF,NOL10,OGA,OTUD6B,OXCT1,PHIP,PHPT1,PLEKHG3,PPIG,RALY,RBBP4,RPS6KB1,RRBP1,S100A16,SERINC2,SLC7A1,SNRNP70,SNRPC,SOD2,SRSF1,SRSF3,S…	69
Hereditary Disorder,Organismal Injury and Abnormalities,Skeletal and Muscular Disorders	Hereditary myopathy	2.42e-06			ALDH7A1,DES,ECHS1,HNRNPA1,HNRNPA2B1,HNRNPDL,HNRNPU,MDH2,MSTO1,MYH11,MYL9,OXCT1,RPS6KB1,Smn1,SNAP29,SOD2	16
Cancer,Organismal Injury and Abnormalities	Generation of tumor	2.79e-06		-1.727	ACAT1,ACO2,AKTIP,ALDH7A1,ALDH9A1,ANAPC5,BCCIP,CD47,CDK1,CRAT,CTSC,CTTN,DES,DNAJC21,ECH1,ECHS1,ELAVL1,ESRRA,FBXO4,FMNL2,GABARAPL2,GOT2,H2AC20,HADH,HNRNPA1,HNRNPA2B1,HNRNPC,HNRNPD,HNRNPDL,HNRNPH2,HNRNPL,HNRNPU,HNRNPUL2,IDH2,IVD,MDH2,ME3,MFAP4,MINK1,MTTP,MYH11,MYL9,NCL,NGEF,NOL10,OGA,OTUD6B,OXCT1,PHIP,PHPT1,PLEKHG3,PPIG,RALY,RBBP4,RRBP1,S100A16,SERINC2,SLC7A1,SNRNP70,SNRPC,SOD2,SRSF3,SRSF4,SRSF6,SSB…	67
Cancer,Organismal Injury and Abnormalities	Breast or ovarian neoplasm	2.83e-06			ACO2,AKTIP,ALDH7A1,ANAPC5,BCCIP,CD47,CDK1,CRAT,CTSC,CTTN,ECH1,ELAVL1,ESRRA,FBXO4,FMNL2,GABARAPL2,GOT2,H2AC20,HNRNPA1,HNRNPA2B1,HNRNPC,HNRNPDL,HNRNPH2,IDH2,ME3,MFAP4,MINK1,MTTP,MYH11,MYL9,NCL,OGA,OTUD6B,OXCT1,PHIP,RALY,RPS6KB1,RRBP1,SLC7A1,SOD2,SRSF3,SRSF6,VAV1,YBX1	44
Cancer,Gastrointestinal Disease,Organismal Injury and Abnormalities	Upper gastrointestinal tract cancer	3.49e-06			ACAT1,ANAPC5,BCCIP,CD47,CDK1,CRAT,CTSC,CTTN,DES,ECHS1,ESRRA,H2AC20,HNRNPA1,HNRNPA2B1,HNRNPC,HNRNPD,HNRNPDL,HNRNPH2,HNRNPL,HNRNPUL2,IDH2,IVD,MFAP4,MINK1,MYH11,MYL9,NCL,NGEF,OGA,OTUD6B,OXCT1,PLEKHG3,PPIG,PSMB8,RALY,RBBP4,RPS6KB1,SERINC2,SNAP29,SNRNP70,SOD2,SRSF3,SSB,VAV1,YBX1	45
Gene Expression	Expression of RNA	4.56e-06		0.358	CD47,CDK1,ELAVL1,ESRRA,HNRNPA1,HNRNPA2B1,HNRNPAB,HNRNPC,HNRNPD,HNRNPDL,HNRNPL,HNRNPU,NCL,OGA,OTUD6B,PHIP,RALY,RBBP4,RPS6KB1,RRBP1,SOD2,SRSF1,SRSF6,SSB,VAV1,YBX1	26
Cancer,Gastrointestinal Disease,Organismal Injury and Abnormalities	Intestinal cancer	5.16e-06			ACAT1,ACO2,AKTIP,ALDH9A1,ANAPC5,CDK1,CRAT,CTSC,CTTN,DNAJC21,ECH1,ECHS1,ELAVL1,ESRRA,FBXO4,FMNL2,GOT2,H2AC20,HADH,HNRNPA1,HNRNPA2B1,HNRNPA3,HNRNPC,HNRNPD,HNRNPDL,HNRNPH2,HNRNPL,HNRNPUL2,IDH2,IVD,MDH2,ME3,MINK1,MTTP,MYH11,MYL9,NCL,NGEF,NOL10,OGA,OTUD6B,PALS2,PHIP,PHPT1,PLEKHG3,PPIG,PSMB8,RALY,RBBP4,RPS6KB1,RRBP1,S100A16,SERINC2,SLC7A1,SNAP29,SNRNP70,SOD2,SRSF4,SRSF6,SSB,VAV1,YBX1	62
Metabolic Disease,Organismal Injury and Abnormalities,Renal and Urological Disease	Aciduria	5.53e-06			HADH,IDH2,IVD,OXCT1,SOD2	5
Cardiovascular Disease,Neurological Disease,Organismal Injury and Abnormalities,Skeletal and Muscular Disorders	Left ventricular dysfunction	6.34e-06			DES,ELAVL1,ESRRA,HNRNPA2B1,HNRNPU,MYH11,NCL,SOD2,SRSF1,SRSF3,SRSF4	11
Gene Expression,RNA Damage and Repair,RNA Post-Transcriptional Modification	Stabilization of mRNA	7.26e-06			ELAVL1,HNRNPD,HNRNPU,SRSF1,YBX1	5
Cellular Movement,Hematological Disease,Immunological Disease,Inflammatory Disease,Inflammatory Response,Organismal Injury and Abnormalities,Respiratory Disease	Allergic pulmonary eosinophilia	7.78e-06			ACO2,Chil3/Chil4,HNRNPAB,VAV1	4
Gene Expression,RNA Post-Transcriptional Modification	Binding of RNA	7.78e-06			CDK1,HNRNPA1,RPS6KB1,SSB	4
Cell Death and Survival	Apoptosis	8.03e-06		-1.915	ACO2,AKTIP,CD47,CDK1,CTTN,DES,ECHS1,ELAVL1,GOT2,HADH,HNRNPA1,HNRNPC,HNRNPU,MTTP,MYH11,NCL,OGA,PHIP,PSMB8,RBBP4,RPS6KB1,RRBP1,S100A16,Smn1,SNAP29,SOD2,SRSF1,SRSF3,SRSF4,SSB,VAV1,YBX1	32
Cellular Assembly and Organization,Cellular Function and Maintenance	Organization of cytoplasm	8.07e-06	Increased	2.354	AKTIP,BCCIP,CD47,CDK1,CTTN,DES,ELAVL1,FMNL2,MINK1,MSTO1,MYH11,MYL9,NGEF,PHIP,PHPT1,RBBP4,RPS6KB1,RRBP1,Smn1,SNAP29,SOD2,VAV1,YBX1	23
Lipid Metabolism,Small Molecule Biochemistry	Catabolism of ketone body	8.12e-06			ACAT1,OXCT1	2
Cancer,Gastrointestinal Disease,Organismal Injury and Abnormalities	Intestinal adenocarcinoma	8.88e-06			ACAT1,ACO2,AKTIP,ALDH9A1,ANAPC5,CDK1,CRAT,CTSC,CTTN,DNAJC21,ECH1,ECHS1,ELAVL1,ESRRA,FBXO4,FMNL2,GOT2,H2AC20,HADH,HNRNPA1,HNRNPA2B1,HNRNPA3,HNRNPC,HNRNPD,HNRNPDL,HNRNPH2,HNRNPL,HNRNPUL2,IDH2,MDH2,ME3,MINK1,MTTP,MYH11,MYL9,NCL,NGEF,NOL10,OGA,OTUD6B,PHIP,PHPT1,PLEKHG3,PPIG,PSMB8,RALY,RBBP4,RRBP1,S100A16,SERINC2,SLC7A1,SNAP29,SNRNP70,SOD2,SRSF4,SRSF6,SSB,VAV1,YBX1	59
Cancer,Organismal Injury and Abnormalities	Cancer of cells	8.93e-06		0.089	ACO2,ALDH9A1,BCCIP,CD47,CDK1,CTSC,CTTN,DES,DNAJC21,ELAVL1,ESRRA,FBXO4,FMNL2,GOT2,H2AC20,HNRNPA1,HNRNPA2B1,HNRNPAB,HNRNPC,HNRNPD,HNRNPH2,HNRNPL,HNRNPU,IDH2,IVD,MDH2,MFAP4,MINK1,MTTP,MYH11,MYL9,NCL,NGEF,OGA,OTUD6B,PHIP,PHPT1,PLEKHG3,PSMB8,RALY,RBBP4,RPS6KB1,RRBP1,SERINC2,SNRPC,SOD2,SRSF1,SRSF6,SSB,VAV1	50
Infectious Diseases,Organismal Injury and Abnormalities	Production of virus	9.02e-06		0.128	HNRNPA1,HNRNPC,HNRNPU,SNAP29,SNRPC,YBX1	6
Lipid Metabolism,Molecular Transport,Small Molecule Biochemistry	Accumulation of lipid	9.55e-06		-1.408	ACAT1,CDK1,ECHS1,ELAVL1,ESRRA,MTTP,OGA,S100A16,SRSF1,SRSF3	10
Cancer,Organismal Injury and Abnormalities	Breast or pancreatic cancer	1.03e-05			ACO2,ALDH7A1,ANAPC5,BCCIP,CDK1,CRAT,CTSC,CTTN,DNAJC21,ECH1,ELAVL1,ESRRA,FBXO4,FMNL2,GABARAPL2,H2AC20,HNRNPA1,HNRNPA2B1,HNRNPAB,HNRNPC,HNRNPD,HNRNPDL,HNRNPH2,HNRNPL,HNRNPU,IDH2,ME3,MFAP4,MINK1,MTTP,MYH11,MYL9,NCL,NGEF,OGA,OTUD6B,OXCT1,PHIP,RALY,RPS6KB1,RRBP1,SLC7A1,SOD2,YBX1	44
Cellular Development,Cellular Growth and Proliferation	Cell proliferation of carcinoma cell lines	1.13e-05	Increased	2.985	CDK1,ECHS1,GOT2,HNRNPA2B1,HNRNPC,HNRNPU,IDH2,MYL9,NCL,NGEF,OGA,OTUD6B,PHIP,RBBP4,SLC7A1,SRSF3,YBX1	17
Cancer,Organismal Injury and Abnormalities	Head and neck squamous cell carcinoma	1.28e-05			ACO2,BCCIP,CDK1,CTSC,CTTN,DES,ESRRA,FMNL2,HNRNPA1,HNRNPC,HNRNPD,HNRNPH2,HNRNPL,IVD,MFAP4,MINK1,MTTP,MYH11,NCL,OGA,OTUD6B,PHPT1,PLEKHG3,PSMB8,RALY,RBBP4,RRBP1,SERINC2,SNRPC,SOD2,VAV1	31
Cancer,Organismal Injury and Abnormalities,Reproductive System Disease	Breast or ovarian cancer	1.29e-05			ACO2,AKTIP,ALDH7A1,ANAPC5,BCCIP,CD47,CDK1,CRAT,CTSC,CTTN,ECH1,ELAVL1,ESRRA,FBXO4,FMNL2,GABARAPL2,GOT2,H2AC20,HNRNPA1,HNRNPA2B1,HNRNPC,HNRNPDL,HNRNPH2,IDH2,ME3,MFAP4,MINK1,MTTP,MYH11,MYL9,NCL,OGA,OTUD6B,OXCT1,PHIP,RALY,RPS6KB1,RRBP1,SLC7A1,SOD2,VAV1,YBX1	42
Cancer,Organismal Injury and Abnormalities	Multiple cancers	1.45e-05			ACO2,AKTIP,ALDH7A1,ANAPC5,BCCIP,CD47,CDK1,CRAT,CTSC,CTTN,ECH1,ELAVL1,ESRRA,FBXO4,FMNL2,GABARAPL2,GOT2,H2AC20,HNRNPA1,HNRNPA2B1,HNRNPC,HNRNPDL,HNRNPH2,IDH2,ME3,MFAP4,MINK1,MTTP,MYH11,MYL9,NCL,OGA,OTUD6B,OXCT1,PHIP,PSMB8,RALY,RPS6KB1,RRBP1,SLC7A1,SOD2,VAV1,YBX1	43
Cancer,Gastrointestinal Disease,Organismal Injury and Abnormalities	Malignant neoplasm of large intestine	1.52e-05			ACAT1,ACO2,AKTIP,ALDH9A1,ANAPC5,CDK1,CRAT,CTSC,CTTN,DNAJC21,ECH1,ECHS1,ELAVL1,ESRRA,FBXO4,FMNL2,GOT2,HADH,HNRNPA1,HNRNPA2B1,HNRNPA3,HNRNPC,HNRNPD,HNRNPDL,HNRNPH2,HNRNPL,HNRNPUL2,IDH2,IVD,MDH2,ME3,MINK1,MTTP,MYH11,MYL9,NCL,NGEF,NOL10,OGA,OTUD6B,PALS2,PHIP,PHPT1,PLEKHG3,PPIG,PSMB8,RALY,RBBP4,RPS6KB1,RRBP1,S100A16,SERINC2,SLC7A1,SNAP29,SNRNP70,SOD2,SRSF4,SRSF6,SSB,VAV1,YBX1	61
Cardiovascular Disease,Organismal Injury and Abnormalities	Abnormality of heart ventricle	1.59e-05			DES,ELAVL1,ESRRA,HNRNPA1,HNRNPA2B1,HNRNPU,MYH11,MYL9,NCL,SOD2,SRSF1,SRSF3,SRSF4	13
Cell Death and Survival,Organismal Injury and Abnormalities	Apoptosis of tumor cell lines	1.79e-05		-1.918	ACO2,CD47,CDK1,CTTN,ECHS1,ELAVL1,GOT2,HNRNPA1,HNRNPC,HNRNPU,NCL,OGA,PHIP,RPS6KB1,S100A16,SOD2,SRSF1,SRSF3,SRSF4,SSB,VAV1,YBX1	22
Hereditary Disorder,Neurological Disease,Organismal Injury and Abnormalities	Familial central nervous system disease	2.07e-05			ACAT1,ACO2,ALDH7A1,CRAT,ECHS1,GOT2,HADH,HNRNPA1,HNRNPA2B1,HNRNPC,HNRNPDL,HNRNPH2,HNRNPU,MDH2,MYH11,NGEF,OTUD6B,PHIP,PSMB8,Smn1,SNAP29,SOD2,SRSF1	23
Cardiovascular Disease,Neurological Disease,Organismal Injury and Abnormalities,Skeletal and Muscular Disorders	Cardiomyopathy	2.27e-05		-1.159	CD47,DES,ECHS1,ELAVL1,ESRRA,HNRNPA1,HNRNPA2B1,HNRNPU,IDH2,MYH11,MYL9,NCL,PSMB8,RALY,RPS6KB1,SERINC2,SOD2,SRSF1,SRSF3,SRSF4	20
Cancer,Gastrointestinal Disease,Organismal Injury and Abnormalities	Large intestine adenocarcinoma	2.47e-05			ACAT1,ACO2,AKTIP,ALDH9A1,ANAPC5,CDK1,CRAT,CTSC,CTTN,DNAJC21,ECH1,ECHS1,ELAVL1,ESRRA,FBXO4,FMNL2,GOT2,HADH,HNRNPA1,HNRNPA2B1,HNRNPA3,HNRNPC,HNRNPD,HNRNPDL,HNRNPH2,HNRNPL,HNRNPUL2,IDH2,MDH2,ME3,MINK1,MTTP,MYH11,MYL9,NCL,NGEF,NOL10,OGA,OTUD6B,PHIP,PHPT1,PLEKHG3,PPIG,PSMB8,RALY,RBBP4,RRBP1,S100A16,SERINC2,SLC7A1,SNAP29,SNRNP70,SOD2,SRSF4,SRSF6,SSB,VAV1,YBX1	58
Cell Death and Survival,Organismal Injury and Abnormalities	Necrosis	2.48e-05	Decreased	-2.14	ACAT1,ACO2,AKTIP,CD47,CDK1,CTTN,DES,ECHS1,ELAVL1,ESRRA,GOT2,HNRNPA1,HNRNPC,HNRNPU,IDH2,MINK1,MTTP,MYH11,NCL,OGA,PHIP,PSMB8,RPS6KB1,S100A16,Smn1,SOD2,SRSF1,SRSF3,SRSF4,SSB,VAV1,YBX1	32
Organismal Injury and Abnormalities	Calcinosis	2.49e-05			DES,ESRRA,HNRNPA2B1,HNRNPU,NCL,SOD2,SRSF1,SRSF3,SRSF4	9
Amino Acid Metabolism,Small Molecule Biochemistry	Catabolism of branched chain amino acids	2.5e-05			ACAT1,ECHS1,IVD	3
Cellular Development,Cellular Growth and Proliferation,Embryonic Development,Organ Development,Organismal Development,Skeletal and Muscular System Development and Function,Tissue Development	Development of striated muscle cells	3.05e-05			DES,FMNL2,HNRNPU,MYH11,Smn1	5
Molecular Transport	Transport of molecule	3.1e-05	Increased	3.207	ACAT1,AKTIP,CDK1,CRAT,CTTN,ELAVL1,GOT2,HNRNPA2B1,HNRNPA3,HNRNPAB,HNRNPL,MTTP,OGA,PHIP,RPS6KB1,RRBP1,SLC7A1,SNAP29,SOD2,SRSF3,YBX1	21
Cancer,Organismal Injury and Abnormalities,Reproductive System Disease	Mammary tumor	3.6e-05			ACO2,ANAPC5,BCCIP,CDK1,CRAT,CTSC,CTTN,ECH1,ELAVL1,ESRRA,FBXO4,FMNL2,GABARAPL2,HNRNPA1,HNRNPA2B1,HNRNPC,HNRNPDL,HNRNPH2,IDH2,ME3,MFAP4,MINK1,MTTP,MYH11,MYL9,NCL,OGA,OTUD6B,OXCT1,PHIP,RALY,RPS6KB1,RRBP1,SLC7A1,SOD2,SRSF6	36
Hereditary Disorder,Neurological Disease,Organismal Injury and Abnormalities	Familial encephalopathy	3.67e-05			ACAT1,ACO2,ALDH7A1,CRAT,ECHS1,GOT2,HADH,HNRNPA1,HNRNPA2B1,HNRNPC,HNRNPDL,HNRNPH2,HNRNPU,MDH2,MYH11,NGEF,OTUD6B,PHIP,PSMB8,SNAP29,SOD2,SRSF1	22
Metabolic Disease,Organismal Injury and Abnormalities,Renal and Urological Disease	Organic aciduria	4.18e-05			IDH2,IVD,OXCT1,SOD2	4
Cancer,Neurological Disease,Organismal Injury and Abnormalities	Glioblastoma	4.33e-05			CD47,CDK1,GABARAPL2,HNRNPA1,HNRNPA2B1,HNRNPC,HNRNPD,IDH2,OTUD6B,PHIP,S100A16,SERINC2	12
Cancer,Organismal Injury and Abnormalities	Breast or gastric cancer	4.53e-05			ACAT1,ACO2,ANAPC5,BCCIP,CD47,CDK1,CRAT,CTSC,CTTN,DES,ECH1,ECHS1,ELAVL1,ESRRA,FBXO4,FMNL2,GABARAPL2,HNRNPA1,HNRNPA2B1,HNRNPC,HNRNPDL,HNRNPH2,HNRNPL,IDH2,IVD,ME3,MFAP4,MINK1,MTTP,MYH11,MYL9,NCL,NGEF,OGA,OTUD6B,OXCT1,PHIP,PLEKHG3,PPIG,RALY,RPS6KB1,RRBP1,SERINC2,SLC7A1,SNRNP70,SOD2,SSB	47
Cancer,Connective Tissue Disorders,Developmental Disorder,Hereditary Disorder,Metabolic Disease,Neurological Disease,Organismal Injury and Abnormalities,Psychological Disorders,Skeletal and Muscular Disorders	Inclusion body myopathy with early-onset Paget disease and frontotemporal dementia	4.85e-05			HNRNPA1,HNRNPA2B1	2
Developmental Disorder,Neurological Disease,Organismal Injury and Abnormalities	Intellectual disability and neurologic features	4.9e-05			ALDH7A1,HNRNPU,MDH2,OTUD6B,SRSF1	5
Cardiovascular Disease,Organismal Injury and Abnormalities	Cardiac calcification	4.92e-05			DES,ESRRA,HNRNPA2B1,HNRNPU,NCL,SRSF1,SRSF3,SRSF4	8
Cancer,Organismal Injury and Abnormalities	Breast or colorectal cancer	5.2e-05			ACAT1,ACO2,AKTIP,ANAPC5,BCCIP,CDK1,CRAT,CTSC,CTTN,DNAJC21,ECH1,ECHS1,ELAVL1,ESRRA,FBXO4,FMNL2,GABARAPL2,HNRNPA1,HNRNPA2B1,HNRNPC,HNRNPDL,HNRNPH2,HNRNPL,HNRNPUL2,IDH2,IVD,MDH2,ME3,MFAP4,MINK1,MTTP,MYH11,MYL9,NCL,NGEF,NOL10,OGA,OTUD6B,OXCT1,PALS2,PHIP,PLEKHG3,PPIG,RALY,RBBP4,RPS6KB1,RRBP1,S100A16,SLC7A1,SOD2,SRSF4,SRSF6,SSB	53
Cancer,Organismal Injury and Abnormalities,Reproductive System Disease	Breast cancer	5.25e-05			ACO2,ANAPC5,BCCIP,CDK1,CRAT,CTSC,CTTN,ECH1,ELAVL1,ESRRA,FBXO4,FMNL2,GABARAPL2,HNRNPA1,HNRNPA2B1,HNRNPC,HNRNPDL,HNRNPH2,IDH2,ME3,MFAP4,MINK1,MTTP,MYH11,MYL9,NCL,OGA,OTUD6B,OXCT1,PHIP,RALY,RPS6KB1,RRBP1,SLC7A1,SOD2	35
Infectious Diseases,Organismal Injury and Abnormalities	Infection of cells	5.8e-05	Increased	3.517	CTTN,GABARAPL2,HNRNPC,HNRNPDL,HNRNPU,HNRNPUL2,RPS6KB1,SLC7A1,SNRPC,SRSF3,SRSF6,SSB,YBX1	13
Cancer,Gastrointestinal Disease,Organismal Injury and Abnormalities	Upper gastrointestinal carcinoma	5.85e-05			ACAT1,ANAPC5,BCCIP,CD47,CDK1,CRAT,CTSC,CTTN,DES,ECHS1,ESRRA,H2AC20,HNRNPA1,HNRNPC,HNRNPD,HNRNPDL,HNRNPH2,HNRNPL,HNRNPUL2,IDH2,IVD,MFAP4,MINK1,MYH11,MYL9,NCL,NGEF,OGA,OTUD6B,OXCT1,PLEKHG3,PPIG,PSMB8,RALY,RBBP4,SERINC2,SNRNP70,SOD2,SRSF3,SSB,VAV1	41
Infectious Diseases,Organismal Injury and Abnormalities	Infection by RNA virus	5.87e-05	Increased	3.654	ALDH7A1,ALDH9A1,CTSC,CTTN,ECHS1,GABARAPL2,HNRNPC,HNRNPDL,HNRNPU,HNRNPUL2,MYH11,PHPT1,PSMB8,RPS6KB1,SLC7A1,SNRPC,SOD2,SRSF3,SRSF6,SSB,VAV1,YBX1	22
Cellular Assembly and Organization,Cellular Function and Maintenance	Organization of cytoskeleton	5.92e-05	Increased	2.354	BCCIP,CD47,CDK1,CTTN,DES,ELAVL1,FMNL2,MINK1,MYH11,MYL9,NGEF,PHIP,PHPT1,RBBP4,RPS6KB1,RRBP1,Smn1,SNAP29,VAV1,YBX1	20
Developmental Disorder,Hereditary Disorder,Neurological Disease,Organismal Injury and Abnormalities	Syndromic X-linked mental retardation	6.2e-05			ALDH7A1,HNRNPH2,HNRNPU,MDH2,PHIP	5
Cancer,Organismal Injury and Abnormalities	Pelvic tumor	6.67e-05			AKTIP,ALDH7A1,ALDH9A1,ANAPC5,BCCIP,CD47,CDK1,CRAT,CTSC,DES,DNAJC21,ECHS1,ELAVL1,ESRRA,FBXO4,FMNL2,GOT2,H2AC20,HADH,HNRNPA1,HNRNPA2B1,HNRNPC,HNRNPL,HNRNPU,HNRNPUL2,IDH2,IVD,MDH2,MFAP4,MINK1,MSTO1,MTTP,MYH11,MYL9,NGEF,NOL10,OGA,OTUD6B,OXCT1,PHIP,PLEKHG3,PPIG,RALY,RBBP4,RRBP1,S100A16,SERINC2,SLC7A1,SNRNP70,SNRPC,SOD2,SRSF1,SRSF3,SRSF4,SRSF6,SSB,VAV1,YBX1	58
Infectious Diseases,Organismal Injury and Abnormalities	Infection by Influenza A virus subtype H1N1	6.86e-05		1	HNRNPC,HNRNPUL2,SRSF3,SSB	4
Cellular Assembly and Organization	Fusion of lysosome	7.22e-05			CTTN,GABARAPL2,SNAP29,SRSF3	4
Molecular Transport,RNA Trafficking	Transport of RNA	7.22e-05			HNRNPA2B1,HNRNPA3,SRSF3,YBX1	4
Cancer,Organismal Injury and Abnormalities	Squamous-cell carcinoma	7.5e-05			ACO2,BCCIP,CDK1,CTSC,CTTN,DES,DNAJC21,ESRRA,FMNL2,H2AC20,HNRNPA1,HNRNPA2B1,HNRNPC,HNRNPD,HNRNPH2,HNRNPL,HNRNPU,IVD,MDH2,MFAP4,MINK1,MTTP,MYH11,MYL9,NCL,OGA,OTUD6B,PHIP,PHPT1,PLEKHG3,PSMB8,RALY,RBBP4,RRBP1,SERINC2,SNRPC,SOD2,VAV1	38
Organismal Injury and Abnormalities,Skeletal and Muscular Disorders	Inclusion body myopathy	7.59e-05			DES,HNRNPA1,HNRNPA2B1,SERINC2	4
Cancer,Organismal Injury and Abnormalities	Extrapulmonary squamous cell carcinoma	7.98e-05			ACO2,BCCIP,CDK1,CTSC,CTTN,DES,DNAJC21,ESRRA,FMNL2,H2AC20,HNRNPA1,HNRNPC,HNRNPD,HNRNPH2,HNRNPL,IVD,MDH2,MFAP4,MINK1,MTTP,MYH11,MYL9,NCL,OGA,OTUD6B,PHPT1,PLEKHG3,PSMB8,RALY,RBBP4,RRBP1,SERINC2,SNRPC,SOD2,VAV1	35
Developmental Disorder,Gastrointestinal Disease,Hereditary Disorder,Organismal Injury and Abnormalities,Renal and Urological Disease,Skeletal and Muscular Disorders	Megacystis microcolon intestinal hypoperistalsis syndrome	8.07e-05			MYH11,MYL9	2
Developmental Disorder,Gastrointestinal Disease,Hereditary Disorder,Organismal Injury and Abnormalities,Skeletal and Muscular Disorders	Visceral myopathy type 1	8.07e-05			MYH11,MYL9	2
Cardiovascular System Development and Function,Hematological System Development and Function	Mean arterial pressure	8.5e-05		-1.491	AKTIP,CD47,MYH11,SLC7A1,SOD2	5
Cellular Movement	Migration of colorectal cancer cell lines	9.62e-05	Increased	2.802	CD47,CDK1,CTTN,ECHS1,ESRRA,HNRNPA2B1,MYL9,YBX1	8
Hereditary Disorder,Organismal Injury and Abnormalities,Skeletal and Muscular Disorders	Autosomal dominant myopathy	0.000102			DES,HNRNPA1,HNRNPA2B1,HNRNPDL,MYH11,MYL9,RPS6KB1	7
Gene Expression	Transcription of RNA	0.000104		0.391	CDK1,ESRRA,HNRNPA1,HNRNPA2B1,HNRNPAB,HNRNPC,HNRNPD,HNRNPL,HNRNPU,NCL,OGA,PHIP,RALY,RBBP4,RPS6KB1,SOD2,SRSF1,SSB,VAV1,YBX1	20
Cancer,Organismal Injury and Abnormalities	Pelvic cancer	0.000105			AKTIP,ALDH7A1,ALDH9A1,ANAPC5,BCCIP,CD47,CDK1,CRAT,CTSC,DES,DNAJC21,ECHS1,ELAVL1,ESRRA,FMNL2,GOT2,H2AC20,HADH,HNRNPA1,HNRNPA2B1,HNRNPC,HNRNPL,HNRNPU,HNRNPUL2,IDH2,IVD,MDH2,MFAP4,MINK1,MSTO1,MTTP,MYH11,MYL9,NGEF,NOL10,OGA,OTUD6B,OXCT1,PHIP,PLEKHG3,PPIG,RALY,RBBP4,RRBP1,S100A16,SERINC2,SLC7A1,SNRNP70,SNRPC,SOD2,SRSF1,SRSF3,SRSF4,SRSF6,SSB,VAV1,YBX1	57
Developmental Disorder,Hereditary Disorder,Neurological Disease,Organismal Injury and Abnormalities,Skeletal and Muscular Disorders	X-linked myoclonic epilepsy with generalized spasticity and intellectual disability	0.000106			ALDH7A1,HNRNPU,MDH2	3
Cell Cycle	Arrest in G2/M phase transition of tumor cell lines	0.000106			CDK1,ELAVL1,OGA	3
Organismal Injury and Abnormalities,Renal and Urological Disease	Abnormal morphology of urinary bladder	0.000116			HNRNPA1,MYH11,MYL9	3
Cell Death and Survival,Organismal Injury and Abnormalities	Cell death of tumor cell lines	0.000117		-1.575	ACO2,CD47,CDK1,CTTN,ECHS1,ELAVL1,ESRRA,GOT2,HNRNPA1,HNRNPC,HNRNPU,NCL,OGA,PHIP,RPS6KB1,S100A16,SOD2,SRSF1,SRSF3,SRSF4,SSB,VAV1,YBX1	23
Cell Morphology,Cell-To-Cell Signaling and Interaction,Cellular Assembly and Organization	Architecture of intercellular junctions	0.000121			CTTN,DES	2
Cellular Assembly and Organization,Cellular Function and Maintenance	Organization of actomyosin filament	0.000121			MYH11,MYL9	2
Cellular Assembly and Organization,Cellular Function and Maintenance	Organization of lamellipodia	0.000121			CTTN,PHPT1	2
Cancer,Organismal Injury and Abnormalities	Growth of tumor	0.000136	Increased	2.758	ACAT1,ACO2,CD47,CDK1,CTTN,ECHS1,ELAVL1,ESRRA,GOT2,HNRNPA2B1,HNRNPU,IDH2,NCL,OGA,PHIP,S100A16,SOD2,SRSF1,SRSF3,YBX1	20
Gene Expression	Transcription	0.000139		0.846	CDK1,ESRRA,HNRNPA1,HNRNPA2B1,HNRNPAB,HNRNPC,HNRNPD,HNRNPDL,HNRNPL,HNRNPU,NCL,OGA,PHIP,RALY,RBBP4,RPS6KB1,SNRPC,SOD2,SRSF1,SRSF6,SSB,VAV1,YBX1	23
Cell Morphology,Neurological Disease,Organismal Injury and Abnormalities	Loss of dendrites	0.000139			HNRNPA1,HNRNPA2B1,RPS6KB1	3
Cellular Assembly and Organization	Shortening of telomeres	0.000139			FBXO4,HNRNPC,HNRNPU	3
Lipid Metabolism,Molecular Transport,Small Molecule Biochemistry	Accumulation of triacylglycerol	0.000154		-1.378	CDK1,ELAVL1,ESRRA,MTTP,SRSF1	5
Cellular Movement	Cellular infiltration	0.000154	Increased	2.57	ACO2,CD47,Chil3/Chil4,CTSC,CTTN,ELAVL1,HNRNPAB,PSMB8,SOD2,VAV1,YBX1	11
Developmental Disorder,Neurological Disease,Organismal Injury and Abnormalities	Epilepsy and developmental delay/intellectual disability	0.000163			ALDH7A1,GOT2,HNRNPU,MDH2	4
RNA Post-Transcriptional Modification	Alternative polyadenylation	0.000169			HNRNPC,SRSF3	2
Lipid Metabolism,Molecular Transport,Small Molecule Biochemistry	Accumulation of cholesterol	0.00017		-0.686	ACAT1,ELAVL1,MTTP,SRSF1	4
Hereditary Disorder,Neurological Disease,Organismal Injury and Abnormalities	Familial neurological disorder	0.000177			ACAT1,ACO2,ALDH7A1,CRAT,ECHS1,GOT2,HADH,HNRNPA1,HNRNPA2B1,HNRNPC,HNRNPDL,HNRNPH2,HNRNPU,MDH2,MSTO1,MYH11,NGEF,OTUD6B,PHIP,PSMB8,Smn1,SNAP29,SOD2,SRSF1	24
Cell Death and Survival,Organismal Injury and Abnormalities,Skeletal and Muscular Disorders	Apoptosis of muscle cell lines	0.000184			MYH11,RPS6KB1,Smn1,SOD2	4
Cellular Movement	Migration of carcinoma cell lines	0.000186	Increased	2.25	CDK1,CTTN,GOT2,HNRNPA2B1,HNRNPC,MYL9,OTUD6B,RBBP4,SLC7A1,SOD2,SRSF3,YBX1	12
Cardiovascular Disease,Organismal Injury and Abnormalities	Aortic valve disease	0.000189			ESRRA,HNRNPA2B1,HNRNPU,MYH11,NCL,SRSF1,SRSF3,SRSF4	8
Infectious Diseases,Organismal Injury and Abnormalities,Respiratory Disease	Infection of lung cancer cell lines	0.000191		1	HNRNPC,HNRNPUL2,SRSF3,SSB	4
Infectious Diseases,Organismal Injury and Abnormalities	Infection of carcinoma cell lines	0.000191		1	HNRNPC,HNRNPUL2,SRSF3,SSB	4
Energy Production,Lipid Metabolism,Small Molecule Biochemistry	Oxidation of fatty acid	0.00021		0.692	ECHS1,ESRRA,GOT2,HADH,MTTP,RPS6KB1	6
Cancer,Organismal Injury and Abnormalities	Pelvic carcinoma	0.00022			AKTIP,ALDH7A1,ALDH9A1,ANAPC5,BCCIP,CD47,CDK1,CRAT,CTSC,DES,DNAJC21,ECHS1,ELAVL1,ESRRA,FMNL2,GOT2,H2AC20,HADH,HNRNPA1,HNRNPA2B1,HNRNPL,HNRNPU,HNRNPUL2,IDH2,IVD,MDH2,MFAP4,MINK1,MSTO1,MTTP,MYH11,MYL9,NGEF,NOL10,OGA,OTUD6B,OXCT1,PHIP,PLEKHG3,PPIG,RALY,RBBP4,RRBP1,SERINC2,SLC7A1,SNRNP70,SNRPC,SOD2,SRSF1,SRSF3,SRSF4,SRSF6,VAV1,YBX1	54
Connective Tissue Development and Function,Skeletal and Muscular System Development and Function,Tissue Morphology	Quantity of osteoblasts	0.000223		1	CD47,CDK1,ESRRA,IDH2	4
Developmental Disorder,Embryonic Development,Organismal Injury and Abnormalities,Tissue Morphology	Degeneration of embryonic tissue	0.000223			AKTIP,Smn1,SSB	3
Cellular Function and Maintenance,Energy Production,Lipid Metabolism,Small Molecule Biochemistry	Metabolism of malic acid	0.000225			MDH2,ME3	2
Cell Cycle	Senescence of cells	0.000229		-1.998	FBXO4,GABARAPL2,HNRNPD,IDH2,SOD2,SRSF1,SRSF3,YBX1	8
Cancer,Gastrointestinal Disease,Inflammatory Disease,Organismal Injury and Abnormalities	Barrett syndrome	0.000231			CTSC,FMNL2,SERINC2,SOD2	4
Energy Production,Lipid Metabolism,Small Molecule Biochemistry	Oxidation of long chain fatty acid	0.00024		1.067	ECHS1,ESRRA,GOT2,MTTP	4
RNA Post-Transcriptional Modification	Splicing of primary transcript RNA	0.00024			HNRNPA1,SNRNP70,SRSF1	3
Amino Acid Metabolism,Small Molecule Biochemistry	Catabolism of amino acids	0.000258			ACAT1,ECHS1,GOT2,IVD	4
Cancer,Organismal Injury and Abnormalities	Extraadrenal retroperitoneal tumor	0.000266			ACAT1,ALDH7A1,ANAPC5,CDK1,CTSC,CTTN,DNAJC21,ECHS1,ELAVL1,ESRRA,FBXO4,GABARAPL2,GOT2,H2AC20,HNRNPAB,HNRNPC,HNRNPD,HNRNPL,HNRNPU,MINK1,MTTP,MYL9,NCL,NGEF,NOL10,OTUD6B,RALY,RPS6KB1,RRBP1,SERINC2,SOD2,SRSF6,VAV1,YBX1	34
Cell Death and Survival	Cell viability	0.000282	Increased	2.161	CD47,CDK1,CTTN,ELAVL1,ESRRA,HNRNPU,HNRNPUL2,IDH2,MINK1,NCL,PSMB8,RBBP4,RPS6KB1,SLC7A1,SNRPC,SOD2,SRSF1,SRSF3,SRSF6,YBX1	20
Cardiovascular Disease,Organismal Injury and Abnormalities	Abnormal morphology of dilated heart ventricle	0.000287			DES,HNRNPA1,MYH11,SOD2	4
Cancer,Hematological Disease,Organismal Injury and Abnormalities	Myeloid neoplasm	0.000293			ALDH7A1,CD47,CDK1,CRAT,DES,ELAVL1,FBXO4,FMNL2,HNRNPD,IDH2,ME3,MTTP,MYH11,MYL9,PALS2,PHIP,PLEKHG3,PSMB8,RBBP4,RPS6KB1,RRBP1,SERINC2,SNRNP70,SRSF1,SSB,VAV1,YBX1	27
Cardiovascular Disease,Neurological Disease,Organismal Injury and Abnormalities,Skeletal and Muscular Disorders	Calcification of aortic valve	0.000295			ESRRA,HNRNPA2B1,HNRNPU,NCL,SRSF1,SRSF3,SRSF4	7
Cellular Development,Cellular Growth and Proliferation	Proliferation of myeloma cell lines	0.000307		0.849	HNRNPC,RPS6KB1,SOD2,YBX1	4
Cancer,Gastrointestinal Disease,Organismal Injury and Abnormalities	Development of digestive organ tumor	0.000319		-0.9	ACAT1,ACO2,AKTIP,ANAPC5,CD47,CDK1,CRAT,CTSC,CTTN,DES,DNAJC21,ECHS1,ELAVL1,ESRRA,FBXO4,HNRNPA2B1,HNRNPC,HNRNPDL,HNRNPH2,HNRNPL,HNRNPUL2,IDH2,IVD,MDH2,ME3,MINK1,MYH11,MYL9,NCL,NGEF,NOL10,OTUD6B,OXCT1,PLEKHG3,PPIG,RALY,RBBP4,RRBP1,S100A16,SERINC2,SLC7A1,SNRNP70,SOD2,SRSF3,SRSF4,SRSF6,SSB	47
Energy Production,Lipid Metabolism,Small Molecule Biochemistry	Beta-oxidation of fatty acid	0.000329			ECHS1,ESRRA,HADH,MTTP	4
Cancer,Organismal Injury and Abnormalities	Malignant neoplasm of retroperitoneum	0.000331			ACAT1,ALDH7A1,ANAPC5,CDK1,CTSC,CTTN,DNAJC21,ECHS1,ELAVL1,ESRRA,FBXO4,GABARAPL2,GOT2,H2AC20,HNRNPAB,HNRNPC,HNRNPD,HNRNPL,HNRNPU,MINK1,MTTP,MYL9,NCL,NGEF,NOL10,OTUD6B,RPS6KB1,RRBP1,SERINC2,SOD2,SRSF6,YBX1	32
Cancer,Organismal Injury and Abnormalities	Precancerous condition	0.000357			CTSC,FMNL2,RALY,SERINC2,SOD2	5
Hereditary Disorder,Metabolic Disease,Organismal Injury and Abnormalities	Autosomal dominant mitochondrial disorder	0.00036			ACO2,IDH2	2
Cancer,Hematological Disease,Organismal Injury and Abnormalities	Bone marrow cancer	0.000366			ALDH7A1,CD47,CDK1,CRAT,DES,ELAVL1,FMNL2,HNRNPD,IDH2,ME3,MTTP,MYH11,MYL9,PALS2,PHIP,PLEKHG3,PSMB8,RBBP4,RPS6KB1,RRBP1,SERINC2,SNRNP70,SRSF1,SSB,VAV1,YBX1	26
Cancer,Organismal Injury and Abnormalities,Renal and Urological Disease	Urinary tract cancer	0.000367			ACAT1,ALDH7A1,ALDH9A1,BCCIP,CDK1,DNAJC21,ECHS1,ESRRA,FBXO4,FMNL2,GABARAPL2,GOT2,HADH,HNRNPA1,HNRNPA2B1,HNRNPUL2,IVD,MFAP4,MINK1,MSTO1,MTTP,MYH11,MYL9,NCL,NGEF,NOL10,OTUD6B,PHIP,PLEKHG3,RBBP4,RRBP1,SERINC2,SLC7A1,SNRPC,SOD2,SRSF1,SRSF3,SRSF6,YBX1	39
Cancer,Hematological Disease,Organismal Injury and Abnormalities	Malignant myeloid neoplasm	0.000374			ALDH7A1,CD47,CDK1,CRAT,DES,ELAVL1,FBXO4,FMNL2,HNRNPD,IDH2,ME3,MTTP,MYH11,MYL9,PALS2,PHIP,PLEKHG3,PSMB8,RBBP4,RPS6KB1,RRBP1,SERINC2,SNRNP70,SSB,VAV1,YBX1	26
Cellular Assembly and Organization,Cellular Function and Maintenance	Organization of actin cytoskeleton	0.000378		1	CD47,CTTN,FMNL2,PHIP,PHPT1,RBBP4,VAV1	7
Infectious Diseases,Organismal Injury and Abnormalities	Replication of virus	0.000416		1.628	AKTIP,CDK1,HNRNPA1,HNRNPL,MINK1,NCL,SNAP29,SNRNP70,SRSF1,YBX1	10
Cellular Movement	Invasion of carcinoma cell lines	0.000416	Increased	2.757	CTTN,ELAVL1,GOT2,HNRNPA2B1,HNRNPC,MYL9,OTUD6B,PHIP,RBBP4,SLC7A1,YBX1	11
Cancer,Hematological Disease,Organismal Injury and Abnormalities	Hematologic cancer	0.000416			ALDH7A1,ALDH9A1,CD47,CDK1,CRAT,CTSC,CTTN,DES,DNAJC21,ECHS1,ELAVL1,FBXO4,FMNL2,GOT2,HNRNPA2B1,HNRNPC,HNRNPD,HNRNPU,IDH2,ME3,MTTP,MYH11,MYL9,NGEF,OGA,PALS2,PHIP,PLEKHG3,PSMB8,RALY,RBBP4,RPS6KB1,RRBP1,SERINC2,SNRNP70,SOD2,SRSF1,SSB,VAV1,YBX1	40
DNA Replication, Recombination, and Repair	DNA damage	0.000419		-1.98	ACO2,CDK1,IDH2,OTUD6B,SOD2,SRSF1,SRSF3	7
Cellular Assembly and Organization,Cellular Function and Maintenance	Organization of filaments	0.000426			DES,MFAP4,MYH11,MYL9,RBBP4,RRBP1	6
Neurological Disease,Organismal Injury and Abnormalities,Skeletal and Muscular Disorders	Neuromuscular disease	0.000427			ACAT1,ALDH7A1,CD47,ECH1,ECHS1,HADH,HNRNPA1,HNRNPDL,HNRNPU,IVD,MDH2,MINK1,MSTO1,NCL,NGEF,PSMB8,RPS6KB1,SRSF1	18
Small Molecule Biochemistry	Metabolism of dicarboxylic acid	0.000428			GOT2,MDH2,ME3	3
Cancer,Hematological Disease,Immunological Disease,Organismal Injury and Abnormalities	Plasma cell neoplasm	0.00044			CD47,CDK1,CTSC,ELAVL1,HNRNPC,IDH2,PSMB8,RALY,RPS6KB1,SOD2,SSB,VAV1	12
Cancer,Organismal Injury and Abnormalities,Respiratory Disease	Non-small cell lung carcinoma	0.000451			ANAPC5,BCCIP,CDK1,ELAVL1,FBXO4,H2AC20,HADH,HNRNPA1,HNRNPA2B1,HNRNPC,HNRNPD,HNRNPU,IDH2,MDH2,MFAP4,MINK1,MYH11,MYL9,NCL,OTUD6B,OXCT1,PHIP,RALY,RBBP4,RPS6KB1,RRBP1,SERINC2,SOD2,SRSF1,ZDHHC6	30
Cancer,Hematological Disease,Organismal Injury and Abnormalities	Myelodysplastic syndrome	0.000475			CD47,CDK1,CRAT,IDH2,MYL9,RPS6KB1,SERINC2	7
Cancer,Hematological Disease,Organismal Injury and Abnormalities	Myeloid or lymphoid neoplasm	0.000476			ALDH7A1,ALDH9A1,CD47,CDK1,CRAT,CTSC,CTTN,DES,DNAJC21,ECHS1,ELAVL1,FBXO4,FMNL2,GOT2,HNRNPA2B1,HNRNPC,HNRNPD,HNRNPU,IDH2,ME3,MTTP,MYH11,MYL9,NGEF,OGA,PALS2,PHIP,PLEKHG3,PSMB8,RALY,RBBP4,RPS6KB1,RRBP1,SERINC2,SNRNP70,SOD2,SRSF1,SSB,VAV1,YBX1	40
Cellular Assembly and Organization	Fusion of organelle	0.000498		1.432	CTTN,GABARAPL2,IDH2,SNAP29,SRSF3	5
Cancer,Organismal Injury and Abnormalities,Tumor Morphology	Progression of malignant tumor	0.000505			CD47,IDH2,PHIP,PSMB8,SOD2,SRSF1	6
Gene Expression	Synthesis of RNA	0.000506			HNRNPC,NCL,SSB	3
Cell Morphology,Neurological Disease,Organismal Injury and Abnormalities	Abnormal morphology of dendrites	0.00051			CD47,HNRNPA1,HNRNPA2B1,RPS6KB1	4
Cancer,Organismal Injury and Abnormalities	Lymphoreticular neoplasm	0.000518			ALDH7A1,ALDH9A1,CD47,CDK1,CRAT,DES,ELAVL1,FBXO4,FMNL2,GOT2,HNRNPA2B1,HNRNPD,HNRNPU,IDH2,ME3,MTTP,MYH11,MYL9,OGA,PALS2,PHIP,PLEKHG3,PSMB8,RALY,RBBP4,RPS6KB1,RRBP1,SERINC2,SNRNP70,SOD2,SRSF1,SSB,VAV1,YBX1	34
Cellular Movement	Cellular infiltration by myeloid cells	0.000548	Increased	2.188	CD47,CTSC,CTTN,ELAVL1,PSMB8,SOD2,VAV1,YBX1	8
Cancer,Organismal Injury and Abnormalities	Non rhabdoid tumor	0.000551		-1.233	ALDH7A1,ALDH9A1,BCCIP,CD47,CDK1,CRAT,CTSC,CTTN,DES,DNAJC21,ECHS1,ELAVL1,ESRRA,FBXO4,FMNL2,GOT2,HNRNPA2B1,HNRNPC,HNRNPD,HNRNPU,IDH2,ME3,MFAP4,MTTP,MYH11,MYL9,NCL,NGEF,OGA,OXCT1,PALS2,PHIP,PLEKHG3,PPIG,PSMB8,RALY,RBBP4,RPS6KB1,RRBP1,S100A16,SERINC2,SLC7A1,SNAP29,SNRNP70,SNRPC,SOD2,SRSF1,SSB,VAV1,YBX1	50
Cell Death and Survival,Gastrointestinal Disease,Hepatic System Disease,Organismal Injury and Abnormalities	Cell death of hepatocytes	0.000583		-1.387	GOT2,HNRNPU,NCL,SOD2,SRSF1	5
Cardiovascular Disease,Organismal Injury and Abnormalities	Vascular lesion	0.000584			ACAT1,CD47,CTSC,HNRNPD,MINK1,MYH11,MYL9,RRBP1,SRSF1	9
Cancer,Hematological Disease,Organismal Injury and Abnormalities	Neoplasia of blood cells	0.000588			ALDH7A1,ALDH9A1,CD47,CDK1,CRAT,CTSC,CTTN,DES,DNAJC21,ELAVL1,FBXO4,FMNL2,GOT2,HNRNPA2B1,HNRNPC,HNRNPD,HNRNPU,IDH2,ME3,MTTP,MYH11,MYL9,NGEF,OGA,PALS2,PHIP,PLEKHG3,PSMB8,RALY,RBBP4,RPS6KB1,RRBP1,SERINC2,SNRNP70,SOD2,SRSF1,SSB,VAV1,YBX1	39
Cellular Assembly and Organization,Cellular Function and Maintenance	Function of mitochondria	0.000589			CD47,ELAVL1,IDH2,SOD2	4
Cancer,Gastrointestinal Disease,Organismal Injury and Abnormalities	Colorectal cancer	0.00059			ACAT1,ACO2,AKTIP,ANAPC5,CDK1,CRAT,CTSC,DNAJC21,ECHS1,ELAVL1,ESRRA,HNRNPA2B1,HNRNPC,HNRNPDL,HNRNPH2,HNRNPL,HNRNPUL2,IDH2,IVD,MDH2,ME3,MINK1,MTTP,MYH11,MYL9,NCL,NGEF,NOL10,OGA,OTUD6B,PALS2,PLEKHG3,PPIG,RALY,RBBP4,RPS6KB1,RRBP1,S100A16,SLC7A1,SOD2,SRSF4,SRSF6,SSB	43
Carbohydrate Metabolism,Cellular Function and Maintenance	Glycolysis of tumor cell lines	0.000594		1.432	ESRRA,HNRNPA1,IDH2,MYL9,OGA	5
Cancer,Organismal Injury and Abnormalities,Respiratory Disease,Tumor Morphology	Progression of non-small cell lung carcinoma	0.00062			SOD2,SRSF1	2
Infectious Diseases,Organismal Injury and Abnormalities	Infection of embryonic cell lines	0.000629	Increased	2.429	CTTN,HNRNPDL,RPS6KB1,SNRPC,SRSF6,YBX1	6
Organismal Injury and Abnormalities,Respiratory Disease	Abnormal respiration	0.000657			ESRRA,RPS6KB1,SOD2	3
Cellular Movement	Cell movement of fibrosarcoma cell lines	0.000657			CTTN,MINK1,SOD2	3
Cellular Development,Cellular Growth and Proliferation	Cell proliferation of hepatoma cell lines	0.000668	Increased	2.253	ELAVL1,ESRRA,FBXO4,GOT2,HNRNPA1,HNRNPA2B1,HNRNPU,OXCT1	8
Cell Cycle	Arrest in G2 phase of tumor cell lines	0.000678			CDK1,ELAVL1,IDH2,OGA,SRSF1	5
Carbohydrate Metabolism	Uptake of monosaccharide	0.000717	Increased	2.4	CRAT,ESRRA,HNRNPA1,HNRNPL,IDH2,RPS6KB1,S100A16	7
Cellular Assembly and Organization	Assembly of nuclear speckles	0.000722			ELAVL1,YBX1	2
Cell Death and Survival	Cell viability of tumor cell lines	0.000751		1.568	CTTN,ELAVL1,ESRRA,HNRNPUL2,IDH2,NCL,PSMB8,RBBP4,RPS6KB1,SLC7A1,SNRPC,SOD2,SRSF3,SRSF6,YBX1	15
Neurological Disease,Organismal Injury and Abnormalities	Progressive neurological disorder	0.000756			ACO2,CD47,CDK1,ECH1,GOT2,HNRNPA1,HNRNPA2B1,HNRNPAB,HNRNPDL,HNRNPU,IDH2,IVD,MDH2,MINK1,MYH11,NCL,NGEF,OGA,PSMB8,RPS6KB1,SNRNP70,SOD2	22
Infectious Diseases,Organismal Injury and Abnormalities	Replication of RNA virus	0.000759	Increased	2.178	AKTIP,CDK1,HNRNPA1,HNRNPL,MINK1,NCL,SNRNP70,SRSF1,YBX1	9
Molecular Transport,RNA Trafficking	Transport of mRNA	0.000759			HNRNPA2B1,HNRNPA3,SRSF3	3
Cardiovascular System Development and Function,Cellular Development,Cellular Growth and Proliferation,Embryonic Development,Organ Development,Organismal Development,Skeletal and Muscular System Development and Function,Tissue Development	Generation of cardiomyocytes	0.000759			FMNL2,HNRNPU,MYH11	3
Cancer,Organismal Injury and Abnormalities,Respiratory Disease	Lung adenocarcinoma	0.000761			ANAPC5,BCCIP,CDK1,ELAVL1,FBXO4,H2AC20,HADH,HNRNPA1,HNRNPA2B1,HNRNPC,HNRNPD,HNRNPU,IDH2,MDH2,MINK1,MYH11,MYL9,OTUD6B,OXCT1,RBBP4,RRBP1,SERINC2,SOD2,ZDHHC6	24
Cancer,Neurological Disease,Organismal Injury and Abnormalities	Nervous system neoplasm	0.000765			ACAT1,ALDH9A1,ANAPC5,BCCIP,CD47,CDK1,CRAT,CTTN,DES,ECH1,ELAVL1,FMNL2,GABARAPL2,GOT2,HADH,HNRNPA1,HNRNPA2B1,HNRNPC,HNRNPD,HNRNPDL,HNRNPH2,HNRNPL,IDH2,MDH2,ME3,MFAP4,MINK1,MTTP,MYH11,MYL9,NCL,NGEF,OTUD6B,OXCT1,PHIP,PHPT1,PLEKHG3,RALY,RPS6KB1,RRBP1,S100A16,SERINC2,SNRNP70,SNRPC,SRSF1,SRSF4,SRSF6,SSB,VAV1,ZDHHC6	50
Cellular Development,Cellular Growth and Proliferation	Cell proliferation of colorectal cancer cell lines	0.000772	Increased	2.447	CDK1,ECHS1,ESRRA,HNRNPA2B1,IDH2,NCL,NGEF,OGA,YBX1	9
Cardiovascular System Development and Function,Hematological System Development and Function	Blood pressure	0.000793		-1.444	AKTIP,CD47,HNRNPA1,MFAP4,MYH11,SLC7A1,SOD2	7
Developmental Disorder,Hereditary Disorder,Neurological Disease,Organismal Injury and Abnormalities	Familial syndromic intellectual disability	0.000798			ALDH7A1,HNRNPC,HNRNPH2,HNRNPU,MDH2,PHIP	6
Lymphoid Tissue Structure and Development,Tissue Morphology	Quantity of bone marrow cells	0.000827		1	CD47,ELAVL1,ESRRA,IDH2,SOD2	5
Lipid Metabolism,Small Molecule Biochemistry,Vitamin and Mineral Metabolism	Synthesis of cholesterol ester	0.000832			ACAT1,MTTP	2
Cellular Assembly and Organization,DNA Replication, Recombination, and Repair	Elongation of telomeres	0.000832			FBXO4,HNRNPA1	2
Tissue Development	Formation of elastic fibers	0.000832			MFAP4,MYH11	2
Connective Tissue Disorders,Metabolic Disease,Organismal Injury and Abnormalities,Skeletal and Muscular Disorders	Metabolic bone disease	0.000841			HNRNPA1,HNRNPA2B1,HNRNPC,MYH11,SOD2	5
Cancer,Organismal Injury and Abnormalities	Genitourinary adenocarcinoma	0.000897			ACAT1,AKTIP,ALDH7A1,ANAPC5,BCCIP,CD47,CDK1,CRAT,CTSC,CTTN,DES,ECH1,ECHS1,ELAVL1,FBXO4,FMNL2,GABARAPL2,GOT2,H2AC20,HNRNPA2B1,HNRNPDL,HNRNPL,HNRNPU,IDH2,MFAP4,MINK1,MYH11,MYL9,NGEF,NOL10,OGA,OTUD6B,OXCT1,PHIP,PLEKHG3,PPIG,RALY,RBBP4,RRBP1,SERINC2,SLC7A1,SNRNP70,SNRPC,SOD2,SRSF3,SRSF4,VAV1,YBX1	48
Hereditary Disorder,Neurological Disease,Organismal Injury and Abnormalities	Autosomal recessive infantile epilepsy	0.000911			ALDH7A1,GOT2,MDH2	3
Cellular Movement	Migration of kidney cancer cell lines	0.000923		-0.022	HNRNPA2B1,OTUD6B,S100A16,YBX1	4
Cancer,Hematological Disease,Immunological Disease,Organismal Injury and Abnormalities	Plasma cell dyscrasia	0.000936			CD47,CDK1,ELAVL1,HNRNPC,IDH2,PSMB8,RALY,RPS6KB1,SOD2,SSB,VAV1	11
Cell Morphology	Size of lipid droplets	0.000952			ACAT1,ESRRA,SOD2	3
Organismal Survival	Survival of organism	0.000983		1.169	AKTIP,CD47,CTSC,ECHS1,ESRRA,IDH2,MTTP,NCL,OGA,PHIP,RPS6KB1,Smn1,SOD2	13
Cardiovascular Disease,Organismal Injury and Abnormalities	Fibrosis of heart	0.000999		-0.841	AKTIP,DES,ECHS1,ELAVL1,PSMB8,SOD2	6
Cancer,Gastrointestinal Disease,Organismal Injury and Abnormalities	Pancreaticobiliary neoplasm	0.001			ALDH7A1,ANAPC5,CDK1,CTSC,CTTN,DNAJC21,ELAVL1,ESRRA,H2AC20,HNRNPAB,HNRNPC,HNRNPD,HNRNPL,HNRNPU,IDH2,MTTP,MYH11,NCL,NGEF,NOL10,OGA,OTUD6B,PHIP,RALY,RPS6KB1,RRBP1,SNRPC,SOD2,VAV1,YBX1	30
Cancer,Organismal Injury and Abnormalities	Development of adenocarcinoma	0.00105			ACAT1,AKTIP,ALDH7A1,ANAPC5,BCCIP,CD47,CDK1,ECHS1,ELAVL1,FBXO4,FMNL2,GABARAPL2,GOT2,H2AC20,HADH,HNRNPA1,HNRNPA2B1,HNRNPC,HNRNPD,HNRNPL,HNRNPU,IDH2,MDH2,MINK1,MYH11,MYL9,NGEF,NOL10,OGA,OTUD6B,OXCT1,PHIP,PLEKHG3,PPIG,RALY,RBBP4,RRBP1,SERINC2,SLC7A1,SNRNP70,SNRPC,SOD2,SRSF3,VAV1,ZDHHC6	45
Protein Synthesis	Polymerization of protein	0.00107			ALDH9A1,CD47,ELAVL1,SOD2,VAV1	5
Amino Acid Metabolism,Small Molecule Biochemistry	Catabolism of neutral amino acid	0.00107			ACAT1,IVD	2
Cell-To-Cell Signaling and Interaction	Adhesion of bone marrow cell lines	0.00107			CD47,CTTN	2
Cancer,Organismal Injury and Abnormalities,Reproductive System Disease	Female genital neoplasm	0.00111			AKTIP,ALDH7A1,BCCIP,CD47,CDK1,CTSC,DES,DNAJC21,ELAVL1,ESRRA,FBXO4,FMNL2,GOT2,H2AC20,HNRNPA2B1,HNRNPC,HNRNPL,HNRNPU,IDH2,MDH2,MFAP4,MINK1,MYH11,MYL9,NOL10,OGA,OXCT1,PHIP,PLEKHG3,PPIG,RALY,RRBP1,S100A16,SERINC2,SLC7A1,SNRNP70,SNRPC,SOD2,SRSF3,SSB,VAV1,YBX1	42
Metabolic Disease,Organismal Injury and Abnormalities	Amyloidosis	0.00111			ACO2,CD47,CDK1,HNRNPA1,HNRNPA2B1,HNRNPAB,HNRNPDL,HNRNPU,IDH2,MDH2,MYH11,OGA,RPS6KB1,SNRNP70,SOD2	15
Cell Morphology,Organ Morphology,Skeletal and Muscular System Development and Function,Tissue Morphology	Morphology of muscle cells	0.00112			DES,ESRRA,RPS6KB1,Smn1,SOD2	5
Cancer,Gastrointestinal Disease,Hepatic System Disease,Organismal Injury and Abnormalities	Development of hepatocellular carcinoma	0.00117		-0.849	ESRRA,FBXO4,HNRNPA2B1,SRSF3	4
Developmental Disorder,Hereditary Disorder,Neurological Disease,Organismal Injury and Abnormalities	Ohtahara syndrome	0.00117			ALDH7A1,GOT2,HNRNPU,MDH2	4
Cancer,Organismal Injury and Abnormalities	Invasive cancer	0.00118		1.586	BCCIP,CD47,CDK1,CTTN,ECH1,ESRRA,GABARAPL2,GOT2,HNRNPA2B1,HNRNPAB,HNRNPC,HNRNPU,IDH2,MYH11,MYL9,PHIP,SOD2,SRSF6,YBX1	19
Cancer,Gastrointestinal Disease,Organismal Injury and Abnormalities	Colon cancer	0.00118			ACAT1,ACO2,AKTIP,ANAPC5,CDK1,CRAT,CTSC,DNAJC21,ECHS1,ELAVL1,ESRRA,HNRNPC,HNRNPDL,HNRNPH2,HNRNPL,HNRNPUL2,IDH2,MDH2,ME3,MINK1,MYH11,MYL9,NCL,NGEF,NOL10,OGA,OTUD6B,PLEKHG3,PPIG,RALY,RBBP4,RRBP1,S100A16,SLC7A1,SRSF4,SRSF6,SSB	37
Metabolic Disease,Organismal Injury and Abnormalities	Specific enzyme deficiency	0.0012			CRAT,HADH,IVD,SOD2	4
Cancer,Neurological Disease,Organismal Injury and Abnormalities	Neurogenic tumor	0.0012			ACAT1,HNRNPD,MDH2,MYH11,MYL9,RPS6KB1,SRSF1	7
Cardiovascular System Development and Function,Organismal Development	Vascularization of hindlimb	0.00121			ELAVL1,ESRRA	2
Cancer,Organismal Injury and Abnormalities,Reproductive System Disease	Female genital tract cancer	0.00121			AKTIP,ALDH7A1,BCCIP,CD47,CDK1,CTSC,DES,DNAJC21,ELAVL1,ESRRA,FMNL2,GOT2,H2AC20,HNRNPA2B1,HNRNPC,HNRNPL,HNRNPU,IDH2,MDH2,MFAP4,MINK1,MYH11,MYL9,NOL10,OGA,OXCT1,PHIP,PLEKHG3,PPIG,RALY,RRBP1,S100A16,SERINC2,SLC7A1,SNRNP70,SNRPC,SOD2,SRSF3,SSB,VAV1,YBX1	41
Free Radical Scavenging	Production of reactive oxygen species	0.00122		0.272	CTTN,ECHS1,ESRRA,IDH2,PSMB8,RPS6KB1,SOD2,VAV1	8
Lipid Metabolism,Molecular Transport,Small Molecule Biochemistry	Concentration of fatty acid	0.00124		-0.182	ACO2,CRAT,HADH,HNRNPL,MDH2,MTTP,OGA	7
Organismal Injury and Abnormalities	Soft tissue lesion	0.00125			ACAT1,ALDH9A1,ANAPC5,BCCIP,CDK1,CRAT,CTSC,CTTN,DES,ECH1,ECHS1,ELAVL1,ESRRA,FMNL2,GOT2,HADH,HNRNPA1,HNRNPA2B1,HNRNPD,HNRNPDL,HNRNPH2,HNRNPL,IDH2,MDH2,ME3,MFAP4,MINK1,MTTP,MYH11,MYL9,NCL,NGEF,NOL10,OTUD6B,OXCT1,PHIP,PHPT1,PLEKHG3,PPIG,RALY,RPS6KB1,RRBP1,S100A16,SERINC2,SNRNP70,SNRPC,SOD2,SRSF1,SRSF4,SRSF6,SSB,VAV1,ZDHHC6	53
Lipid Metabolism,Metabolic Disease,Organismal Injury and Abnormalities,Small Molecule Biochemistry	Disorder of lipid metabolism	0.00125			ACAT1,CD47,HADH,HNRNPH2,MTTP,OXCT1,SOD2	7
Neurological Disease,Organismal Injury and Abnormalities	Early-onset seizures	0.00126			ALDH7A1,GOT2,HNRNPU,MDH2,OTUD6B	5
Developmental Disorder,Neurological Disease,Organismal Injury and Abnormalities	Syndromic mental retardation	0.00126			ALDH7A1,HNRNPC,HNRNPH2,HNRNPU,MDH2,OTUD6B,PHIP	7
Energy Production,Lipid Metabolism,Small Molecule Biochemistry	Oxidation of palmitic acid	0.00127			ECHS1,ESRRA,GOT2	3
Cellular Response to Therapeutics	Drug resistance of tumor cell lines	0.00129		-0.098	OTUD6B,OXCT1,PHIP,SOD2,SRSF4,VAV1,YBX1	7
Carbohydrate Metabolism,Molecular Transport,Small Molecule Biochemistry	Uptake of D-glucose	0.0013	Increased	2.2	CRAT,ESRRA,HNRNPA1,HNRNPL,IDH2,S100A16	6
Metabolic Disease,Organismal Injury and Abnormalities	Abnormal metabolism	0.0013			ACAT1,CD47,CTSC,HADH,HNRNPH2,MTTP,OXCT1,SOD2	8
Cell Cycle,Cellular Development,Connective Tissue Development and Function	Oncogene-induced senescence of fibroblast cell lines	0.00134			GABARAPL2,SRSF1	2
Cellular Development,Cellular Growth and Proliferation,Renal and Urological System Development and Function	Colony formation of kidney cell lines	0.00134			ELAVL1,SOD2	2
Cellular Function and Maintenance,DNA Replication, Recombination, and Repair	Metabolism of DNA	0.00137		-0.536	CD47,CDK1,ESRRA,HNRNPA1,NCL,OGA,SOD2	7
Developmental Disorder,Organismal Injury and Abnormalities	Autism spectrum disorder or intellectual disability	0.00139			ALDH7A1,FMNL2,HNRNPC,HNRNPH2,HNRNPU,IVD,MDH2,NCL,NGEF,OGA,OTUD6B,PALS2,PHIP,SRSF1	14
Cancer,Neurological Disease,Organismal Injury and Abnormalities	Low grade glioma	0.00142			CDK1,HNRNPA1,HNRNPA2B1,IDH2,S100A16	5
Cell Death and Survival	Cell viability of breast cancer cell lines	0.00143		-0.742	ESRRA,IDH2,PSMB8,RBBP4,SOD2,YBX1	6
Cancer,Organismal Injury and Abnormalities	Melanoma	0.00143			ACO2,ALDH7A1,ALDH9A1,CD47,CDK1,CRAT,CTSC,CTTN,DES,DNAJC21,ELAVL1,FBXO4,FMNL2,GOT2,HADH,HNRNPA1,HNRNPA2B1,HNRNPA3,HNRNPC,HNRNPL,HNRNPU,HNRNPUL2,IDH2,IVD,MDH2,ME3,MFAP4,MINK1,MTTP,MYH11,NCL,NGEF,NOL10,OGA,OTUD6B,PHIP,PLEKHG3,PPIG,PSMB8,RALY,RBBP4,RPS6KB1,RRBP1,SERINC2,SNAP29,SNRNP70,SNRPC,SOD2,SRSF4,SSB,VAV1,YBX1,ZDHHC6	53
Organismal Injury and Abnormalities,Skeletal and Muscular Disorders	Abnormal morphology of skeletal muscle	0.00143			DES,HNRNPA1,RPS6KB1,SOD2	4
Cancer,Organismal Injury and Abnormalities,Reproductive System Disease	Cervical cancer	0.00152			BCCIP,CDK1,CTSC,H2AC20,HNRNPA2B1,HNRNPC,HNRNPU,MDH2,MYL9,S100A16,SSB	11
Cell Morphology	Size of cells	0.00158			CD47,CDK1,ELAVL1,ESRRA,GABARAPL2,RBBP4,RPS6KB1,Smn1,SOD2	9
Cellular Development,Cellular Growth and Proliferation	Cell proliferation of breast cancer cell lines	0.0016		1.42	BCCIP,CDK1,ELAVL1,ESRRA,HNRNPU,IDH2,OTUD6B,SOD2,SSB,YBX1	10
Cell Death and Survival,Organismal Injury and Abnormalities,Skeletal and Muscular Disorders	Necrosis of muscle	0.00163		-0.798	DES,ELAVL1,MYH11,NCL,RPS6KB1,Smn1,SOD2	7
Cellular Movement	Migration of prostate cancer cell lines	0.00163		-0.246	ACAT1,ELAVL1,ESRRA,HNRNPH2,IDH2	5
Connective Tissue Development and Function,Tissue Development	Growth of connective tissue	0.00163		1.97	CDK1,FBXO4,HNRNPA2B1,IDH2,PHIP,RPS6KB1,S100A16,SOD2,SRSF6,YBX1	10
Skeletal and Muscular System Development and Function	Force generation of muscle	0.00165			MYH11,MYL9	2
DNA Replication, Recombination, and Repair	Modification of genomic DNA	0.00165			IDH2,SOD2	2
Cellular Movement,Hematological System Development and Function,Immune Cell Trafficking,Inflammatory Response	Cellular infiltration by phagocytes	0.00166		1.985	CTSC,CTTN,ELAVL1,PSMB8,SOD2,VAV1,YBX1	7
Cancer,Dermatological Diseases and Conditions,Organismal Injury and Abnormalities	Skin cancer	0.00176			ACO2,ALDH7A1,ALDH9A1,CD47,CDK1,CRAT,CTSC,CTTN,DES,DNAJC21,ELAVL1,FBXO4,FMNL2,GOT2,HADH,HNRNPA1,HNRNPA2B1,HNRNPA3,HNRNPL,HNRNPU,HNRNPUL2,IDH2,IVD,MDH2,ME3,MFAP4,MINK1,MSTO1,MTTP,MYH11,NCL,NGEF,NOL10,OGA,OTUD6B,PHIP,PLEKHG3,PPIG,PSMB8,RALY,RBBP4,RPS6KB1,RRBP1,SERINC2,SNAP29,SNRNP70,SNRPC,SOD2,SSB,VAV1,YBX1,ZDHHC6	52
Cancer,Gastrointestinal Disease,Organismal Injury and Abnormalities	Colon adenocarcinoma	0.00178			ACAT1,ACO2,AKTIP,ANAPC5,CDK1,CRAT,CTSC,DNAJC21,ECHS1,ESRRA,HNRNPC,HNRNPDL,HNRNPH2,HNRNPL,HNRNPUL2,IDH2,MDH2,ME3,MINK1,MYH11,MYL9,NCL,NGEF,NOL10,OTUD6B,PLEKHG3,PPIG,RALY,RBBP4,RRBP1,S100A16,SLC7A1,SRSF4,SRSF6,SSB	35
Neurological Disease,Organismal Injury and Abnormalities	Progressive encephalopathy	0.00179			ACO2,CDK1,ECH1,GOT2,HNRNPA1,HNRNPA2B1,HNRNPAB,HNRNPDL,HNRNPU,IDH2,IVD,MDH2,MYH11,NCL,NGEF,OGA,RPS6KB1,SNRNP70,SOD2	19
Energy Production	Consumption of oxygen	0.0018		0.651	DES,IDH2,OGA,RPS6KB1,SOD2	5
Lipid Metabolism,Small Molecule Biochemistry	Homeostasis of lipid	0.0018			ELAVL1,ESRRA,MTTP,RALY,SOD2	5
Cancer,Organismal Injury and Abnormalities,Reproductive System Disease	Development of genital tumor	0.0018			AKTIP,ALDH7A1,BCCIP,CD47,CDK1,CTSC,DES,ELAVL1,ESRRA,FBXO4,FMNL2,GOT2,H2AC20,HNRNPA2B1,HNRNPC,HNRNPL,HNRNPU,IDH2,MDH2,MFAP4,MINK1,MYH11,MYL9,NOL10,OGA,OXCT1,PHIP,PLEKHG3,PPIG,RALY,RRBP1,S100A16,SERINC2,SLC7A1,SNRNP70,SNRPC,SOD2,SRSF3,SSB,VAV1	40
Cardiovascular System Development and Function,Tissue Development	Adhesion of endothelial tissue	0.00181			CTTN,VAV1	2
Cell Morphology,Cellular Assembly and Organization,Cellular Function and Maintenance,Inflammatory Response	Fusion of autophagosomes	0.00181			GABARAPL2,SRSF3	2
Cell Cycle	Delay in G1 phase of tumor cell lines	0.00181			ELAVL1,SOD2	2
Cancer,Organismal Injury and Abnormalities,Reproductive System Disease	Tumorigenesis of reproductive tract	0.00181			AKTIP,ALDH7A1,BCCIP,CD47,CDK1,CTSC,DES,ELAVL1,ESRRA,FBXO4,FMNL2,GOT2,H2AC20,HNRNPA2B1,HNRNPC,HNRNPL,HNRNPU,IDH2,MDH2,MFAP4,MINK1,MYH11,MYL9,NOL10,OGA,OXCT1,PHIP,PLEKHG3,PPIG,RALY,RRBP1,S100A16,SERINC2,SLC7A1,SNRNP70,SNRPC,SOD2,SRSF3,SSB,VAV1,YBX1	41
Cardiovascular Disease,Neurological Disease,Organismal Injury and Abnormalities,Skeletal and Muscular Disorders	Left ventricular dilation	0.00183			DES,MYH11,SOD2	3
Cancer,Neurological Disease,Organismal Injury and Abnormalities	Nerve sheath tumor	0.00184			ACAT1,HNRNPD,MYL9,SRSF1	4
Free Radical Scavenging	Synthesis of reactive oxygen species	0.00185		0.503	CD47,CTTN,ECHS1,ESRRA,IDH2,PSMB8,RPS6KB1,SOD2,VAV1	9
Carbohydrate Metabolism	Glycolysis of cells	0.00186		1.741	ESRRA,HNRNPA1,IDH2,MYL9,OGA,RPS6KB1	6
Nucleic Acid Metabolism,Small Molecule Biochemistry	Metabolism of nucleoside triphosphate	0.00186		1.969	ACO2,CDK1,IDH2,OGA,SOD2	5
Cancer,Organismal Injury and Abnormalities,Renal and Urological Disease	Urinary tract carcinoma	0.00189			ACAT1,ALDH7A1,ALDH9A1,BCCIP,CDK1,DNAJC21,ECHS1,ESRRA,FBXO4,FMNL2,GABARAPL2,GOT2,HADH,HNRNPA1,HNRNPA2B1,HNRNPUL2,IVD,MINK1,MSTO1,MTTP,MYH11,MYL9,NGEF,NOL10,OTUD6B,PHIP,PLEKHG3,RBBP4,RRBP1,SERINC2,SLC7A1,SNRPC,SOD2,SRSF1,SRSF3,SRSF6	36
Cell Morphology	Elongation of cells	0.00196			CD47,ELAVL1,RRBP1	3
Cellular Function and Maintenance	Aerobic respiration of cells	0.00197			MDH2,ME3	2
Cellular Movement,Reproductive System Development and Function	Cell movement of gonadal cell lines	0.00202			CD47,CTTN,NCL	3
Connective Tissue Development and Function,Embryonic Development,Organismal Development,Skeletal and Muscular System Development and Function,Tissue Development	Thickness of trabecular bone	0.00202			CD47,CDK1,IDH2	3
Metabolic Disease,Neurological Disease,Organismal Injury and Abnormalities,Psychological Disorders	Alzheimer disease	0.00203			ACO2,CDK1,HNRNPA1,HNRNPA2B1,HNRNPAB,HNRNPDL,HNRNPU,IDH2,MDH2,MYH11,OGA,RPS6KB1,SNRNP70,SOD2	14
Connective Tissue Disorders,Developmental Disorder,Organismal Injury and Abnormalities,Skeletal and Muscular Disorders	High bone mass disease	0.00209			ESRRA,HNRNPA1,HNRNPA2B1	3
Tissue Morphology	Quantity of cells	0.0021	Increased	2.312	ACAT1,CD47,CDK1,Chil3/Chil4,DES,ELAVL1,ESRRA,HADH,IDH2,MTTP,MYL9,PSMB8,RBBP4,SLC7A1,Smn1,SOD2,SRSF1,SRSF3,VAV1,YBX1	20
Cancer,Hematological Disease,Organismal Injury and Abnormalities	Acute myeloid leukemia and related neoplasms	0.00211			ALDH7A1,CD47,CDK1,DES,ELAVL1,FBXO4,FMNL2,HNRNPD,IDH2,ME3,MTTP,MYH11,PALS2,PHIP,PLEKHG3,PSMB8,RBBP4,RRBP1,SERINC2,SNRNP70,SSB,VAV1,YBX1	23
Cellular Movement,Skeletal and Muscular System Development and Function	Migration of HAoSMC cells	0.00215			CD47,CTTN	2
Cancer,Cardiovascular Disease,Neurological Disease,Organismal Injury and Abnormalities	Plexiform neurofibroma	0.00216			HNRNPD,MYL9,SRSF1	3
Organismal Injury and Abnormalities,Renal and Urological Disease	Urination disorder	0.00217		-1.067	HADH,IDH2,IVD,MYH11,OXCT1,SOD2,YBX1	7
Organismal Development	Morphology of body cavity	0.00222			AKTIP,CDK1,DES,ELAVL1,ESRRA,HADH,HNRNPL,RPS6KB1,S100A16,SOD2	10
Cellular Response to Therapeutics	Sensitivity of tumor cell lines	0.00225		-0.853	CTTN,ELAVL1,HNRNPA1,HNRNPAB,HNRNPDL,IDH2,PHIP,RALY,SLC7A1	9
Cancer,Hematological Disease,Organismal Injury and Abnormalities	Myelodysplastic syndrome or leukemia	0.00229			ALDH7A1,CD47,CDK1,CRAT,CTTN,DES,DNAJC21,ELAVL1,FMNL2,HNRNPA2B1,HNRNPD,IDH2,ME3,MTTP,MYH11,MYL9,NGEF,PALS2,PHIP,PLEKHG3,PSMB8,RBBP4,RPS6KB1,RRBP1,SERINC2,SNRNP70,SRSF1,SSB,VAV1,YBX1	30
Gene Expression	Expression of mRNA	0.00232			CD47,ELAVL1,OTUD6B,RRBP1,SRSF1	5
Developmental Disorder,Organismal Injury and Abnormalities,Organismal Survival	Death of embryo	0.00233	Decreased	-2.781	CDK1,HNRNPC,HNRNPL,MTTP,Smn1,SRSF1,SRSF3,SSB,VAV1	9
Cell-To-Cell Signaling and Interaction,Cellular Compromise	Stress response of cells	0.00233			HNRNPA1,MYH11,VAV1,YBX1	4
Developmental Disorder,Embryonic Development,Organismal Injury and Abnormalities,Tissue Morphology	Degeneration of embryoblast	0.00233			Smn1,SSB	2
Cell Cycle,DNA Replication, Recombination, and Repair	Telomere capping	0.00233			HNRNPA2B1,HNRNPD	2
Developmental Disorder,Neurological Disease,Organismal Injury and Abnormalities	Brain developmental abnormality	0.00235			ALDH7A1,GOT2,HNRNPU,MDH2,MYH11	5
Developmental Disorder,Hereditary Disorder,Neurological Disease,Organismal Injury and Abnormalities	Familial mental retardation	0.00237			ALDH7A1,HNRNPC,HNRNPH2,HNRNPU,MDH2,OTUD6B,PHIP,SRSF1	8
Neurological Disease,Organismal Injury and Abnormalities	Early-onset encephalopathy	0.00237			ALDH7A1,GOT2,HNRNPC,HNRNPU,MDH2,MYH11,OTUD6B,PHIP,SNAP29,SOD2,YBX1	11
Cancer,Endocrine System Disorders,Gastrointestinal Disease,Organismal Injury and Abnormalities	Pancreatic tumor	0.00239			ALDH7A1,ANAPC5,CDK1,CTSC,CTTN,DNAJC21,ELAVL1,ESRRA,H2AC20,HNRNPAB,HNRNPC,HNRNPD,HNRNPL,HNRNPU,MTTP,NCL,NGEF,NOL10,OTUD6B,RALY,RPS6KB1,RRBP1,SOD2,VAV1,YBX1	25
Embryonic Development,Organ Development,Organismal Development,Skeletal and Muscular System Development and Function,Tissue Development	Formation of muscle	0.00241		1.982	DES,ELAVL1,FMNL2,HNRNPU,MYH11,RPS6KB1,Smn1	7
Organismal Injury and Abnormalities,Renal and Urological Disease	Proximal tubular toxicity	0.00244			ACAT1,HADH,YBX1	3
Immunological Disease,Inflammatory Disease,Organismal Injury and Abnormalities	Immune mediated inflammatory disease	0.00249		0.686	ACAT1,ACO2,CD47,Chil3/Chil4,CTSC,ESRRA,HNRNPA1,HNRNPA3,HNRNPAB,IDH2,MFAP4,MINK1,MYL9,PSMB8,RPS6KB1,SERINC2,SOD2,SRSF1,VAV1	19
Cardiovascular Disease,Organismal Injury and Abnormalities	Right ventricular dilatation	0.00252			DES,SOD2	2
Cancer,Hematological Disease,Immunological Disease,Organismal Injury and Abnormalities	Lymphoma	0.00255			ALDH9A1,CD47,CDK1,DES,ELAVL1,FBXO4,GOT2,HNRNPA2B1,HNRNPU,IDH2,MYH11,OGA,PLEKHG3,PSMB8,RALY,RPS6KB1,SOD2,SRSF1,SSB,VAV1	20
Cell-To-Cell Signaling and Interaction,Cellular Movement,Hematological System Development and Function,Immune Cell Trafficking	Recruitment of granulocytes	0.00258		1.513	CD47,Chil3/Chil4,CTSC,SOD2,VAV1	5
Cancer,Gastrointestinal Disease,Organismal Injury and Abnormalities	Pancreaticobiliary cancer	0.00262			ALDH7A1,ANAPC5,CDK1,CTSC,CTTN,DNAJC21,ELAVL1,ESRRA,H2AC20,HNRNPAB,HNRNPC,HNRNPD,HNRNPL,HNRNPU,IDH2,MTTP,MYH11,NCL,NGEF,OGA,OTUD6B,PHIP,RPS6KB1,RRBP1,SNRPC,SOD2,YBX1	27
Cancer,Hematological Disease,Immunological Disease,Organismal Injury and Abnormalities	Myeloid leukemia	0.00265			ALDH7A1,CD47,CDK1,DES,ELAVL1,FMNL2,HNRNPD,IDH2,ME3,MTTP,MYH11,PALS2,PHIP,PLEKHG3,PSMB8,RBBP4,RRBP1,SERINC2,SNRNP70,SRSF1,SSB,VAV1,YBX1	23
Organismal Injury and Abnormalities	Visceromegaly	0.00269	Decreased	-2.186	AKTIP,CD47,CTSC,DES,ESRRA,HNRNPA1,MYH11,MYL9,RALY,SOD2,VAV1	11
Organismal Injury and Abnormalities	Fibrosis	0.0027		-1.201	AKTIP,DES,ECHS1,ELAVL1,IDH2,IVD,MTTP,NCL,PSMB8,SERINC2,Smn1,SOD2,SRSF3	13
Cellular Movement	Invasion of fibrosarcoma cell lines	0.00272			MINK1,SOD2	2
Cellular Development,Cellular Growth and Proliferation	Proliferation of prostate cancer cell lines	0.00276		0.27	ACO2,ESRRA,HNRNPA1,HNRNPH2,HNRNPL,SSB,YBX1	7
Neurological Disease,Organismal Injury and Abnormalities	Childhood encephalopathy	0.00278			ALDH7A1,GOT2,HNRNPU,MDH2,SOD2	5
Cellular Assembly and Organization,Cellular Function and Maintenance	Microtubule dynamics	0.00287	Increased	2.104	BCCIP,CD47,CDK1,CTTN,ELAVL1,MINK1,MYL9,NGEF,RBBP4,RPS6KB1,RRBP1,Smn1,SNAP29,VAV1,YBX1	15
Cell-To-Cell Signaling and Interaction	Clustering of carcinoma cell lines	0.00287			HNRNPA2B1	1
Cell-To-Cell Signaling and Interaction,Cellular Compromise,Cellular Function and Maintenance	Endoplasmic reticulum stress response of smooth muscle cells	0.00287			MYH11	1
Cellular Assembly and Organization,Cellular Function and Maintenance,Molecular Transport	Exocytosis of cytotoxic granule	0.00287			VAV1	1
Cardiovascular System Development and Function,Cell Morphology,Organismal Injury and Abnormalities	Blebbing of vascular endothelial cells	0.00287			CTTN	1
Developmental Disorder,Hereditary Disorder,Metabolic Disease,Organismal Injury and Abnormalities	Mitochondrial short-chain enoyl-CoA hydratase 1 deficiency	0.00287			ECHS1	1
Cell-To-Cell Signaling and Interaction	Clustering of lung cancer cell lines	0.00287			HNRNPA2B1	1
Gastrointestinal Disease,Inflammatory Disease,Organismal Injury and Abnormalities	Juvenile periodontitis	0.00287			CTSC	1
Cellular Compromise,Embryonic Development	Injury of embryonic cell lines	0.00287			SOD2	1
Cellular Movement,Hematological System Development and Function,Immune Cell Trafficking,Inflammatory Response	Delay in migration of neutrophils	0.00287			CD47	1
Hereditary Disorder,Neurological Disease,Organismal Injury and Abnormalities,Psychological Disorders	Neurodegeneration with brain iron accumulation 8	0.00287			CRAT	1
Cell Cycle	Arrest in G2/M phase transition of pancreatic cancer cell lines	0.00287			ELAVL1	1
Cancer,Organismal Injury and Abnormalities,Renal and Urological Disease	Renal subcapsular tumor	0.00287			YBX1	1
Lipid Metabolism,Nucleic Acid Metabolism,Small Molecule Biochemistry	Interconversion of acetyl-coenzyme A	0.00287			CRAT	1
Developmental Disorder,Hematological Disease,Hereditary Disorder,Metabolic Disease,Organismal Injury and Abnormalities,Renal and Urological Disease	Autosomal recessive isovaleryl-coa dehydrogenase deficiency	0.00287			IVD	1
Cell Cycle	Exit from G1 checkpoint of breast cell lines	0.00287			YBX1	1
Cancer,Hematological Disease,Organismal Injury and Abnormalities	IDH differentiation syndrome	0.00287			IDH2	1
Developmental Disorder,Hereditary Disorder,Neurological Disease,Organismal Injury and Abnormalities	Neurodevelopmental disorder with dysmorphic facies and behavioral abnormalities	0.00287			SRSF1	1
Endocrine System Development and Function,Organ Morphology,Tissue Morphology	Density of beta islet cells	0.00287			RPS6KB1	1
Developmental Disorder,Hereditary Disorder,Ophthalmic Disease,Organismal Injury and Abnormalities,Skeletal and Muscular Disorders	Oculopharyngeal muscular dystrophy type 2	0.00287			HNRNPA2B1	1
Hereditary Disorder,Metabolic Disease,Neurological Disease,Organismal Injury and Abnormalities,Skeletal and Muscular Disorders	Autosomal recessive mitochondrial myopathy and ataxia	0.00287			MSTO1	1
Cellular Movement,Hematological System Development and Function,Immune Cell Trafficking,Inflammatory Response	Transepithelial migration of neutrophils	0.00287			CD47	1
Cellular Function and Maintenance,Hematological System Development and Function	Elimination of red blood cells	0.00287			CD47	1
Connective Tissue Disorders,Dermatological Diseases and Conditions,Hereditary Disorder,Organ Morphology,Organismal Injury and Abnormalities,Skeletal and Muscular Disorders	Haim-Munk syndrome	0.00287			CTSC	1
DNA Replication, Recombination, and Repair,Gene Expression	Stabilization of DNA fragment	0.00287			HNRNPAB	1
Cell Death and Survival,Hematological System Development and Function,Nervous System Development and Function,Organismal Injury and Abnormalities	Cell viability of microglia	0.00287			SOD2	1
Developmental Disorder,Endocrine System Disorders,Gastrointestinal Disease,Hereditary Disorder,Lipid Metabolism,Metabolic Disease,Organismal Injury and Abnormalities,Small Molecule Biochemistry	Autosomal recessive hyperinsulinism due to short chain 3-hydroxylacyl-CoA dehydrogenase deficiency	0.00287			HADH	1
Cell Cycle	Exit from G1 checkpoint of epithelial cell lines	0.00287			YBX1	1
Cell Death and Survival,Cell Morphology,Organismal Injury and Abnormalities	Loss of acinar gland cells	0.00287			ELAVL1	1
Developmental Disorder,Gastrointestinal Disease,Hereditary Disorder,Organismal Injury and Abnormalities,Renal and Urological Disease,Skeletal and Muscular Disorders	Megacystis-microcolon-intestinal hypoperistalsis syndrome type 4	0.00287			MYL9	1
Cardiovascular System Development and Function,Organ Development	Cardioprotection of heart cells	0.00287			SOD2	1
Developmental Disorder,Gastrointestinal Disease,Hereditary Disorder,Organismal Injury and Abnormalities,Renal and Urological Disease,Skeletal and Muscular Disorders	Megacystis-microcolon-intestinal hypoperistalsis syndrome type 2	0.00287			MYH11	1
Cellular Compromise	Degeneration of mitochondrial matrix	0.00287			DES	1
Developmental Disorder,Hereditary Disorder,Metabolic Disease,Organismal Injury and Abnormalities	Autosomal recessive alpha-methylacetoacetic aciduria	0.00287			ACAT1	1
Immunological Disease,Organismal Injury and Abnormalities	DNFB-induced contact hypersensitivity	0.00287			CD47	1
Embryonic Development,Organismal Development,Tissue Development	Growth of tooth bud	0.00287			NCL	1
Gastrointestinal Disease,Organismal Injury and Abnormalities	Delay in initiation of functional recovery of intestinal barrier	0.00287			ELAVL1	1
Cardiovascular System Development and Function	Adaptation of cardiac muscle	0.00287			OGA	1
Tissue Development	Accumulation of sperm	0.00287			HADH	1
Lipid Metabolism,Molecular Transport,Small Molecule Biochemistry	Localization of oleic acid	0.00287			CRAT	1
Nervous System Development and Function	Stellation of macrophage cancer cell lines	0.00287			RPS6KB1	1
Cancer,Cardiovascular Disease,Organismal Injury and Abnormalities	Tumorigenesis of hemangioma	0.00287			FBXO4	1
Cell Morphology,Cellular Development,Cellular Growth and Proliferation,Embryonic Development	Arborization of macrophage cancer cell lines	0.00287			RPS6KB1	1
Dermatological Diseases and Conditions,Hereditary Disorder,Organismal Injury and Abnormalities,Skeletal and Muscular Disorders	Cerebral dysgenesis, neuropathy, ichthyosis, and palmoplantar keratoderma syndrome, cednik syndrome	0.00287			SNAP29	1
Developmental Disorder,Hereditary Disorder,Organismal Injury and Abnormalities,Skeletal and Muscular Disorders	Limb-girdle muscular dystrophy type 1G	0.00287			HNRNPDL	1
Cell-To-Cell Signaling and Interaction	Restoration of synapse	0.00287			Smn1	1
Cellular Compromise,Developmental Disorder,Embryonic Development,Organismal Injury and Abnormalities,Tissue Morphology	Degeneration of blastomeres	0.00287			Smn1	1
Connective Tissue Disorders,Developmental Disorder,Gastrointestinal Disease,Hereditary Disorder,Neurological Disease,Organismal Injury and Abnormalities,Psychological Disorders,Skeletal and Muscular Disorders	Autosomal dominant intellectual developmental disorder type 74	0.00287			HNRNPC	1
Hereditary Disorder,Metabolic Disease,Organismal Injury and Abnormalities	Deficiency of 3-hydroxyacyl-coa dehydrogenase	0.00287			HADH	1
Cell Cycle,Nervous System Development and Function	Entry into S phase of astrocytes	0.00287			SOD2	1
Cancer,Connective Tissue Disorders,Developmental Disorder,Hereditary Disorder,Metabolic Disease,Neurological Disease,Organismal Injury and Abnormalities,Psychological Disorders,Skeletal and Muscular Disorders	Inclusion body myopathy with early-onset Paget disease and frontotemporal dementia type 2	0.00287			HNRNPA2B1	1
Amino Acid Metabolism,Small Molecule Biochemistry	Translocation of L-arginine	0.00287			SLC7A1	1
Cardiovascular Disease,Neurological Disease,Organismal Injury and Abnormalities,Skeletal and Muscular Disorders	Enlargement of papillary muscle	0.00287			MYL9	1
Cell Cycle,Cellular Assembly and Organization,DNA Replication, Recombination, and Repair	Assembly of chromosome	0.00287			CDK1	1
Developmental Disorder,Hereditary Disorder,Neurological Disease,Organismal Injury and Abnormalities	Early infantile epileptic encephalopathy type 82	0.00287			GOT2	1
Developmental Disorder,Hereditary Disorder,Neurological Disease,Organismal Injury and Abnormalities	Early infantile epileptic encephalopathy type 51	0.00287			MDH2	1
Cell Death and Survival,Cell-mediated Immune Response,Cell-To-Cell Signaling and Interaction,Hematological System Development and Function,Inflammatory Response	Antibody-dependent cell-mediated cytotoxic reaction of natural killer T lymphocytes	0.00287			VAV1	1
Developmental Disorder,Gastrointestinal Disease,Hereditary Disorder,Organismal Injury and Abnormalities,Skeletal and Muscular Disorders	Visceral myopathy type 2	0.00287			MYH11	1
Developmental Disorder,Hereditary Disorder,Neurological Disease,Organismal Injury and Abnormalities	Early infantile epileptic encephalopathy type 54	0.00287			HNRNPU	1
Developmental Disorder,Endocrine System Disorders,Gastrointestinal Disease,Hematological Disease,Hereditary Disorder,Metabolic Disease,Organismal Injury and Abnormalities	Familial hyperinsulinemic hypoglycemia type 4	0.00287			HADH	1
Hereditary Disorder,Neurological Disease,Organismal Injury and Abnormalities	Early-onset vitamin B6-dependent epilepsy type 4	0.00287			ALDH7A1	1
Cellular Assembly and Organization,Cellular Function and Maintenance	Release of microtubule organizing centers	0.00287			CDK1	1
Cell Cycle	Arrest in S phase of ovarian cancer cell lines	0.00287			CDK1	1
Cellular Movement,Reproductive System Development and Function	Migration of spermatogonia	0.00287			HNRNPU	1
Cell Morphology	Morphology of tooth cell lines	0.00287			SRSF1	1
Embryonic Development,Organismal Development	Abnormal sex determination	0.00287			CTTN	1
Cancer,Hematological Disease,Immunological Disease,Organismal Injury and Abnormalities	Advanced stage secondary acute myeloid leukemia	0.00287			IDH2	1
Protein Synthesis	Assembly of lipoprotein	0.00287			MTTP	1
Connective Tissue Disorders,Developmental Disorder,Hereditary Disorder,Metabolic Disease,Neurological Disease,Organismal Injury and Abnormalities,Skeletal and Muscular Disorders	Inclusion body myopathy with early-onset Paget disease without frontotemporal dementia type 3	0.00287			HNRNPA1	1
Cell Morphology,Hematological System Development and Function,Humoral Immune Response	Elongation of B lymphocytes	0.00287			CD47	1
Embryonic Development,Nervous System Development and Function,Organ Development,Organismal Development,Tissue Development	Development of superior colliculus	0.00287			OGA	1
Cellular Assembly and Organization	Translocation of membrane rafts	0.00287			VAV1	1
Cellular Assembly and Organization,Organ Morphology,Skeletal and Muscular System Development and Function,Tissue Morphology	Quantity of costameres	0.00287			DES	1
Cancer,Neurological Disease,Organismal Injury and Abnormalities,Respiratory Disease	Olfactory esthesioneuroblastoma in paranasal sinus	0.00287			IDH2	1
Hematological System Development and Function,Lymphoid Tissue Structure and Development,Organ Morphology,Organismal Development,Tissue Morphology	Morphology of periarteriolar lymphoid sheath	0.00287			ESRRA	1
Cancer,Hematological Disease,Immunological Disease,Organismal Injury and Abnormalities	Myeloid sarcoma in lymph node	0.00287			IDH2	1
Infectious Diseases,Organismal Development,Organismal Injury and Abnormalities	Growth of respiratory syncytial virus	0.00287			SSB	1
Infectious Diseases,Organismal Development,Organismal Injury and Abnormalities	Growth of Sendai virus strain Enders	0.00287			SSB	1
DNA Replication, Recombination, and Repair,Gene Expression	Stabilization of double-stranded DNA	0.00287			HNRNPAB	1
Cell-To-Cell Signaling and Interaction,Hematological System Development and Function,Immune Cell Trafficking,Inflammatory Response	Adhesion of inflammatory macrophages	0.00287			CD47	1
Infectious Diseases,Organismal Injury and Abnormalities	Replication of Hepatitis D virus	0.00287			NCL	1
Developmental Disorder,Hereditary Disorder,Neurological Disease,Nutritional Disease,Organismal Injury and Abnormalities	Developmental delay, dysmorphic features, intellectual disability and obesity	0.00287			PHIP	1
Cell Cycle,Gene Expression	Binding of negative regulatory domain promoter element	0.00287			CDK1	1
Hereditary Disorder,Organismal Injury and Abnormalities,Skeletal and Muscular Disorders	Distal myopathy type 3	0.00287			HNRNPA1	1
Developmental Disorder,Hereditary Disorder,Lipid Metabolism,Metabolic Disease,Organismal Injury and Abnormalities,Small Molecule Biochemistry	Succinyl-coa acetoacetate transferase deficiency	0.00287			OXCT1	1
Cellular Development,Embryonic Development,Organismal Development	Maturation of multilineage progenitor cells	0.00287			ESRRA	1
Metabolic Disease,Organismal Injury and Abnormalities,Renal and Urological Disease	Organic aciduria of urine	0.00287			SOD2	1
Cardiovascular Disease,Neurological Disease,Organismal Injury and Abnormalities,Skeletal and Muscular Disorders	Nonfamilial idiopathic dialated cardiomyopathy	0.00287			SOD2	1
Hereditary Disorder,Organismal Injury and Abnormalities,Skeletal and Muscular Disorders	Kaeser type neurogenic scapuloperoneal syndrome	0.00287			DES	1
Cancer,Hematological Disease,Organismal Injury and Abnormalities	Tumorigenesis of dendritic cell neoplasm	0.00287			FBXO4	1
Cardiovascular Disease,Endocrine System Disorders,Gastrointestinal Disease,Hereditary Disorder,Metabolic Disease,Organismal Injury and Abnormalities	Susceptibility to microvascular complications of diabetes type 6	0.00287			SOD2	1
Cell-To-Cell Signaling and Interaction	Attachment of ovarian cancer cell lines	0.00287			SOD2	1
Cellular Movement	Movement of tooth cell lines	0.00287			SRSF1	1
Neurological Disease,Organismal Injury and Abnormalities,Psychological Disorders	Amyotrophic lateral sclerosis type 20	0.00287			HNRNPA1	1
Hereditary Disorder,Metabolic Disease,Neurological Disease,Organismal Injury and Abnormalities,Renal and Urological Disease	D-2-hydroxyglutaric aciduria type 2	0.00287			IDH2	1
Cancer,Hematological Disease,Immunological Disease,Organismal Injury and Abnormalities	Advanced stage refractory primary acute myeloid leukemia	0.00287			IDH2	1
Cell-To-Cell Signaling and Interaction	Recovery of synapse	0.00287			SNAP29	1
Cancer,Developmental Disorder,Hematological Disease,Hereditary Disorder,Organismal Injury and Abnormalities	Bone marrow failure syndrome type 3	0.00287			DNAJC21	1
Cancer,Cellular Compromise,Organismal Injury and Abnormalities	Destruction of cancer cells	0.00287			CD47	1
Cellular Development,Connective Tissue Development and Function	Adipogenesis of mesenchymal stem cell derived adipocytes	0.00287			ESRRA	1
Cellular Assembly and Organization	Association of endoplasmic reticulum membrane	0.00287			RRBP1	1
Cellular Assembly and Organization	Trafficking of alveolar epithelial lamellar bodies	0.00287			SNAP29	1
Cancer,Organismal Injury and Abnormalities,Renal and Urological Disease	VHL missense mutation positive clear cell renal cell adenocarcinoma	0.00287			OTUD6B	1
Digestive System Development and Function,Gastrointestinal Disease,Hepatic System Development and Function,Hepatic System Disease,Inflammatory Disease,Inflammatory Response,Metabolic Disease,Organ Development,Organismal Injury and Abnormalities	Choline-deficient amino acid-defined high fat diet-induced nonalcoholic steatohepatitis	0.00287			HNRNPU	1
Cardiovascular System Development and Function,Cell Morphology,Cell-To-Cell Signaling and Interaction,Cellular Assembly and Organization,Organ Morphology,Organismal Development,Skeletal and Muscular System Development and Function,Tissue Morphology	Architecture of intercalated disks	0.00287			DES	1
Cellular Compromise	Injury of epithelial cell lines	0.00287			SOD2	1
Metabolic Disease,Organismal Injury and Abnormalities	Carnitine acetyltransferase deficiency	0.00287			CRAT	1
Organismal Injury and Abnormalities,Skeletal and Muscular Disorders	Atrophy of triceps brachii muscle	0.00287			Smn1	1
Gene Expression,RNA Post-Transcriptional Modification	Binding of tRNA-Val	0.00287			SSB	1
Organ Morphology,Tissue Development,Tissue Morphology	Regeneration of olfactory epithelium	0.00287			Chil3/Chil4	1
Amino Acid Metabolism,Energy Production,Post-Translational Modification,Small Molecule Biochemistry	Oxidation of L-glutamine	0.00287			HADH	1
Cancer,Hematological Disease,Immunological Disease,Organismal Injury and Abnormalities	Advanced stage refractory acute myeloid leukemia	0.00287			IDH2	1
Cellular Compromise,Organismal Injury and Abnormalities,Skeletal and Muscular Disorders,Tissue Morphology	Degeneration of skeletal muscle fibers	0.00287			CD47	1
Cellular Movement	Dissemination of diffuse large B-cell lymphoma cells	0.00287			CD47	1
Embryonic Development,Nervous System Development and Function,Organ Development,Organismal Development,Tissue Development	Development of cortical neuroepithelium	0.00287			OGA	1
Cellular Movement,Hematological System Development and Function	Extravasation of eosinophils	0.00287			Chil3/Chil4	1
Organismal Injury and Abnormalities	Abnormal morphology of body cavity	0.0029	Decreased	-2.186	AKTIP,CD47,CTSC,DES,ELAVL1,ESRRA,HADH,HNRNPA1,MFAP4,MYH11,MYL9,RALY,RPS6KB1,SOD2,VAV1,YBX1	16
Cell-To-Cell Signaling and Interaction	Transduction of tumor cell lines	0.00292			ESRRA,NCL	2
Cellular Function and Maintenance	Engulfment of tumor cell lines	0.00293		-0.665	CD47,NCL,OGA,SRSF3,SRSF6	5
Inflammatory Response,Organismal Injury and Abnormalities	Inflammation of absolute anatomical region	0.00293		0.368	ACO2,CD47,Chil3/Chil4,CTSC,CTTN,DES,ELAVL1,ESRRA,HNRNPA1,HNRNPA3,HNRNPAB,HNRNPU,IDH2,MINK1,MTTP,PALS2,PHIP,PSMB8,SERINC2,SOD2,SRSF1,SRSF3,VAV1,YBX1	24
Cellular Function and Maintenance,RNA Damage and Repair	Metabolism of RNA	0.003			HNRNPA1,HNRNPD,HNRNPDL	3
Molecular Transport	Nuclear export	0.003			HNRNPA1,HNRNPA2B1,SRSF3	3
Skeletal and Muscular System Development and Function	Muscle contraction	0.003			CTTN,DES,MYH11,MYL9,SRSF1	5
Cancer	Transformation of fibroblast cell lines	0.00304		1.432	FBXO4,HNRNPA2B1,RPS6KB1,SRSF1,VAV1	5
Cell Death and Survival,Organismal Injury and Abnormalities	Cell death of breast cancer cell lines	0.00308		1.454	CD47,CDK1,ELAVL1,ESRRA,RPS6KB1,SOD2,SSB	7
Organismal Injury and Abnormalities	Oxidative stress	0.00309			ALDH7A1,IDH2,SOD2	3
Cardiovascular System Development and Function,Hematological System Development and Function	Diastolic pressure	0.00309			AKTIP,CD47,MFAP4	3
Cellular Assembly and Organization	Organization of organelle	0.0031			AKTIP,DES,HNRNPU,MFAP4,MSTO1,MYH11,MYL9,RBBP4,RRBP1,SOD2	10
Cancer,Hematological Disease,Organismal Injury and Abnormalities	Myeloid sarcoma	0.00313			FBXO4,IDH2	2
Cancer,Organismal Injury and Abnormalities,Reproductive System Disease	Uterine tumor	0.00315			BCCIP,CDK1,CTSC,DES,ELAVL1,ESRRA,FBXO4,FMNL2,H2AC20,HNRNPA2B1,HNRNPC,HNRNPL,HNRNPU,IDH2,MDH2,MFAP4,MINK1,MYH11,MYL9,NOL10,OGA,OXCT1,PHIP,PLEKHG3,PPIG,RALY,RRBP1,S100A16,SERINC2,SLC7A1,SNRNP70,SNRPC,SOD2,SRSF3,SSB,VAV1	36
Developmental Disorder,Hereditary Disorder,Organismal Injury and Abnormalities,Skeletal and Muscular Disorders	Progressive muscular dystrophy	0.00316			HNRNPA2B1,HNRNPDL,OXCT1,SNAP29,SOD2	5
Cancer,Organismal Injury and Abnormalities,Reproductive System Disease	Breast or ovarian carcinoma	0.00316			ACO2,AKTIP,ALDH7A1,ANAPC5,BCCIP,CD47,CDK1,CRAT,CTTN,ECH1,FBXO4,FMNL2,GABARAPL2,GOT2,H2AC20,HNRNPA2B1,HNRNPDL,HNRNPH2,MFAP4,MINK1,MTTP,MYH11,MYL9,OTUD6B,OXCT1,PHIP,RALY,RPS6KB1,RRBP1,SLC7A1,VAV1	31
Cell-To-Cell Signaling and Interaction	Binding of carcinoma cell lines	0.00318			CD47,NCL,YBX1	3
Hereditary Disorder,Organismal Injury and Abnormalities,Psychological Disorders	Familial psychiatric disease	0.00323			ACAT1,ACO2,CRAT,HADH,HNRNPA1,HNRNPA2B1,HNRNPC,HNRNPDL,HNRNPU,NGEF,PSMB8,SNAP29,SOD2	13
Cell Death and Survival,Organismal Injury and Abnormalities	Apoptosis of cervical cancer cell lines	0.00324		0.342	CDK1,CTTN,ELAVL1,HNRNPU,SOD2,SRSF1	6
Cancer,Organismal Injury and Abnormalities,Reproductive System Disease	Genital tumor	0.00328			AKTIP,ALDH7A1,ALDH9A1,ANAPC5,BCCIP,CD47,CDK1,CRAT,CTSC,DES,DNAJC21,ELAVL1,ESRRA,FBXO4,FMNL2,GOT2,H2AC20,HNRNPA2B1,HNRNPC,HNRNPL,HNRNPU,IDH2,MDH2,MFAP4,MINK1,MYH11,MYL9,NOL10,OGA,OTUD6B,OXCT1,PHIP,PLEKHG3,PPIG,RALY,RBBP4,RRBP1,S100A16,SERINC2,SLC7A1,SNRNP70,SNRPC,SOD2,SRSF3,SRSF4,SSB,VAV1,YBX1	48
Organismal Injury and Abnormalities,Respiratory Disease	Lung lesion	0.00331		1	ACO2,ANAPC5,BCCIP,CDK1,Chil3/Chil4,ELAVL1,ESRRA,FBXO4,H2AC20,HADH,HNRNPA1,HNRNPA2B1,HNRNPAB,HNRNPC,HNRNPD,HNRNPU,IDH2,IVD,MDH2,MFAP4,MINK1,MYH11,MYL9,NCL,NGEF,OGA,OTUD6B,OXCT1,PHIP,RALY,RBBP4,RPS6KB1,RRBP1,SERINC2,SLC7A1,SNAP29,SOD2,SRSF1,VAV1,ZDHHC6	40
Cancer,Organismal Injury and Abnormalities,Reproductive System Disease	Uterine cancer	0.00331			BCCIP,CDK1,CTSC,DES,ELAVL1,ESRRA,FMNL2,H2AC20,HNRNPA2B1,HNRNPC,HNRNPL,HNRNPU,IDH2,MDH2,MFAP4,MINK1,MYH11,MYL9,NOL10,OGA,OXCT1,PHIP,PLEKHG3,PPIG,RALY,RRBP1,S100A16,SERINC2,SLC7A1,SNRNP70,SNRPC,SOD2,SRSF3,SSB,VAV1	35
Organismal Injury and Abnormalities,Skeletal and Muscular Disorders	Abnormal morphology of muscle	0.00331			CD47,DES,HNRNPA1,MYH11,MYL9,RPS6KB1,SOD2	7
DNA Replication, Recombination, and Repair	Breakage of DNA	0.00335			IDH2,OTUD6B,SOD2	3
Cellular Development,Cellular Growth and Proliferation	Cell proliferation of ovarian cancer cell lines	0.00336	Increased	2.144	HNRNPA2B1,IDH2,OGA,SLC7A1,SOD2	5
Nucleic Acid Metabolism,Small Molecule Biochemistry	Synthesis of purine nucleotide	0.0034		1.977	ACAT1,ACO2,CDK1,IDH2,SOD2	5
Carbohydrate Metabolism,Small Molecule Biochemistry	Production of lactic acid	0.00348		1.98	ESRRA,HNRNPA1,HNRNPA2B1,IDH2	4
Connective Tissue Development and Function,Embryonic Development,Organismal Development,Skeletal and Muscular System Development and Function,Tissue Development	Morphology of trabecular bone	0.00348			CD47,CDK1,ESRRA,IDH2	4
Cancer,Organismal Injury and Abnormalities	Malignant neoplasm of aerodigestive tract	0.0035			BCCIP,CDK1,CTSC,CTTN,ESRRA,H2AC20,HNRNPA1,HNRNPC,HNRNPD,HNRNPH2,IDH2,MFAP4,NCL,OGA,OTUD6B,PHPT1,PSMB8,RBBP4,RPS6KB1,SERINC2,SNAP29,SRSF3,VAV1,YBX1	24
Infectious Diseases,Organismal Injury and Abnormalities	Infection of epithelial cell lines	0.00352	Increased	2.224	CTTN,HNRNPDL,SNRPC,SRSF6,YBX1	5
Cancer,Hematological Disease,Immunological Disease,Organismal Injury and Abnormalities	Adult T cell leukemia	0.00354			HNRNPA2B1,IDH2,VAV1	3
Nutritional Disease,Organismal Injury and Abnormalities	Obesity	0.00354			ACAT1,ALDH9A1,CDK1,ESRRA,GOT2,NGEF,OGA,PHIP,RPS6KB1,SERINC2	10
Cell-To-Cell Signaling and Interaction	Binding of squamous cell carcinoma cell lines	0.00358			CD47,NCL	2
Lipid Metabolism,Small Molecule Biochemistry	Esterification of cholesterol	0.00358			ACAT1,MTTP	2
Cardiovascular System Development and Function,Cellular Development,Cellular Function and Maintenance,Cellular Growth and Proliferation,Hair and Skin Development and Function,Organ Development,Organismal Development,Tissue Development	Proliferation of HMEC cells	0.00358			CDK1,NCL	2
Cancer,Cell Death and Survival,Organismal Injury and Abnormalities,Tumor Morphology	Cell death of leukemia cells	0.00363			CD47,IDH2,YBX1	3
Cancer,Cellular Response to Therapeutics,Organismal Injury and Abnormalities	Chemotherapy resistance of tumor cell lines	0.00367		0.261	OTUD6B,OXCT1,SOD2,SRSF4,VAV1,YBX1	6
Cancer,Organismal Injury and Abnormalities	Connective or soft tissue tumor	0.00374			ACAT1,ALDH9A1,CD47,CDK1,CRAT,CTSC,CTTN,DES,ECH1,ECHS1,ESRRA,FBXO4,FMNL2,GOT2,HADH,IDH2,MDH2,ME3,MINK1,MTTP,MYH11,NCL,NGEF,NOL10,OTUD6B,PHIP,PPIG,RALY,RRBP1,SERINC2,SLC7A1,SOD2,SRSF3,SRSF4,SSB	35
Endocrine System Disorders,Gastrointestinal Disease,Hepatic System Disease,Metabolic Disease,Organismal Injury and Abnormalities	Insulin resistance of liver	0.00381			MTTP,SOD2	2
Cancer,Gastrointestinal Disease,Hepatic System Disease,Organismal Injury and Abnormalities,Tumor Morphology	Invasion of hepatocellular carcinoma	0.00381			CTTN,HNRNPA1	2
Cancer,Gastrointestinal Disease,Hepatic System Disease,Organismal Injury and Abnormalities	Hepatitis C virus-related hepatocellular carcinoma	0.00381			ECHS1,RRBP1	2
Hereditary Disorder,Organismal Injury and Abnormalities	X-linked hereditary disease	0.00385			ALDH7A1,HNRNPH2,HNRNPU,MDH2,PHIP,SERINC2,SNAP29,SOD2	8
Infectious Diseases,Organismal Injury and Abnormalities	Infection of kidney cell lines	0.00387	Increased	2.224	CTTN,HNRNPDL,SNRPC,SRSF6,YBX1	5
Cell Death and Survival,Nervous System Development and Function,Organismal Injury and Abnormalities	Cell viability of neurons	0.00392		1.114	CD47,CDK1,MINK1,RPS6KB1,SOD2	5
Cell Morphology	Polarization of cells	0.00392		1.982	CD47,Chil3/Chil4,HNRNPU,SOD2,VAV1	5
Cellular Movement	Cell movement of myeloid cells	0.00403	Increased	2.38	CD47,Chil3/Chil4,CTSC,CTTN,ELAVL1,PSMB8,SOD2,VAV1,YBX1	9
RNA Damage and Repair	Decay of mRNA	0.00404			HNRNPD,NCL	2
Cellular Movement,Hematological System Development and Function,Immune Cell Trafficking,Inflammatory Response	Cell rolling of neutrophils	0.00404			CTTN,VAV1	2
Cell Cycle	Arrest in interphase of ovarian cancer cell lines	0.00404			CDK1,OGA	2
Cancer,Neurological Disease,Organismal Injury and Abnormalities	Pilocytic astrocytoma	0.00404			HNRNPA1,HNRNPA2B1	2
Cancer,Organismal Injury and Abnormalities,Renal and Urological Disease	Bladder cancer	0.00405			ALDH9A1,BCCIP,CDK1,DNAJC21,ECHS1,ESRRA,FMNL2,HADH,HNRNPA1,HNRNPA2B1,HNRNPUL2,IVD,MFAP4,MINK1,MSTO1,MTTP,MYH11,MYL9,NGEF,NOL10,PHIP,PLEKHG3,RBBP4,RRBP1,SERINC2,SLC7A1,SNRPC,SOD2,SRSF1,SRSF3,SRSF6	31
Cancer,Organismal Injury and Abnormalities,Reproductive System Disease	Genital tract cancer	0.00414			AKTIP,ALDH7A1,ALDH9A1,ANAPC5,BCCIP,CD47,CDK1,CRAT,CTSC,DES,DNAJC21,ELAVL1,ESRRA,FMNL2,GOT2,H2AC20,HNRNPA2B1,HNRNPC,HNRNPL,HNRNPU,IDH2,MDH2,MFAP4,MINK1,MYH11,MYL9,NOL10,OGA,OTUD6B,OXCT1,PHIP,PLEKHG3,PPIG,RALY,RBBP4,RRBP1,S100A16,SERINC2,SLC7A1,SNRNP70,SNRPC,SOD2,SRSF3,SRSF4,SSB,VAV1,YBX1	47
Neurological Disease,Organismal Injury and Abnormalities	Neurogenic lesion	0.00417			ACAT1,ALDH9A1,ANAPC5,BCCIP,CDK1,CRAT,CTTN,DES,ECH1,ELAVL1,FMNL2,HADH,HNRNPA1,HNRNPA2B1,HNRNPD,HNRNPDL,HNRNPH2,HNRNPL,IDH2,MDH2,ME3,MFAP4,MINK1,MTTP,MYH11,MYL9,NCL,NGEF,OTUD6B,OXCT1,PHIP,PHPT1,PLEKHG3,RALY,RPS6KB1,RRBP1,S100A16,SERINC2,SNRNP70,SNRPC,SRSF1,SRSF4,SRSF6,SSB,VAV1,ZDHHC6	46
Connective Tissue Development and Function,Embryonic Development,Organismal Development,Skeletal and Muscular System Development and Function,Tissue Development	Volume of trabecular bone	0.00423			CD47,ESRRA,IDH2	3
Hematological System Development and Function,Tissue Morphology	Quantity of blood cells	0.00429		1.798	ACAT1,CD47,CDK1,ELAVL1,ESRRA,HADH,IDH2,MTTP,PSMB8,SLC7A1,SRSF1,VAV1,YBX1	13
Energy Production,Lipid Metabolism,Small Molecule Biochemistry	Beta-oxidation of long chain fatty acid	0.00429			ESRRA,MTTP	2
Cancer,Gastrointestinal Disease,Organismal Injury and Abnormalities	Oral cancer	0.00433			BCCIP,CTSC,ESRRA,HNRNPA1,HNRNPC,HNRNPD,HNRNPH2,MFAP4,NCL,OGA,PSMB8,RBBP4,SERINC2,SNAP29,VAV1	15
Cancer,Neurological Disease,Organismal Injury and Abnormalities	Central nervous system cancer	0.00441			ACAT1,ALDH9A1,ANAPC5,BCCIP,CD47,CDK1,CRAT,CTTN,DES,ECH1,ELAVL1,FMNL2,GABARAPL2,GOT2,HADH,HNRNPA1,HNRNPA2B1,HNRNPC,HNRNPD,HNRNPDL,HNRNPH2,HNRNPL,IDH2,ME3,MFAP4,MINK1,MTTP,MYH11,NCL,NGEF,OTUD6B,OXCT1,PHIP,PHPT1,PLEKHG3,RALY,RRBP1,S100A16,SERINC2,SNRNP70,SNRPC,SRSF4,SRSF6,SSB,VAV1,ZDHHC6	46
Cell Cycle	G1/S phase transition of breast cancer cell lines	0.00454			ELAVL1,ESRRA	2
Cell-mediated Immune Response,Cellular Movement,Hematological System Development and Function,Immune Cell Trafficking	Transendothelial migration of T lymphocytes	0.00454			CD47,VAV1	2
Cell Morphology,Cellular Assembly and Organization,Cellular Function and Maintenance	Reorganization of actin cytoskeleton	0.00455			CD47,PHIP,VAV1	3
Hereditary Disorder,Organismal Injury and Abnormalities,Skeletal and Muscular Disorders	Hereditary skeletal myopathy	0.00458			DES,HNRNPA1,HNRNPA2B1,HNRNPDL,OXCT1,Smn1,SNAP29,SOD2	8
Cell Morphology,Cellular Function and Maintenance	Transmembrane potential of mitochondria	0.0046		0.625	CD47,ECHS1,OGA,S100A16,SOD2	5
Cancer,Endocrine System Disorders,Gastrointestinal Disease,Organismal Injury and Abnormalities	Pancreatic cancer	0.00461			ALDH7A1,ANAPC5,CDK1,CTSC,CTTN,DNAJC21,ELAVL1,ESRRA,H2AC20,HNRNPAB,HNRNPC,HNRNPD,HNRNPL,HNRNPU,MTTP,NCL,NGEF,OTUD6B,RPS6KB1,RRBP1,SOD2,YBX1	22
Cancer,Gastrointestinal Disease,Organismal Injury and Abnormalities	Oral squamous cell carcinoma	0.00463			BCCIP,CTSC,ESRRA,HNRNPA1,HNRNPC,HNRNPD,HNRNPH2,MFAP4,NCL,OGA,PSMB8,RBBP4,SERINC2,VAV1	14
Cancer,Gastrointestinal Disease,Organismal Injury and Abnormalities	Tumorigenesis of gastrointestinal tumor	0.00464			ACAT1,ACO2,AKTIP,ANAPC5,CDK1,CRAT,CTSC,DNAJC21,ECHS1,ELAVL1,ESRRA,HNRNPC,HNRNPDL,HNRNPH2,HNRNPL,HNRNPUL2,IDH2,MDH2,ME3,MINK1,MYH11,MYL9,NCL,NGEF,NOL10,OTUD6B,PLEKHG3,PPIG,RALY,RBBP4,RRBP1,S100A16,SLC7A1,SRSF4,SRSF6,SSB	36
Neurological Disease,Organismal Injury and Abnormalities	Progressive motor neuron disease	0.00467			CD47,ECH1,GOT2,HNRNPA1,HNRNPA2B1,HNRNPDL,IVD,MINK1,NCL,NGEF,PSMB8,RPS6KB1,SOD2	13
Cancer,Hematological Disease,Immunological Disease,Organismal Injury and Abnormalities	Acute myeloid leukemia	0.00469			ALDH7A1,CD47,CDK1,DES,ELAVL1,FMNL2,HNRNPD,IDH2,ME3,MTTP,MYH11,PALS2,PHIP,PLEKHG3,PSMB8,RBBP4,RRBP1,SERINC2,SNRNP70,SSB,VAV1,YBX1	22
Lipid Metabolism,Molecular Transport,Small Molecule Biochemistry	Transport of lipid	0.0047		1.941	ACAT1,CRAT,ELAVL1,GOT2,MTTP	5
Cancer,Hematological Disease,Immunological Disease,Organismal Injury and Abnormalities	Low-grade lymphoma	0.00473			CDK1,ELAVL1,HNRNPU,IDH2,OGA,PSMB8,RALY,SRSF1,SSB	9
Cellular Movement,Hematological System Development and Function,Immune Cell Trafficking,Inflammatory Response	Cellular infiltration by macrophages	0.00475		1.506	CTTN,ELAVL1,PSMB8,SOD2,YBX1	5
Energy Production,Nucleic Acid Metabolism,Small Molecule Biochemistry	Synthesis of ATP	0.00477		1.969	ACO2,CDK1,IDH2,SOD2	4
Cell Signaling,Molecular Transport,Vitamin and Mineral Metabolism	Deposition of Ca2+	0.0048			ESRRA,MTTP	2
Cell Morphology,Cellular Assembly and Organization	Size of nucleus	0.0048			CDK1,RBBP4	2
Cellular Movement,Hematological System Development and Function	Extravasation of granulocytes	0.0048			Chil3/Chil4,CTTN	2
Connective Tissue Development and Function,Tissue Morphology	Quantity of connective tissue	0.00482	Increased	2.116	CD47,CDK1,Chil3/Chil4,ESRRA,IDH2,MTTP,SLC7A1,SOD2	8
Inflammatory Disease,Inflammatory Response,Organismal Injury and Abnormalities,Respiratory Disease	Asthma	0.00485			ACO2,Chil3/Chil4,FMNL2,HNRNPAB,MYH11,SERINC2,SRSF3,VAV1	8
Cancer,Dermatological Diseases and Conditions,Organismal Injury and Abnormalities	Cutaneous melanoma	0.00493			ACO2,ALDH7A1,ALDH9A1,CD47,CDK1,CRAT,CTSC,CTTN,DES,DNAJC21,ELAVL1,FMNL2,GOT2,HNRNPA1,HNRNPA2B1,HNRNPA3,HNRNPL,HNRNPU,HNRNPUL2,IVD,MDH2,ME3,MFAP4,MINK1,MTTP,MYH11,NCL,NGEF,NOL10,OGA,OTUD6B,PHIP,PLEKHG3,PPIG,PSMB8,RALY,RBBP4,RPS6KB1,RRBP1,SERINC2,SNAP29,SNRNP70,SNRPC,SOD2,SSB,VAV1,YBX1,ZDHHC6	48
Cancer,Organismal Injury and Abnormalities	Embryonal tumor	0.00497			ALDH9A1,BCCIP,CD47,CDK1,GABARAPL2,HNRNPA1,HNRNPA2B1,HNRNPC,HNRNPD,IDH2,MTTP,MYH11,OTUD6B,PHIP,S100A16,SERINC2	16
Cancer,Organismal Injury and Abnormalities	Subcutaneous tumor	0.00501		1.546	CD47,CTSC,GOT2,HNRNPA2B1,HNRNPU,IDH2,OXCT1,PPIG,SLC7A1,SOD2	10
Cell Death and Survival,Organismal Injury and Abnormalities,Skeletal and Muscular Disorders	Cell death of muscle cells	0.00504		-0.485	ELAVL1,MYH11,NCL,RPS6KB1,Smn1,SOD2	6
Infectious Diseases,Organismal Injury and Abnormalities	Infection by Retroviridae	0.00506	Increased	2.97	GABARAPL2,HNRNPDL,HNRNPU,SLC7A1,SNRPC,SRSF6,SSB,VAV1,YBX1	9
Cellular Assembly and Organization,Cellular Function and Maintenance	Attachment of microtubules	0.00506			BCCIP,SNAP29	2
Cell Cycle	Interphase of tumor cell lines	0.00508			CDK1,ELAVL1,ESRRA,IDH2,OGA,SOD2,SRSF1,SRSF3	8
Hematological System Development and Function,Tissue Morphology	Quantity of leukocytes	0.00512		1.832	ACAT1,CD47,CDK1,ELAVL1,ESRRA,HADH,IDH2,MTTP,PSMB8,SRSF1,VAV1,YBX1	12
Cellular Function and Maintenance	Respiration of tumor cell lines	0.00512			IDH2,OGA,SOD2	3
Organismal Development	Size of animal	0.00513		1.98	OGA,RPS6KB1,SOD2,YBX1	4
Cancer,Hematological Disease,Immunological Disease,Organismal Injury and Abnormalities	Mature B cell malignant tumor	0.00516			CD47,CDK1,CTSC,DES,ELAVL1,HNRNPC,HNRNPU,IDH2,OGA,PLEKHG3,PSMB8,RALY,RPS6KB1,SOD2,SRSF1,SSB,VAV1	17
Organismal Injury and Abnormalities	Abnormal morphology of abdomen	0.00516			CD47,ELAVL1,ESRRA,HADH,HNRNPA1,MYH11,MYL9,RPS6KB1,SOD2,VAV1,YBX1	11
Hereditary Disorder,Neurological Disease,Organismal Injury and Abnormalities	Nervous system heredodegenerative disorder	0.00517			ACO2,CRAT,HNRNPA1,HNRNPA2B1,SNAP29,SOD2	6
Cellular Development,Cellular Growth and Proliferation	Cell proliferation of adenocarcinoma cell lines	0.00518	Increased	2.2	CDK1,HNRNPA2B1,IDH2,NCL,OTUD6B	5
Cellular Movement,Hematological System Development and Function,Immune Cell Trafficking	Cellular infiltration by leukocytes	0.00521	Increased	2.553	CD47,CTSC,CTTN,ELAVL1,PSMB8,SOD2,VAV1,YBX1	8
Neurological Disease,Organismal Injury and Abnormalities	Lower motor neuron disease	0.00524			HNRNPA1,HNRNPA2B1,Smn1	3
Cell Morphology,Hematological System Development and Function,Inflammatory Response	M2 polarization	0.00524			Chil3/Chil4,HNRNPU,SOD2	3
Developmental Disorder,Organismal Injury and Abnormalities	Neurodevelopmental delay or intellectual disability	0.00525			ALDH7A1,GOT2,HNRNPC,HNRNPH2,HNRNPU,MDH2,OTUD6B,PHIP,SNRNP70,SRSF1	10
Cell Morphology,Organ Morphology,Skeletal and Muscular System Development and Function,Tissue Morphology	Size of myofiber	0.00534			ESRRA,Smn1	2
Lipid Metabolism,Molecular Transport,Small Molecule Biochemistry	Localization of lipid	0.00534			CRAT,SRSF3	2
Amino Acid Metabolism,Molecular Transport,Small Molecule Biochemistry	Concentration of glycine	0.00534			HNRNPL,YBX1	2
Digestive System Development and Function,Organismal Development	Morphology of digestive system	0.00535			CDK1,ELAVL1,HADH,RPS6KB1,S100A16,SOD2	6
Cardiovascular System Development and Function,Organ Development	Heart rate	0.00541	Decreased	-2	CD47,DES,HNRNPA1,SOD2,SRSF1	5
Cellular Movement,Hematological System Development and Function,Immune Cell Trafficking,Inflammatory Response	Cell movement of macrophages	0.00545		1.798	CD47,CTTN,ELAVL1,PSMB8,SOD2,YBX1	6
Cancer,Neurological Disease,Organismal Injury and Abnormalities	Low grade astrocytoma	0.00548			HNRNPA1,HNRNPA2B1,IDH2	3
Cellular Development,Cellular Growth and Proliferation	Proliferation of kidney cancer cell lines	0.00552		-1.103	ECHS1,HNRNPA2B1,MYL9,S100A16	4
Cell Cycle,Gene Expression	Binding of DNA	0.00556		-0.7	CDK1,ESRRA,HNRNPC,NCL,SOD2,VAV1,YBX1	7
Nucleic Acid Metabolism,Small Molecule Biochemistry	Metabolism of nucleotide	0.0056		1.977	ACAT1,ACO2,CDK1,IDH2,MDH2,OGA,SOD2	7
Immunological Disease,Organismal Injury and Abnormalities	Abnormal splenic cell ratio	0.00561			CD47,VAV1	2
Connective Tissue Development and Function	Mass of retroperitoneal fat pad	0.00561			ESRRA,RPS6KB1	2
Cell Morphology,Hematological System Development and Function	Polarization of leukocyte cell lines	0.00561			CD47,SOD2	2
Connective Tissue Development and Function,Tissue Morphology	Quantity of connective tissue cells	0.00564		1.686	CD47,CDK1,Chil3/Chil4,ESRRA,IDH2	5
Hereditary Disorder,Neurological Disease,Organismal Injury and Abnormalities,Psychological Disorders	Familial degenerative brain disorder	0.00567			ACO2,CRAT,HNRNPA1,HNRNPA2B1	4
Developmental Disorder,Organismal Injury and Abnormalities,Skeletal and Muscular Disorders	Delayed bone age	0.00573			HNRNPU	1
Embryonic Development,Hair and Skin Development and Function,Nervous System Development and Function,Organ Development,Organismal Development,Tissue Development,Visual System Development and Function	Delay in initiation of re-epithelialization of corneal epithelial tissue	0.00573			PSMB8	1
Developmental Disorder,Hereditary Disorder,Neurological Disease,Organismal Injury and Abnormalities	Lissencephaly type 4	0.00573			MYH11	1
Lipid Metabolism,Molecular Transport,Small Molecule Biochemistry,Vitamin and Mineral Metabolism	Quantity of alpha-tocopherol	0.00573			MTTP	1
Cell Morphology	Debranching of actin filaments	0.00573			CTTN	1
Cellular Movement,Hair and Skin Development and Function	Locomotion of epithelial cell lines	0.00573			SRSF1	1
Cell Death and Survival,Organismal Injury and Abnormalities	Delay in cell death of motor neurons	0.00573			Smn1	1
Cell Death and Survival	Apoptosis of corneal epithelial cells	0.00573			PSMB8	1
Cell Cycle,Gene Expression	Binding of CD28RE/AP response element	0.00573			VAV1	1
Cancer,Connective Tissue Disorders,Organismal Injury and Abnormalities,Skeletal and Muscular Disorders	Chondroma in phalanx	0.00573			IDH2	1
Carbohydrate Metabolism	Decarboxylation of isocitric acid	0.00573			IDH2	1
Inflammatory Response	Fibroinflammatory response	0.00573			ELAVL1	1
Cell Morphology,Cellular Assembly and Organization,Tissue Morphology	Volume of Golgi apparatus	0.00573			RPS6KB1	1
Cellular Development,Nervous System Development and Function,Tissue Development	Differentiation of ependymal cells	0.00573			ELAVL1	1
Cell Cycle	Delay in mitosis of bone cancer cell lines	0.00573			CDK1	1
Cellular Function and Maintenance,Skeletal and Muscular System Development and Function	Relaxation of vascular smooth muscle cells	0.00573			CD47	1
Lipid Metabolism,Molecular Transport,Small Molecule Biochemistry	Depletion of cholesterol ester	0.00573			ACAT1	1
Endocrine System Disorders,Gastrointestinal Disease,Hepatic System Disease,Metabolic Disease,Organismal Injury and Abnormalities	Insulin resistance of hepatocytes	0.00573			SOD2	1
Hematological System Development and Function,Lymphoid Tissue Structure and Development,Tissue Morphology	Size of T-cell zone	0.00573			CD47	1
Cancer,Organismal Injury and Abnormalities	Blast transformation of T lymphocytes	0.00573			VAV1	1
Cancer,Hematological Disease,Immunological Disease,Organismal Injury and Abnormalities	Favorable-risk normal karyotype acute myeloid leukemia	0.00573			IDH2	1
Cardiovascular Disease,Organismal Injury and Abnormalities	Hypertrophy of ventricular septum	0.00573			MYL9	1
Cell Cycle	Delay in initiation of mitosis of sarcoma cell lines	0.00573			CDK1	1
Protein Trafficking,Tissue Development	Alignment of collagen fiber	0.00573			HNRNPC	1
Cardiovascular Disease,Hereditary Disorder,Organismal Injury and Abnormalities	Familial thoracic aortic aneurism type 4	0.00573			MYH11	1
Cancer,Connective Tissue Disorders,Organismal Injury and Abnormalities,Skeletal and Muscular Disorders	Chondrosarcoma in femur	0.00573			IDH2	1
Cancer,Neurological Disease,Organismal Injury and Abnormalities	Oligodendroglioma in frontal cortex	0.00573			IDH2	1
Neurological Disease,Organismal Injury and Abnormalities	Synaptic dysfunction of neuromuscular junctions	0.00573			Smn1	1
Nucleic Acid Metabolism,Small Molecule Biochemistry	Dissociation of ADP	0.00573			DES	1
Cancer,Neurological Disease,Organismal Injury and Abnormalities	Grade 2 recurrent astrocytoma	0.00573			IDH2	1
Cancer,Hematological Disease,Immunological Disease,Organismal Injury and Abnormalities	Intermediate-risk normal karyotype acute myeloid leukemia	0.00573			IDH2	1
Cancer,Neurological Disease,Organismal Injury and Abnormalities	Adult-type diffuse glioma	0.00573			IDH2	1
Tissue Morphology	Contraction of bronchial tissue	0.00573			CTTN	1
Cancer,Connective Tissue Disorders,Organismal Injury and Abnormalities,Skeletal and Muscular Disorders	Chondrosarcoma in humerus	0.00573			IDH2	1
Developmental Disorder,Organismal Injury and Abnormalities,Skeletal and Muscular Disorders	Bifid great toe	0.00573			HNRNPU	1
Cell Cycle,DNA Replication, Recombination, and Repair	Polyploidization of chromosome	0.00573			BCCIP	1
Carbohydrate Metabolism,Small Molecule Biochemistry	Metabolism of isocitric acid	0.00573			ACO2	1
Cell-mediated Immune Response,Cellular Assembly and Organization	Formation of central supramolecular activation cluster	0.00573			VAV1	1
Lipid Metabolism,Molecular Transport,Nucleic Acid Metabolism,Small Molecule Biochemistry	Export of acetyl-coenzyme A	0.00573			CRAT	1
Connective Tissue Disorders,Developmental Disorder,Organismal Injury and Abnormalities,Skeletal and Muscular Disorders	Vertebral segmentation anomaly	0.00573			HNRNPU	1
Developmental Disorder,Hereditary Disorder,Neurological Disease,Organismal Injury and Abnormalities	Intellectual developmental disorder with dysmorphic facies, seizures and distal limb anomaly	0.00573			OTUD6B	1
Cell-To-Cell Signaling and Interaction,Cellular Assembly and Organization,Hematological System Development and Function,Immune Cell Trafficking	Cell-cell contact of monocytes	0.00573			CD47	1
Cell Morphology,Cellular Compromise	Swelling of mitochondrial matrix	0.00573			DES	1
Cancer,Neurological Disease,Organismal Injury and Abnormalities	Grade II IDH1 R132H mutation positive glioma	0.00573			IDH2	1
Cell Cycle,Nervous System Development and Function	Mitogenesis of Schwann cells	0.00573			RPS6KB1	1
Cellular Movement,Hematological System Development and Function,Immune Cell Trafficking,Inflammatory Response	Migration of inflammatory macrophages	0.00573			CD47	1
Cell Morphology,Nervous System Development and Function,Organ Morphology,Organismal Development,Tissue Morphology	Size of anterior horn cells	0.00573			Smn1	1
Cancer,Organismal Injury and Abnormalities	Dedifferentiated chondrosarcoma	0.00573			IDH2	1
Cell Cycle,Gene Expression	Binding of positive regulatory domain promoter element	0.00573			CDK1	1
Hereditary Disorder,Neurological Disease,Ophthalmic Disease,Organismal Injury and Abnormalities	Optic atrophy type 9	0.00573			ACO2	1
Developmental Disorder,Hereditary Disorder,Neurological Disease,Organismal Injury and Abnormalities	X-linked mental retardation type 102	0.00573			PHIP	1
Cell-To-Cell Signaling and Interaction,Cellular Assembly and Organization,Hematological System Development and Function,Immune Cell Trafficking,Infectious Diseases,Inflammatory Response	Fusion of inflammatory macrophages	0.00573			CD47	1
Hematological Disease,Metabolic Disease,Organismal Injury and Abnormalities	Abetalipoproteinemia	0.00573			MTTP	1
Endocrine System Development and Function	Proportion of beta islet cells	0.00573			RPS6KB1	1
Tissue Morphology	Remodeling of afferent arteriole	0.00573			SOD2	1
Cellular Growth and Proliferation,Hematopoiesis	Cytostasis of megakaryocytes	0.00573			VAV1	1
Cardiovascular Disease,Hereditary Disorder,Neurological Disease,Organismal Injury and Abnormalities,Skeletal and Muscular Disorders	Dilated cardiomyopathy 1i	0.00573			DES	1
Cell-To-Cell Signaling and Interaction,Cellular Compromise	Oxidative stress response of leukemia cell lines	0.00573			VAV1	1
Cellular Movement	Invasion by Neisseria meningitidis MC58 siaD	0.00573			CTTN	1
Cell Cycle	Delay in G1 phase of lymphoma cell lines	0.00573			SOD2	1
DNA Replication, Recombination, and Repair	Rearrangement of mitochondrial DNA	0.00573			SOD2	1
Cell Morphology,Cellular Movement,Hematological System Development and Function,Immune Cell Trafficking,Inflammatory Response	Cell spreading of inflammatory macrophages	0.00573			CD47	1
Lipid Metabolism,Molecular Transport,Small Molecule Biochemistry	Secretion of ceramide	0.00573			MTTP	1
Neurological Disease,Organismal Injury and Abnormalities	Abnormal morphology of motor nucleus of trigeminal nerve	0.00573			SOD2	1
Cell Death and Survival,Organismal Injury and Abnormalities	Apoptosis of corneal endothelial cells	0.00573			PSMB8	1
Cellular Movement,Embryonic Development	Locomotion of embryonic cell lines	0.00573			SRSF1	1
Cellular Movement,Renal and Urological System Development and Function	Locomotion of kidney cell lines	0.00573			SRSF1	1
Skeletal and Muscular System Development and Function	Force generation of papillary muscle	0.00573			MYL9	1
Connective Tissue Disorders,Developmental Disorder,Organismal Injury and Abnormalities,Skeletal and Muscular Disorders	Sagittal cleft vertebra	0.00573			HNRNPU	1
RNA Post-Transcriptional Modification	Maturation of tRNA	0.00573			SSB	1
Carbohydrate Metabolism	Removal of N-acetylglucosamine	0.00573			OGA	1
Cell Death and Survival,Cell Morphology,Nervous System Development and Function,Neurological Disease,Organismal Injury and Abnormalities	Loss of alpha-motor neurons	0.00573			Smn1	1
Cell Morphology	Polarization of lymphoma cell lines	0.00573			CD47	1
Free Radical Scavenging	Conversion of superoxide	0.00573			SOD2	1
Cell Death and Survival	Apoptosis of corneal stroma cells	0.00573			PSMB8	1
Cell-To-Cell Signaling and Interaction,Cellular Function and Maintenance,Hematological System Development and Function,Inflammatory Response	Phagocytosis of bone marrow-derived neutrophils	0.00573			CD47	1
Amino Acid Metabolism,Molecular Transport,Small Molecule Biochemistry	Transmembrane transport of L-ornithine	0.00573			SLC7A1	1
Endocrine System Development and Function,Lipid Metabolism,Small Molecule Biochemistry	Esterification of pregnenolone	0.00573			ACAT1	1
Hereditary Disorder,Neurological Disease,Ophthalmic Disease,Organismal Injury and Abnormalities,Psychological Disorders	Infantile cerebellar-retinal degeneration	0.00573			ACO2	1
Cellular Movement	Migration of hepatoma cell lines	0.00582		1.331	ESRRA,FBXO4,GOT2,HNRNPA2B1,HNRNPC	5
Neurological Disease,Organismal Injury and Abnormalities	Neurological signs	0.0059			ACAT1,ALDH7A1,HADH,HNRNPA1,HNRNPA2B1,HNRNPC,HNRNPDL,HNRNPU,MDH2,NGEF,PSMB8	11
Cancer,Hematological Disease,Immunological Disease,Organismal Injury and Abnormalities	Chronic myeloid leukemia	0.00592			CD47,CDK1,IDH2,SRSF1	4
Cell Cycle	Arrest in interphase	0.00594			CDK1,ELAVL1,IDH2,OGA,RPS6KB1,SRSF1,SRSF3,VAV1	8
Cancer,Neurological Disease,Organismal Injury and Abnormalities	Glioma cancer	0.006			ACAT1,ALDH9A1,ANAPC5,BCCIP,CD47,CDK1,CRAT,CTTN,DES,ECH1,ELAVL1,FMNL2,GABARAPL2,HADH,HNRNPA1,HNRNPA2B1,HNRNPC,HNRNPD,HNRNPDL,HNRNPH2,HNRNPL,IDH2,ME3,MFAP4,MINK1,MTTP,MYH11,NCL,NGEF,OTUD6B,OXCT1,PHIP,PHPT1,PLEKHG3,RALY,RRBP1,S100A16,SERINC2,SNRNP70,SNRPC,SRSF4,SRSF6,SSB,VAV1,ZDHHC6	45
Cancer,Organismal Injury and Abnormalities	Cancer of head	0.00609			ALDH9A1,BCCIP,CTSC,CTTN,ESRRA,FMNL2,HNRNPA1,HNRNPA2B1,HNRNPC,HNRNPD,HNRNPH2,IDH2,MFAP4,MINK1,NCL,NGEF,OGA,OTUD6B,PHIP,PLEKHG3,PSMB8,RBBP4,SERINC2,SNAP29,SNRPC,VAV1,ZDHHC6	27
Organismal Injury and Abnormalities	Abnormal morphology of thoracic cavity	0.00617	Decreased	-2.174	AKTIP,CTSC,DES,HNRNPA1,MFAP4,MYH11,MYL9,RALY,RPS6KB1,SOD2,VAV1	11
Connective Tissue Development and Function	Mass of inguinal fat pad	0.00619			ESRRA,RPS6KB1	2
Cancer,Endocrine System Disorders,Organismal Injury and Abnormalities	Adrenal gland tumor	0.00626			CDK1,MDH2,RPS6KB1,S100A16,SLC7A1	5
Neurological Disease,Organismal Injury and Abnormalities	Cognitive impairment	0.00647			ALDH7A1,CD47,HNRNPA1,HNRNPA2B1,HNRNPC,HNRNPH2,HNRNPU,MDH2,OTUD6B,PHIP,RPS6KB1,SRSF1	12
Protein Synthesis	Quantity of protein in blood	0.00649		-1.231	CTSC,HADH,HNRNPD,MYH11,PHPT1,RPS6KB1,SOD2	7
Cellular Movement	Dissemination of tumor cell lines	0.00649			CD47,ESRRA	2
Cellular Movement,Hematological System Development and Function,Immune Cell Trafficking	Cellular infiltration by granulocytes	0.00651	Increased	2.236	CD47,CTSC,CTTN,VAV1,YBX1	5
Developmental Disorder,Hereditary Disorder,Metabolic Disease,Organismal Injury and Abnormalities	Lysosomal storage disease	0.00651			CD47,HNRNPH2,SNAP29,SOD2	4
Organismal Injury and Abnormalities	Mediastinal lesion	0.00653		-0.841	AKTIP,CDK1,DES,ECHS1,ELAVL1,PSMB8,SOD2	7
Cell Cycle	Interphase	0.00657		1.953	CDK1,ELAVL1,ESRRA,IDH2,OGA,RPS6KB1,SOD2,SRSF1,SRSF3,VAV1	10
Hair and Skin Development and Function	Pallor	0.00665			MYH11,SOD2,YBX1	3
Drug Metabolism,Endocrine System Development and Function,Lipid Metabolism,Small Molecule Biochemistry,Vitamin and Mineral Metabolism	Synthesis of beta-estradiol	0.00679			ESRRA,YBX1	2
Developmental Disorder,Neurological Disease,Organismal Injury and Abnormalities	Intellectual disability and seizures	0.00679			HNRNPU,OTUD6B	2
Cell Death and Survival,Cellular Compromise	Fragmentation of nucleus	0.00679			CDK1,SNAP29	2
Organismal Injury and Abnormalities,Skeletal and Muscular Disorders	Abnormal morphology of hindlimb	0.00679			CD47,RPS6KB1	2
Developmental Disorder,Neurological Disease,Organismal Injury and Abnormalities	Neurodevelopmental disorder	0.00685			ALDH7A1,GOT2,HNRNPD,HNRNPH2,HNRNPU,MDH2,MYH11,PHIP,SRSF1	9
Cancer,Hematological Disease,Immunological Disease,Organismal Injury and Abnormalities	Adult T-cell leukemia/lymphoma	0.00687			ELAVL1,HNRNPA2B1,IDH2,VAV1	4
Cellular Movement	Migration of stomach cancer cell lines	0.00705		1.363	CTTN,ECHS1,HNRNPA1,SRSF3	4
Cancer,Hematological Disease,Immunological Disease,Organismal Injury and Abnormalities	Leukemia	0.00706			ALDH7A1,CD47,CDK1,CTTN,DES,DNAJC21,ELAVL1,FMNL2,HNRNPA2B1,HNRNPD,IDH2,ME3,MTTP,MYH11,NGEF,PALS2,PHIP,PLEKHG3,PSMB8,RBBP4,RPS6KB1,RRBP1,SERINC2,SNRNP70,SRSF1,SSB,VAV1,YBX1	28
Small Molecule Biochemistry	Catabolism of alcohol	0.0071			ACAT1,ALDH7A1	2
Cell Cycle	G2/M phase	0.00712			CDK1,ELAVL1,IDH2,OGA,SRSF1	5
Cell Morphology	Polarization of leukocytes	0.00714		1.982	Chil3/Chil4,HNRNPU,SOD2,VAV1	4
Molecular Transport	Export of molecule	0.00741			ACAT1,CRAT,ELAVL1,HNRNPA2B1,SRSF3	5
Developmental Disorder,Neurological Disease,Organismal Injury and Abnormalities	Dysmyelination	0.00741			CD47,CTTN,HNRNPA1,MINK1,PSMB8,RPS6KB1,SNAP29,SOD2	8
Protein Synthesis	Quantity of aspartate transaminase in blood	0.00742			HNRNPD,SOD2	2
Molecular Transport,RNA Trafficking	Nuclear export of mRNA	0.00742			HNRNPA2B1,SRSF3	2
Cell Death and Survival,Organismal Injury and Abnormalities	Cell death of myeloma cell lines	0.00751			CDK1,RPS6KB1,YBX1	3
Gastrointestinal Disease,Organismal Injury and Abnormalities	Damage of digestive system	0.00762		0.152	CTSC,ELAVL1,OGA,S100A16,SRSF1	5
Cardiovascular Disease,Organismal Injury and Abnormalities	Enlargement of heart ventricle	0.00762			DES,MYH11,MYL9,SOD2	4
Cellular Development,Cellular Growth and Proliferation,Connective Tissue Development and Function,Tissue Development	Cell proliferation of fibroblasts	0.00766		0.849	CDK1,FBXO4,IDH2,PHIP,SOD2,YBX1	6
Cancer,Organismal Injury and Abnormalities	Squamous cell carcinoma of the non-oropharynx	0.00769			BCCIP,CTSC,CTTN,ESRRA,HNRNPA1,HNRNPC,HNRNPD,HNRNPH2,MFAP4,NCL,OGA,PHPT1,PSMB8,RBBP4,SERINC2,VAV1	16
Developmental Disorder,Hereditary Disorder,Lipid Metabolism,Metabolic Disease,Organismal Injury and Abnormalities,Small Molecule Biochemistry	Fatty acid oxidation disorder	0.00774			HADH,OXCT1	2
Neurological Disease,Organismal Injury and Abnormalities	Gliosis of cerebral cortex	0.00774			SOD2,SSB	2
Amino Acid Metabolism	Quantity of L-aspartic acid	0.00774			HADH,HNRNPL	2
Gastrointestinal Disease,Immunological Disease,Inflammatory Disease,Ophthalmic Disease,Organismal Injury and Abnormalities	Sjogren syndrome keratoconjunctivitis sicca	0.00774			CTSC,PSMB8	2
Behavior	Depression-related behavior	0.00774			CD47,RPS6KB1	2
Lipid Metabolism,Small Molecule Biochemistry	Fatty acid metabolism	0.00776		1.038	ACAT1,CRAT,ECHS1,ELAVL1,GOT2,MDH2,ME3,MTTP	8
Hematological System Development and Function,Tissue Morphology	Quantity of mononuclear leukocytes	0.00787		1.379	ACAT1,CD47,CDK1,ELAVL1,ESRRA,IDH2,MTTP,PSMB8,SRSF1,VAV1	10
Cardiovascular Disease,Organismal Injury and Abnormalities	Heart conduction disorder	0.00788			DES,DNAJC21,HNRNPA1,MYH11,NGEF,PSMB8,SERINC2	7
Cardiovascular Disease,Organismal Injury and Abnormalities	Abnormal morphology of heart ventricle	0.00792			DES,HNRNPA1,MYH11,MYL9,SOD2	5
Cellular Assembly and Organization	Quantity of autophagosomes	0.00807			GABARAPL2,SNAP29	2
Digestive System Development and Function,Hepatic System Development and Function,Organ Morphology,Organismal Development	Size of liver	0.00807			CDK1,S100A16	2
Neurological Disease,Organismal Injury and Abnormalities	Movement disorders	0.00809			ACAT1,ALDH7A1,CD47,ECH1,HADH,HNRNPC,HNRNPDL,HNRNPU,IVD,MDH2,MSTO1,NCL,NGEF,PSMB8,Smn1,SOD2	16
Cellular Development,Cellular Growth and Proliferation	Proliferation of pancreatic cancer cell lines	0.00815		1.091	NCL,PHIP,RPS6KB1,SNAP29,SOD2	5
Cellular Assembly and Organization,Organismal Development,Tissue Development	Fibrogenesis	0.00836		1.52	CTTN,DES,FMNL2,MINK1,MYL9,RBBP4,VAV1	7
DNA Replication, Recombination, and Repair	DNA damage response of tumor cell lines	0.00841			CDK1,YBX1	2
Cell Cycle,Cell Morphology	Formation of mitotic spindle	0.00843			BCCIP,HNRNPU,OTUD6B	3
Cancer,Organismal Injury and Abnormalities,Reproductive System Disease	Breast carcinoma	0.00844			ACO2,ANAPC5,BCCIP,CDK1,CRAT,CTTN,ECH1,FBXO4,FMNL2,GABARAPL2,HNRNPA2B1,HNRNPDL,HNRNPH2,MFAP4,MINK1,MTTP,MYH11,MYL9,OTUD6B,OXCT1,PHIP,RALY,RPS6KB1,SLC7A1	24
Lipid Metabolism,Molecular Transport,Small Molecule Biochemistry	Concentration of lipid	0.00847		-0.288	ACAT1,ACO2,CRAT,ESRRA,HADH,HNRNPL,MDH2,MTTP,OGA,RPS6KB1,SOD2	11
Cancer,Organismal Injury and Abnormalities	Ductal carcinoma	0.00851			ALDH7A1,ANAPC5,BCCIP,CDK1,CTTN,DNAJC21,ELAVL1,ESRRA,FMNL2,H2AC20,HNRNPAB,HNRNPDL,HNRNPL,HNRNPU,IDH2,MINK1,MTTP,MYH11,NCL,NGEF,OGA,OTUD6B,PHIP,RALY,RRBP1,YBX1	26
Cancer,Neurological Disease,Organismal Injury and Abnormalities	Central nervous system solid tumor	0.00852			ACAT1,ALDH9A1,ANAPC5,BCCIP,CD47,CDK1,CRAT,CTTN,DES,ECH1,ELAVL1,FMNL2,GABARAPL2,GOT2,HADH,HNRNPA1,HNRNPA2B1,HNRNPC,HNRNPD,HNRNPDL,HNRNPH2,HNRNPL,IDH2,ME3,MFAP4,MINK1,MTTP,MYH11,NCL,NGEF,OTUD6B,OXCT1,PHIP,PHPT1,PLEKHG3,RALY,RRBP1,S100A16,SERINC2,SNRNP70,SNRPC,SRSF4,SRSF6,SSB,VAV1,ZDHHC6	46
Cell-To-Cell Signaling and Interaction,Cellular Movement,Hematological System Development and Function,Immune Cell Trafficking,Inflammatory Response	Recruitment of neutrophils	0.00853		1.225	CD47,CTSC,SOD2,VAV1	4
Organismal Injury and Abnormalities	Abnormal morphology of mediastinum	0.00856	Decreased	-2.174	AKTIP,CTSC,DES,HNRNPA1,MYH11,MYL9,RALY,RPS6KB1,SOD2,VAV1	10
Neurological Disease,Organismal Injury and Abnormalities	Gliosis of frontal cortex	0.00858			SOD2	1
Cellular Assembly and Organization	Recruitment of actin cytoskeleton	0.00858			VAV1	1
Developmental Disorder,Hereditary Disorder,Neurological Disease,Organismal Injury and Abnormalities	Early infantile epileptic encephalopathy type 13	0.00858			ALDH7A1	1
Cellular Development,Cellular Growth and Proliferation,Hematological System Development and Function,Hematopoiesis,Tissue Development	Differentiation of IL3R negative GlyA negative CD34 negative CD36 positive hematopoietic stem cells	0.00858			SLC7A1	1
Cancer,Hematological Disease,Organismal Injury and Abnormalities	Chronic phase primary myelofibrosis	0.00858			IDH2	1
Amino Acid Metabolism,Small Molecule Biochemistry	Accumulation of valine	0.00858			ECHS1	1
Cell Cycle	Delay in G1/S phase transition of breast cancer cell lines	0.00858			ELAVL1	1
Cancer,Developmental Disorder,Endocrine System Disorders,Gastrointestinal Disease,Hematological Disease,Hereditary Disorder,Immunological Disease,Organismal Injury and Abnormalities	Shwachman-Diamond syndrome type 1	0.00858			DNAJC21	1
Cellular Function and Maintenance	Non-clathrin endocytosis	0.00858			OGA	1
Organismal Injury and Abnormalities,Respiratory Disease,Tissue Morphology	Contraction of tracheal ring	0.00858			CTTN	1
Immunological Disease,Infectious Diseases,Organismal Injury and Abnormalities	Murine acquired immunodeficiency syndrome	0.00858			VAV1	1
Nutritional Disease,Organismal Injury and Abnormalities	Manganese deficiency	0.00858			SOD2	1
Amino Acid Metabolism,Molecular Transport,Small Molecule Biochemistry	Uptake of L-arginine	0.00858			SLC7A1	1
Cell Cycle,Gene Expression	Binding of vitamin D response element	0.00858			HNRNPC	1
Cardiovascular System Development and Function,Organ Development	Function of aortic valve	0.00858			MTTP	1
Hereditary Disorder,Neurological Disease,Organismal Injury and Abnormalities,Skeletal and Muscular Disorders	Spinal muscular atrophy type II	0.00858			Smn1	1
Lipid Metabolism,Nucleic Acid Metabolism,Small Molecule Biochemistry	Catabolism of acetyl-coenzyme A	0.00858			ACAT1	1
Cell Morphology,Hematological System Development and Function	Polarization of B-lymphocyte derived cell lines	0.00858			CD47	1
Metabolic Disease,Organismal Injury and Abnormalities	Hypocapnia	0.00858			SOD2	1
Organismal Injury and Abnormalities,Renal and Urological Disease	Anuria	0.00858			MYH11	1
Cell-To-Cell Signaling and Interaction	Detachment of kidney cell lines	0.00858			SOD2	1
Developmental Disorder,Hereditary Disorder,Neurological Disease,Organismal Injury and Abnormalities	Bain type X-linked syndromic mental retardation	0.00858			HNRNPH2	1
Cancer,Hematological Disease,Immunological Disease,Organismal Injury and Abnormalities	Tumorigenesis of lymphoblastic lymphoma	0.00858			FBXO4	1
Hematological Disease,Organismal Injury and Abnormalities,Respiratory Disease	Hyperoxia	0.00858			SOD2	1
Connective Tissue Disorders,Gastrointestinal Disease,Hepatic System Disease,Lipid Metabolism,Metabolic Disease,Organismal Injury and Abnormalities,Small Molecule Biochemistry	Adiposis of liver	0.00858			SOD2	1
Cancer,Connective Tissue Disorders,Organismal Injury and Abnormalities,Skeletal and Muscular Disorders	Chondroma in bone	0.00858			IDH2	1
Cancer,Gastrointestinal Disease,Hepatic System Disease,Organismal Injury and Abnormalities	Carcinoma in situ in gallbladder	0.00858			SNRPC	1
Cell-mediated Immune Response,Cellular Development,Cellular Function and Maintenance,Cellular Growth and Proliferation,Embryonic Development,Hematological System Development and Function,Hematopoiesis,Lymphoid Tissue Structure and Development,Organ Development,Organismal Development,Tissue Development	Proliferation of DN4 cells	0.00858			HNRNPL	1
Inflammatory Response	Cytotoxic reaction of prostate cell lines	0.00858			CD47	1
Carbohydrate Metabolism	Conversion of isocitric acid	0.00858			IDH2	1
Cell Morphology,Organismal Injury and Abnormalities	Hypertrophy of chondrocyte cell lines	0.00858			ESRRA	1
Nucleic Acid Metabolism,Small Molecule Biochemistry	5-hydroxymethylation of cytosine	0.00858			IDH2	1
Cardiovascular System Development and Function,Organismal Development,Skeletal and Muscular System Development and Function,Tissue Development	Vascularization of anterior tibial muscle	0.00858			ESRRA	1
RNA Trafficking	Trafficking of RNA	0.00858			HNRNPA3	1
Cell Death and Survival	Apoptosis of salivary gland cell lines	0.00858			RBBP4	1
Cell Morphology,Cellular Compromise	Deformation of mitochondria	0.00858			DES	1
Cancer,Organismal Injury and Abnormalities,Reproductive System Disease	Tumorigenesis of uterine tumor	0.00858			FBXO4	1
Developmental Disorder,Hereditary Disorder,Metabolic Disease,Neurological Disease,Organismal Injury and Abnormalities,Psychological Disorders,Skeletal and Muscular Disorders	Pelizaeus-Merzbacher-like disease	0.00858			SNAP29	1
Cell Cycle	Arrest in G2/M phase transition of ovarian cancer cell lines	0.00858			OGA	1
Organismal Injury and Abnormalities,Skeletal and Muscular Disorders	Abnormal morphology of anterior tibial muscle	0.00858			RPS6KB1	1
Dermatological Diseases and Conditions,Hereditary Disorder,Inflammatory Disease,Inflammatory Response,Organismal Injury and Abnormalities	Digenic proteasome-associated autoinflammatory syndrome 1	0.00858			PSMB8	1
Cancer,Hematological Disease,Organismal Injury and Abnormalities	Tumorigenesis of myeloid neoplasm	0.00858			FBXO4	1
Cellular Development,Nervous System Development and Function,Tissue Development	Maturation of motor neurons	0.00858			Smn1	1
Endocrine System Disorders,Organismal Injury and Abnormalities,Reproductive System Disease	Injury of testis	0.00858			HADH	1
Cellular Assembly and Organization,Cellular Function and Maintenance	Formation of VLDL transport vesicle	0.00858			MTTP	1
Amino Acid Metabolism,Small Molecule Biochemistry	Catabolism of L-aspartic acid	0.00858			GOT2	1
Cellular Development,Cellular Growth and Proliferation,Digestive System Development and Function,Embryonic Development,Hepatic System Development and Function,Organ Development,Organismal Development,Tissue Development	Colony formation of hepatocytes	0.00858			ESRRA	1
Cellular Development,Cellular Growth and Proliferation	Proliferation of thymoma cell lines	0.00858			SOD2	1
Cell-mediated Immune Response,Cellular Development,Cellular Function and Maintenance,Cellular Growth and Proliferation,Embryonic Development,Hematological System Development and Function,Hematopoiesis,Lymphoid Tissue Structure and Development,Organ Development,Organismal Development,Tissue Development	Allelic exclusion of T lymphocytes	0.00858			VAV1	1
Cell-mediated Immune Response,Cellular Movement,Hematological System Development and Function,Immune Cell Trafficking	Cell movement of single positive thymocytes	0.00858			HNRNPL	1
Cellular Development,Cellular Growth and Proliferation	Outgrowth of ovarian cancer cell lines	0.00858			SOD2	1
Cancer,Connective Tissue Disorders,Organismal Injury and Abnormalities,Skeletal and Muscular Disorders	Central chondrosarcoma	0.00858			IDH2	1
Cancer,Neurological Disease,Organismal Injury and Abnormalities	Anaplastic oligoastrocytoma	0.00858			IDH2	1
Cancer,Neurological Disease,Organismal Injury and Abnormalities	1p/19q co-deletion anaplastic oligodendroglioma	0.00858			IDH2	1
Cellular Development,Cellular Growth and Proliferation,Skeletal and Muscular System Development and Function	Arrest in proliferation of muscle cell lines	0.00858			RPS6KB1	1
Skeletal and Muscular System Development and Function	Contractility of detrusor muscle	0.00858			MYH11	1
Cell Cycle,Gene Expression	Binding of RXR response element	0.00858			HNRNPC	1
Cardiovascular Disease,Hereditary Disorder,Neurological Disease,Organismal Injury and Abnormalities,Skeletal and Muscular Disorders	Desmin-related myopathy	0.00858			DES	1
Developmental Disorder,Hereditary Disorder,Organismal Injury and Abnormalities,Reproductive System Disease	Macroorchidism	0.00858			RPS6KB1	1
Cancer,Organismal Injury and Abnormalities,Tumor Morphology	Progression of melanoma	0.00858			PHIP	1
Cell Morphology	Morphology of macrophage cancer cell lines	0.00858			RPS6KB1	1
Cardiovascular System Development and Function,Skeletal and Muscular System Development and Function	Ultrastructure of cardiomyocytes	0.00858			DES	1
Nucleic Acid Metabolism,Small Molecule Biochemistry	Biosynthesis of NADP	0.00858			IDH2	1
Cellular Function and Maintenance,Protein Synthesis	Arrest in translation of protein	0.00858			RPS6KB1	1
Cell Cycle,Gene Expression	Binding of Y box	0.00858			YBX1	1
Antimicrobial Response	Degradation of hepatitis B virus	0.00858			SNAP29	1
Free Radical Scavenging	Reduction of superoxide	0.00858			SOD2	1
Connective Tissue Development and Function,Tissue Development	Accumulation of adipocytes	0.00858			ELAVL1	1
Embryonic Development,Hematological System Development and Function,Lymphoid Tissue Structure and Development,Organ Development,Organismal Development,Tissue Development	Development of lymphoid compartment	0.00858			IDH2	1
Cancer,Organismal Injury and Abnormalities,Tissue Morphology,Tumor Morphology	Induction of melanoma	0.00858			FBXO4	1
Neurological Disease,Organismal Injury and Abnormalities	Leukoencephalopathy	0.00863			ALDH7A1,ECHS1,SNAP29,SOD2	4
Cellular Function and Maintenance,RNA Damage and Repair	Metabolism of mRNA	0.00875			HNRNPA1,HNRNPDL	2
Neurological Disease,Organismal Injury and Abnormalities,Skeletal and Muscular Disorders	Progressive neuromuscular disease	0.00876			CD47,ECH1,HNRNPA1,HNRNPDL,IVD,MINK1,NCL,NGEF,PSMB8,RPS6KB1	10
Cell Morphology,Cellular Function and Maintenance	Repair of cells	0.00885			OTUD6B,PHIP,RPS6KB1,YBX1	4
Inflammatory Response,Organismal Injury and Abnormalities	Inflammation of body cavity	0.00886		-0.788	ACO2,CD47,Chil3/Chil4,DES,ELAVL1,HNRNPAB,HNRNPU,MTTP,PSMB8,SERINC2,SOD2,SRSF1,SRSF3,VAV1,YBX1	15
Nucleic Acid Metabolism,Small Molecule Biochemistry	Metabolism of purine nucleotide	0.00891			ACAT1,MDH2,OGA	3
Organismal Injury and Abnormalities,Reproductive System Disease	Benign uterine disease	0.00894			CTSC,FMNL2,HNRNPAB,PHIP,PPIG,SLC7A1,SOD2,YBX1	8
Cell-To-Cell Signaling and Interaction,Hematological System Development and Function,Inflammatory Response	Aggregation of blood platelets	0.00906			CD47,MINK1,MYL9,VAV1	4
Lipid Metabolism,Molecular Transport,Small Molecule Biochemistry	Quantity of succinic acid	0.00909			HNRNPL,MDH2	2
Cancer,Organismal Injury and Abnormalities,Respiratory Disease	Malignant neoplasm of respiratory system	0.00923			ANAPC5,BCCIP,CDK1,CTTN,ELAVL1,ESRRA,FBXO4,H2AC20,HADH,HNRNPA1,HNRNPA2B1,HNRNPC,HNRNPD,HNRNPU,IDH2,MDH2,MFAP4,MINK1,MYH11,MYL9,NCL,NGEF,OGA,OTUD6B,OXCT1,PHIP,PHPT1,RALY,RBBP4,RPS6KB1,RRBP1,SERINC2,SLC7A1,SNAP29,SOD2,SRSF1,SRSF3,ZDHHC6	38
Metabolic Disease,Organismal Injury and Abnormalities	Mitochondrial disorder	0.00935			ACO2,ECHS1,IDH2,MSTO1,Smn1	5
Cellular Function and Maintenance	Cellular homeostasis	0.00938		1.606	CD47,CTTN,ECHS1,ELAVL1,ESRRA,FBXO4,GABARAPL2,HADH,HNRNPL,MINK1,OGA,RPS6KB1,S100A16,SNAP29,SOD2,SRSF3,VAV1	17
Energy Production,Molecular Transport,Nucleic Acid Metabolism,Small Molecule Biochemistry	Concentration of ATP	0.00939			CD47,ESRRA,IDH2,SOD2	4
Cellular Development,Cellular Growth and Proliferation,Organ Development,Skeletal and Muscular System Development and Function,Tissue Development	Development of muscle cell lines	0.00945			ELAVL1,RPS6KB1	2
Cancer,Organismal Injury and Abnormalities,Tissue Morphology,Tumor Morphology	Induction of tumor	0.00945			FBXO4,SRSF3	2
Cellular Development	Epithelial-mesenchymal transition of tumor cell lines	0.00969		1.98	CDK1,HNRNPAB,IDH2,MYL9,SOD2	5
Cardiovascular Disease,Organismal Injury and Abnormalities	Hypertension	0.00973			ACAT1,ACO2,CTTN,ECHS1,HNRNPA2B1,HNRNPC,HNRNPU,IVD,ME3,MFAP4,SLC7A1,SNRNP70	12
Cancer,Hematological Disease,Immunological Disease,Neurological Disease,Organismal Injury and Abnormalities	Primary central nervous system lymphoma	0.00975			DES,GOT2,MYH11	3
Cancer,Hematological Disease,Organismal Injury and Abnormalities	Chronic myeloproliferative neoplasm	0.00978			CD47,CDK1,IDH2,SERINC2,SRSF1	5
Cellular Movement	Migration of fibrosarcoma cell lines	0.00981			CTTN,SOD2	2
Dermatological Diseases and Conditions,Immunological Disease,Inflammatory Disease,Inflammatory Response,Organismal Injury and Abnormalities	Pemphigus vulgaris	0.00981			CTTN,MYL9	2
Cancer,Organismal Injury and Abnormalities,Tumor Morphology	Progressive malignant solid tumor	0.00996			CD47,IDH2,SOD2,SRSF1	4
Inflammatory Response,Organismal Injury and Abnormalities	Inflammation of organ	0.00999		-0.294	ACO2,CD47,Chil3/Chil4,CTSC,CTTN,DES,ELAVL1,HNRNPAB,HNRNPU,MTTP,MYL9,PSMB8,RALY,SERINC2,SOD2,SRSF1,SRSF3,VAV1,YBX1	19
Cancer,Organismal Injury and Abnormalities,Renal and Urological Disease	Bladder carcinoma	0.01			ALDH9A1,BCCIP,CDK1,DNAJC21,ECHS1,ESRRA,FMNL2,HADH,HNRNPA1,HNRNPA2B1,HNRNPUL2,IVD,MINK1,MSTO1,MTTP,MYH11,MYL9,NGEF,NOL10,PHIP,PLEKHG3,RBBP4,RRBP1,SERINC2,SLC7A1,SNRPC,SRSF1,SRSF3,SRSF6	29
Cardiovascular Disease,Organismal Injury and Abnormalities	Enlargement of heart	0.0101	Decreased	-2.174	AKTIP,CTSC,DES,HNRNPA1,MYH11,MYL9,RALY,SOD2	8
Dermatological Diseases and Conditions,Organismal Injury and Abnormalities	Chronic psoriasis	0.0101			CD47,GOT2,SOD2	3
Molecular Transport	Quantity of citric acid	0.0102			ACO2,HNRNPL	2
Cardiovascular Disease,Organismal Injury and Abnormalities	Abnormal morphology of thin ventricular wall	0.0102			MYH11,SOD2	2
Cellular Function and Maintenance	Endocytosis by eukaryotic cells	0.0105		-0.256	CD47,CTTN,OGA,SRSF3,SRSF6,VAV1	6
Cellular Assembly and Organization	Formation of nucleus	0.0105			CDK1,ELAVL1,YBX1	3
Cellular Assembly and Organization,Cellular Function and Maintenance	Secretion of vesicles	0.0105			CTTN,MINK1	2
Cardiovascular Disease,Neurological Disease,Organismal Injury and Abnormalities,Skeletal and Muscular Disorders	Idiopathic dilated cardiomyopathy	0.0105			RALY,SOD2	2
Connective Tissue Disorders,Organismal Injury and Abnormalities,Skeletal and Muscular Disorders	Abnormal bone density	0.0105			ALDH7A1,CD47,ESRRA,HNRNPA1,HNRNPA2B1,YBX1	6
Cell Death and Survival,Organismal Injury and Abnormalities	Cell death of T lymphocytes	0.0106		1.067	AKTIP,CD47,CDK1,MTTP,VAV1	5
Neurological Disease,Organismal Injury and Abnormalities,Psychological Disorders	Disorder of basal ganglia	0.0106			ACAT1,CRAT,ECH1,HADH,HNRNPA2B1,HNRNPDL,HNRNPU,IVD,NCL,NGEF,PSMB8,SOD2	12
Cellular Development,Cellular Growth and Proliferation	Development of tumor cell lines	0.0107	Increased	2.041	CDK1,ELAVL1,HNRNPA2B1,NCL,PHIP,RALY,RPS6KB1,SLC7A1,SOD2	9
Developmental Disorder,Hereditary Disorder,Neurological Disease,Organismal Injury and Abnormalities	Dominant mental retardation	0.0107			HNRNPC,HNRNPH2,PHIP,SRSF1	4
Cancer,Gastrointestinal Disease,Organismal Injury and Abnormalities	Gastroesophageal cancer	0.0108			ACAT1,ANAPC5,CD47,CDK1,CRAT,CTSC,CTTN,DES,ECHS1,HNRNPA2B1,HNRNPC,HNRNPDL,HNRNPL,HNRNPUL2,IVD,MINK1,MYH11,MYL9,NCL,NGEF,OTUD6B,OXCT1,PLEKHG3,PPIG,RALY,RPS6KB1,SERINC2,SNRNP70,SOD2,SSB,YBX1	31
Cardiovascular Disease,Organismal Injury and Abnormalities	Early onset hypertension	0.0109			ACAT1,ACO2,ECHS1,IVD	4
Cellular Assembly and Organization,Cellular Function and Maintenance,Protein Synthesis	Polymerization of actin	0.0109			CD47,VAV1	2
Connective Tissue Development and Function,Embryonic Development,Organismal Development,Skeletal and Muscular System Development and Function,Tissue Development	Osteogenesis	0.0109			CDK1,YBX1	2
Antigen Presentation,Cell-mediated Immune Response,Cell-To-Cell Signaling and Interaction,Cellular Development,Cellular Function and Maintenance,Cellular Growth and Proliferation,Embryonic Development,Hematological System Development and Function,Hematopoiesis,Lymphoid Tissue Structure and Development,Organ Development,Organismal Development,Tissue Development	Selection of thymocytes	0.0109			MINK1,VAV1	2
Cell Death and Survival,Organismal Injury and Abnormalities	Cell death of immune cells	0.011		0.44	ACAT1,AKTIP,CD47,CDK1,MTTP,RPS6KB1,SOD2,VAV1	8
Cell Signaling,Post-Translational Modification,Protein Synthesis	Serine phosphorylation of peptide	0.011			CDK1,PHIP,RPS6KB1	3
Cell Death and Survival,Organismal Injury and Abnormalities	Cell death of lymphoma cell lines	0.011			HNRNPA1,HNRNPC,NCL,SOD2	4
Cancer,Organismal Injury and Abnormalities	Metastasis	0.0112		1.586	CD47,CTTN,ESRRA,GOT2,HNRNPA2B1,HNRNPAB,HNRNPC,HNRNPU,IDH2,MYH11,PHIP,SOD2,SRSF6,YBX1	14
Organismal Development	Mass of organism	0.0112		1.757	AKTIP,CRAT,ESRRA,RPS6KB1,SLC7A1,Smn1	6
Cancer,Hematological Disease,Immunological Disease,Organismal Injury and Abnormalities	Mature B-cell neoplasm	0.0112			CD47,CDK1,CTSC,CTTN,DES,ELAVL1,HNRNPC,HNRNPU,IDH2,OGA,PLEKHG3,PSMB8,RALY,RPS6KB1,SOD2,SRSF1,SSB,VAV1	18
Cancer,Organismal Injury and Abnormalities	Ductal adenocarcinoma	0.0112			ALDH7A1,ANAPC5,BCCIP,CDK1,CTTN,DNAJC21,ELAVL1,ESRRA,FMNL2,H2AC20,HNRNPAB,HNRNPDL,HNRNPL,HNRNPU,IDH2,MINK1,MTTP,NCL,NGEF,OTUD6B,PHIP,RALY,RRBP1,YBX1	24
Cancer,Gastrointestinal Disease,Organismal Injury and Abnormalities	Pancreaticobiliary carcinoma	0.0113			ALDH7A1,ANAPC5,CDK1,CTSC,CTTN,DNAJC21,ELAVL1,ESRRA,H2AC20,HNRNPAB,HNRNPL,HNRNPU,IDH2,MTTP,MYH11,NCL,NGEF,OGA,OTUD6B,PHIP,RRBP1,SNRPC,SOD2,YBX1	24
Organismal Injury and Abnormalities	Acute disease	0.0113			ACO2,ALDH7A1,CD47,CDK1,CTSC,DES,ELAVL1,FMNL2,HNRNPD,IDH2,ME3,MINK1,MTTP,MYH11,NCL,NGEF,PALS2,PHIP,PLEKHG3,PSMB8,RBBP4,RRBP1,SERINC2,SNRNP70,SSB,VAV1,YBX1	27
Cellular Function and Maintenance,Hematological System Development and Function,Tissue Development	Function of blood platelets	0.0113			CD47,MINK1	2
Cancer,Hematological Disease,Organismal Injury and Abnormalities	CALR mutation positive essential thrombocythemia	0.0114			IDH2	1
Cell-To-Cell Signaling and Interaction	Response of squamous cell carcinoma cell lines	0.0114			CD47	1
Cellular Movement,Reproductive System Development and Function	Ejection of first polar body	0.0114			CDK1	1
Cell Cycle,Skeletal and Muscular System Development and Function	Mitogenesis of muscle cell lines	0.0114			PHIP	1
Amino Acid Metabolism,Small Molecule Biochemistry	Accumulation of isoleucine	0.0114			ECHS1	1
Cancer,Hematological Disease,Immunological Disease,Organismal Injury and Abnormalities	Leukemic transformation of essential thrombocythemia	0.0114			IDH2	1
Hematopoiesis,Lymphoid Tissue Structure and Development	Frequency of megakaryocyte/erythrocyte lineage-restricted progenitor cells	0.0114			IDH2	1
Cell Cycle	Arrest in G2/M phase transition of melanoma cell lines	0.0114			CDK1	1
Cell-To-Cell Signaling and Interaction	Detachment of epithelial cell lines	0.0114			SOD2	1
Gastrointestinal Disease,Organismal Injury and Abnormalities	Chronic intestinal pseudo-obstruction	0.0114			MYH11	1
Cell-To-Cell Signaling and Interaction,Embryonic Development	Detachment of embryonic cell lines	0.0114			SOD2	1
Cell Morphology,Connective Tissue Development and Function,Tissue Morphology	Diameter of adipocytes	0.0114			ESRRA	1
Cancer,Cellular Development,Organismal Injury and Abnormalities	Immortalization of hepatocytes	0.0114			ESRRA	1
Neurological Disease,Organismal Injury and Abnormalities	Abnormal morphology of mesencephalic nucleus	0.0114			SOD2	1
Nucleic Acid Metabolism,Small Molecule Biochemistry	Molar ratio of ADP	0.0114			SOD2	1
Amino Acid Metabolism,Small Molecule Biochemistry	Synthesis of L-aspartic acid	0.0114			GOT2	1
Behavior,Nervous System Development and Function	Memory reconsolidation	0.0114			RPS6KB1	1
Cell Morphology,Cellular Assembly and Organization	Polarization of cytoskeleton	0.0114			SOD2	1
Developmental Disorder,Endocrine System Disorders,Hereditary Disorder,Metabolic Disease,Neurological Disease,Organismal Injury and Abnormalities,Psychological Disorders	Childhood adrenoleukodystrophy	0.0114			SOD2	1
Cardiovascular Disease,Organismal Injury and Abnormalities	Shortened PR interval	0.0114			HNRNPA1	1
Cell Cycle	Arrest in G2/M phase transition of breast cancer cell lines	0.0114			CDK1	1
Cellular Compromise	Injury of kidney cell lines	0.0114			SOD2	1
Organismal Injury and Abnormalities,Respiratory Disease	Non-cystic fibrosis bronchiectasis	0.0114			CTSC	1
Nervous System Development and Function,Organ Morphology,Tissue Morphology	Quantity of olfactory receptor neurons	0.0114			Chil3/Chil4	1
Cancer,Gastrointestinal Disease,Organismal Injury and Abnormalities	Metastasis of esophageal squamous cell carcinoma	0.0114			CTTN	1
Cell Morphology,Cell-To-Cell Signaling and Interaction,Cellular Assembly and Organization	Architecture of gap junctions	0.0114			CTTN	1
Cancer,Neurological Disease,Organismal Injury and Abnormalities	Oligoastrocytoma in frontal cortex	0.0114			IDH2	1
Lipid Metabolism,Molecular Transport,Small Molecule Biochemistry,Vitamin and Mineral Metabolism	Secretion of vitamin E	0.0114			MTTP	1
Cellular Development,Cellular Growth and Proliferation,Hematological System Development and Function,Hematopoiesis,Lymphoid Tissue Structure and Development,Tissue Development	Formation of monocyte-derived dendritic cells	0.0114			CD47	1
Lipid Metabolism,Small Molecule Biochemistry	Hydrolysis of cholesterol	0.0114			ACAT1	1
Skeletal and Muscular System Development and Function	Force generation of smooth muscle	0.0114			MYH11	1
Hematological Disease,Organismal Injury and Abnormalities	Abnormal blood gas saturation	0.0114			SOD2	1
Connective Tissue Disorders,Dental Disease,Dermatological Diseases and Conditions,Developmental Disorder,Gastrointestinal Disease,Hereditary Disorder,Organismal Injury and Abnormalities,Skeletal and Muscular Disorders	Papillon-lefevre disease	0.0114			CTSC	1
Metabolic Disease,Organismal Injury and Abnormalities	Amyloidosis of vasculature	0.0114			SOD2	1
Cell Cycle	Senescence of brain cancer cell lines	0.0114			YBX1	1
Cell-To-Cell Signaling and Interaction	Signaling of neuroblastoma cell lines	0.0114			ESRRA	1
Cell-To-Cell Signaling and Interaction,Cellular Assembly and Organization	Stabilization of tight junctions	0.0114			CTTN	1
Cancer,Organismal Injury and Abnormalities	Gemcitabine resistance of subcutaneous tumor	0.0114			OXCT1	1
Cell Cycle	Arrest in mitosis of breast cancer cell lines	0.0114			CDK1	1
Cancer,Connective Tissue Disorders,Hematological Disease,Hereditary Disorder,Organismal Injury and Abnormalities	Familial platelet disorder with predisposition to acute myelogenous leukemia	0.0114			MYL9	1
Amino Acid Metabolism,Small Molecule Biochemistry	Accumulation of leucine	0.0114			ECHS1	1
Connective Tissue Development and Function,Tissue Development	Expansion of brown adipose tissue	0.0114			RPS6KB1	1
Cell Signaling,Small Molecule Biochemistry	Suppression of nitric oxide	0.0114			CD47	1
Cancer,Hematological Disease,Immunological Disease,Organismal Injury and Abnormalities	Acute myeloid leukemia with cuplike nuclei	0.0114			IDH2	1
Cancer,Hematological Disease,Immunological Disease,Organismal Injury and Abnormalities	Leukemic transformation of chronic myelomonocytic leukemia	0.0114			IDH2	1
Hematological System Development and Function,Inflammatory Response,Tissue Morphology	Quantity of multinucleated giant cells	0.0114			HADH	1
Cellular Movement	Dissemination of lymphoma cell lines	0.0114			CD47	1
Cell Cycle	G1 phase	0.0115			CDK1,ELAVL1,ESRRA,RPS6KB1,SOD2,SRSF3,VAV1	7
Molecular Transport,Protein Synthesis,Protein Trafficking	Localization of protein	0.0115			AKTIP,CDK1,FBXO4,GABARAPL2,HNRNPU,SRSF1,SSB,YBX1	8
Cancer,Hematological Disease,Immunological Disease,Organismal Injury and Abnormalities	Tumorigenesis of lymphocytes	0.0115			ALDH9A1,CD47,CDK1,CTSC,CTTN,DES,ELAVL1,FBXO4,GOT2,HNRNPA2B1,HNRNPC,HNRNPU,IDH2,MYH11,NGEF,OGA,PLEKHG3,PSMB8,RALY,RPS6KB1,SOD2,SRSF1,SSB,VAV1	24
Cardiovascular Disease,Organismal Injury and Abnormalities	Abnormal morphology of cardiovascular system	0.0116	Decreased	-2.174	AKTIP,CTSC,CTTN,DES,HNRNPA1,MYH11,MYL9,RALY,RPS6KB1,SOD2	10
Cell Morphology,Cellular Assembly and Organization	Morphology of nucleus	0.0116			CDK1,HNRNPA1,RBBP4	3
Organismal Injury and Abnormalities,Renal and Urological Disease	Renal lesion	0.0117			ACAT1,ALDH7A1,ECHS1,FBXO4,GABARAPL2,GOT2,MINK1,MYL9,NCL,NGEF,NOL10,OTUD6B,SERINC2,Smn1,SOD2,SRSF6,YBX1	17
Post-Translational Modification,Protein Synthesis,Protein Trafficking	Homotetramerization of protein	0.0117			ALDH9A1,SOD2	2
Cellular Growth and Proliferation,Connective Tissue Development and Function,Tissue Development	Proliferation of connective tissue cells	0.0119		1.501	CDK1,FBXO4,IDH2,PHIP,S100A16,SOD2,SRSF6,YBX1	8
Neurological Disease,Organismal Injury and Abnormalities	Progressive motor neuropathy	0.0119			CD47,ECH1,GOT2,HNRNPA1,HNRNPDL,IVD,MINK1,NCL,NGEF,PSMB8,RPS6KB1,SOD2	12
Cellular Function and Maintenance	Engulfment of cells	0.012		0.221	CD47,CTTN,NCL,OGA,SRSF3,SRSF6,VAV1	7
Neurological Disease,Organismal Injury and Abnormalities,Skeletal and Muscular Disorders	Neuromuscular disease with neuropathy	0.012			CD47,ECH1,HNRNPA1,HNRNPDL,IVD,MINK1,NCL,NGEF,PSMB8,RPS6KB1	10
Cell-mediated Immune Response,Cellular Movement,Hematological System Development and Function,Immune Cell Trafficking	Cell movement of T lymphocytes	0.0121	Increased	2.174	CD47,Chil3/Chil4,CTTN,HNRNPL,VAV1	5
Cellular Development	Epithelial-mesenchymal transition of colorectal cancer cell lines	0.0121			IDH2,MYL9	2
Developmental Disorder,Neurological Disease,Organismal Injury and Abnormalities	Developmental delay, intellectual disability and organ malformation	0.0121			HNRNPC,PHIP	2
Digestive System Development and Function,Organ Morphology,Organismal Development	Size of islets of Langerhans	0.0121			HADH,RPS6KB1	2
Cancer,Neurological Disease,Organismal Injury and Abnormalities	High grade astrocytoma	0.0121			ACAT1,ALDH9A1,ANAPC5,BCCIP,CD47,CDK1,CRAT,ECH1,ELAVL1,GABARAPL2,HADH,HNRNPA1,HNRNPA2B1,HNRNPC,HNRNPD,HNRNPDL,HNRNPL,IDH2,ME3,MFAP4,MINK1,MTTP,MYH11,NCL,OTUD6B,OXCT1,PHIP,PHPT1,PLEKHG3,RALY,RRBP1,S100A16,SERINC2,SNRNP70,SRSF4,SRSF6,SSB,VAV1	38
Cellular Movement	Cell movement of blood cells	0.0122	Increased	2.969	CD47,Chil3/Chil4,CTSC,CTTN,ELAVL1,HNRNPL,MINK1,PSMB8,SOD2,VAV1,YBX1	11
Cardiovascular Disease,Organismal Injury and Abnormalities	Formation of vascular lesion	0.0122			ACAT1,CD47,CTSC	3
Developmental Disorder,Hereditary Disorder,Neurological Disease,Organismal Injury and Abnormalities	Familial neurodevelopmental disorder	0.0122			ALDH7A1,GOT2,HNRNPH2,HNRNPU,MDH2,MYH11,SRSF1	7
Cellular Movement	Invasion of lung cancer cell lines	0.0124	Increased	2.189	ELAVL1,OTUD6B,PHIP,RBBP4,YBX1	5
Cancer,Hematological Disease,Organismal Injury and Abnormalities	Dendritic cell neoplasm	0.0125			FBXO4,IDH2	2
Cellular Movement,Reproductive System Development and Function	Migration of gonadal cell lines	0.0125			CTTN,NCL	2
Amino Acid Metabolism,Molecular Transport,Small Molecule Biochemistry	Uptake of glutamine family amino acid	0.0125			HNRNPL,SLC7A1	2
Cardiovascular Disease,Neurological Disease,Organismal Injury and Abnormalities,Skeletal and Muscular Disorders	Primary dilated cardiomyopathy	0.0125			DES,RALY,SOD2	3
Protein Synthesis	Metabolism of peptide	0.0129			CDK1,PHIP,RPS6KB1,SOD2	4
Cell Morphology,Renal and Urological System Development and Function	Morphology of kidney cell lines	0.0129			CTTN,HNRNPAB	2
Developmental Disorder,Hereditary Disorder,Neurological Disease,Organismal Injury and Abnormalities	Autosomal recessive early infantile epileptic encephalopathy	0.0129			GOT2,MDH2	2
Lipid Metabolism,Molecular Transport,Small Molecule Biochemistry	Concentration of cholesterol ester	0.0129			ACAT1,MTTP	2
Hereditary Disorder,Metabolic Disease,Organismal Injury and Abnormalities	Autosomal recessive mitochondrial disorder	0.013			ACO2,ECHS1,MSTO1	3
Molecular Transport,Protein Trafficking	Transport of protein	0.0131			AKTIP,CDK1,CTTN,ELAVL1,PHIP	5
Immunological Disease,Organismal Injury and Abnormalities	Systemic autoimmune syndrome	0.0131			ACAT1,ANAPC5,CD47,CTSC,HNRNPA1,HNRNPA3,IDH2,MINK1,MYH11,RALY,RPS6KB1,SERINC2,SOD2,SRSF1,VAV1	15
Cellular Movement	Migration of tumor cells	0.0131			CD47,CDK1,CTTN,PHIP	4
Cellular Movement,Hematological System Development and Function,Immune Cell Trafficking	Cell movement of granulocytes	0.0132	Increased	2.203	CD47,Chil3/Chil4,CTSC,CTTN,VAV1,YBX1	6
Cardiovascular Disease,Organismal Injury and Abnormalities	Abnormal morphology of heart	0.0133	Decreased	-2.174	AKTIP,CTSC,DES,HNRNPA1,MYH11,MYL9,RALY,RPS6KB1,SOD2	9
Hematological System Development and Function,Lymphoid Tissue Structure and Development,Tissue Morphology	Quantity of CD8+ T lymphocyte	0.0133		1.963	ESRRA,PSMB8,SRSF1,VAV1	4
Cell Death and Survival,Organismal Injury and Abnormalities	Apoptosis of fibrosarcoma cell lines	0.0133			SOD2,YBX1	2
Cancer,Organismal Injury and Abnormalities	Gastrointestinal stromal tumor	0.0134			ACAT1,CRAT,CTSC,DES,ECH1,ECHS1,ESRRA,GOT2,HADH,MDH2,ME3,MINK1,MTTP,MYH11,NCL,NGEF,NOL10,PHIP,PPIG,RALY,RRBP1,SERINC2,SOD2,SRSF4	24
Cancer,Organismal Injury and Abnormalities,Renal and Urological Disease	Renal cancer	0.0134			ACAT1,ALDH7A1,ECHS1,FBXO4,GABARAPL2,GOT2,MINK1,MYL9,NCL,NGEF,NOL10,OTUD6B,SERINC2,SOD2,SRSF6,YBX1	16
Cell-To-Cell Signaling and Interaction	Aggregation of cells	0.0135		1.072	CD47,HNRNPA2B1,MINK1,MYL9,VAV1	5
Cellular Assembly and Organization,Cellular Function and Maintenance,Organismal Development,Tissue Development	Formation of actin filaments	0.0135			CTTN,MINK1,MYL9,RBBP4,VAV1	5
Organismal Injury and Abnormalities,Organismal Survival	Perinatal death	0.0136	Decreased	-2.598	HNRNPA1,MYH11,OGA,RPS6KB1,SLC7A1,SOD2,YBX1	7
Cell-To-Cell Signaling and Interaction	Binding of tumor cell lines	0.0136		-0.618	CD47,CDK1,CTTN,MINK1,NCL,YBX1	6
Cellular Movement,Hematological System Development and Function,Immune Cell Trafficking,Inflammatory Response	Cell movement of phagocytes	0.0137	Increased	2.196	CD47,CTSC,CTTN,ELAVL1,PSMB8,SOD2,VAV1,YBX1	8
Cell-To-Cell Signaling and Interaction,Cellular Movement,Hematological System Development and Function,Hypersensitivity Response,Immune Cell Trafficking	Recruitment of eosinophils	0.0137			Chil3/Chil4,VAV1	2
Cell-To-Cell Signaling and Interaction,Cellular Compromise	Stress response of tumor cell lines	0.0137			HNRNPA1,VAV1	2
Cellular Movement,Hair and Skin Development and Function	Cell movement of epithelial cell lines	0.014		1.98	CTTN,HNRNPU,RPS6KB1,SRSF1	4
Connective Tissue Development and Function,Skeletal and Muscular System Development and Function,Tissue Morphology	Quantity of osteoclasts	0.014			CD47,ESRRA,IDH2	3
Developmental Disorder,Neurological Disease,Organismal Injury and Abnormalities	Demyelination	0.014			CD47,CTTN,HNRNPA1,MINK1,PSMB8,RPS6KB1,SOD2	7
Free Radical Scavenging,Molecular Transport	Quantity of reactive oxygen species	0.014			GOT2,IDH2,MTTP,OGA,SOD2	5
Cardiovascular Disease,Organismal Injury and Abnormalities	Fibrosis of heart chamber	0.0142			ELAVL1,PSMB8	2
Cellular Development,Cellular Growth and Proliferation,Embryonic Development,Organ Development,Organismal Development,Skeletal and Muscular System Development and Function,Tissue Development	Myogenesis of myotube	0.0142			DES,Smn1	2
Cell Morphology	Size of tumor cell lines	0.0142			RBBP4,RPS6KB1	2
Digestive System Development and Function,Embryonic Development,Hepatic System Development and Function,Organ Development,Organismal Development,Tissue Development	Development of liver	0.0142			ESRRA,Smn1,SOD2	3
Infectious Diseases,Organismal Injury and Abnormalities	HIV infection	0.0143	Increased	2.805	GABARAPL2,HNRNPDL,HNRNPU,SNRPC,SRSF6,SSB,VAV1,YBX1	8
Inflammatory Response,Organismal Injury and Abnormalities	Perivascular cuff	0.0143			CTTN	1
Cell-To-Cell Signaling and Interaction	Dynamics of focal adhesions	0.0143			PHIP	1
Cardiovascular System Development and Function	Capillarization	0.0143			ESRRA	1
Cell-To-Cell Signaling and Interaction	Binding of Francisella tularensis	0.0143			NCL	1
Cell Cycle	Mitogenesis of epithelial tissue	0.0143			RPS6KB1	1
Cell Cycle	Initiation of mitosis	0.0143			CDK1	1
Cellular Assembly and Organization,Cellular Function and Maintenance	Quantity of invadopodia	0.0143			CTTN	1
Cell-To-Cell Signaling and Interaction,Hematological System Development and Function,Immune Cell Trafficking	Attachment of T lymphocytes	0.0143			VAV1	1
Small Molecule Biochemistry	Catabolism of choline	0.0143			ALDH7A1	1
Cancer,Organismal Injury and Abnormalities,Respiratory Disease,Tumor Morphology	Progression of lung adenocarcinoma	0.0143			SOD2	1
Cancer,Organismal Injury and Abnormalities	Clonogenicity of cancer cells	0.0143			YBX1	1
Cell Cycle,Gene Expression	Binding of estrogen related response element	0.0143			ESRRA	1
Cell-To-Cell Signaling and Interaction,Cellular Assembly and Organization	Quantity of neuromuscular junctions	0.0143			Smn1	1
Cellular Assembly and Organization,Cellular Compromise	Disruption of nucleosomes	0.0143			NCL	1
Cellular Compromise,Organismal Injury and Abnormalities,Renal and Urological Disease	Damage of tubular cells	0.0143			YBX1	1
Cellular Function and Maintenance,Protein Synthesis	Synthesis of lipoprotein	0.0143			MTTP	1
Cancer,Dermatological Diseases and Conditions,Hematological Disease,Organismal Injury and Abnormalities	Blastic plasmacytoid dendritic cell neoplasm of skin	0.0143			IDH2	1
Lipid Metabolism,Small Molecule Biochemistry	Metabolism of short chain fatty acid	0.0143			CRAT	1
Amino Acid Metabolism,Small Molecule Biochemistry	Catabolism of L-glutamic acid	0.0143			GOT2	1
Cell-To-Cell Signaling and Interaction,Cellular Assembly and Organization	Formation of cell-matrix contacts	0.0143			CTTN	1
Cellular Development,Cellular Growth and Proliferation,Embryonic Development,Hematological System Development and Function,Hematopoiesis,Humoral Immune Response,Lymphoid Tissue Structure and Development,Organ Development,Organismal Development,Tissue Development	Development of transitional B lymphocytes	0.0143			VAV1	1
Behavior	Confusion	0.0143			BCCIP	1
Organ Morphology,Organismal Functions,Organismal Injury and Abnormalities,Tissue Morphology	Wound closure of skin	0.0143			SOD2	1
Hematological Disease,Hereditary Disorder,Metabolic Disease,Organismal Injury and Abnormalities	Acute intermittent porphyria	0.0143			ACO2	1
Cancer,Neurological Disease,Organismal Injury and Abnormalities	Grade 4 gliosarcoma	0.0143			CD47	1
Cell Death and Survival,Nervous System Development and Function,Organismal Injury and Abnormalities,Visual System Development and Function	Survival of retinal cone cells	0.0143			CD47	1
Free Radical Scavenging,Molecular Transport	Accumulation of superoxide	0.0143			SOD2	1
Post-Translational Modification,Protein Folding	Folding of glycoprotein	0.0143			ZDHHC6	1
Tissue Development	Survival of soft tissue	0.0143			CD47	1
Amino Acid Metabolism,Small Molecule Biochemistry	Utilization of glutamine	0.0143			ESRRA	1
Cellular Movement	Cell movement of glioblastoma cells	0.0143			PHIP	1
Lipid Metabolism,Molecular Transport,Small Molecule Biochemistry	Quantity of 1,2-diacylglycerol	0.0143			MTTP	1
Cellular Function and Maintenance,Inflammatory Response	Phagocytosis of cellular debris	0.0143			CD47	1
Amino Acid Metabolism,Small Molecule Biochemistry	Catabolism of isoleucine	0.0143			ACAT1	1
Amino Acid Metabolism,Small Molecule Biochemistry	Catabolism of leucine	0.0143			IVD	1
Cellular Assembly and Organization	Proliferation of mitochondria	0.0143			DES	1
Cancer,Gastrointestinal Disease,Hepatic System Disease,Organismal Injury and Abnormalities	Adenoma in gallbladder	0.0143			SNRPC	1
Cellular Function and Maintenance	Metabolism of oxygen	0.0143			ME3	1
Cellular Assembly and Organization	Quantity of stress granule	0.0143			YBX1	1
Developmental Disorder,Hematological Disease,Hereditary Disorder,Lipid Metabolism,Metabolic Disease,Organismal Injury and Abnormalities,Small Molecule Biochemistry	Familial hypobetalipoproteinemia	0.0143			MTTP	1
Free Radical Scavenging,Small Molecule Biochemistry	Conversion of hydrogen peroxide	0.0143			SOD2	1
Cancer,Hematological Disease,Immunological Disease,Organismal Injury and Abnormalities	Lymphocytic cancer	0.0143			ALDH9A1,CD47,CDK1,CTSC,CTTN,DES,DNAJC21,ECHS1,ELAVL1,FBXO4,GOT2,HNRNPA2B1,HNRNPC,HNRNPU,IDH2,MTTP,MYH11,NGEF,OGA,PLEKHG3,PSMB8,RALY,RPS6KB1,SOD2,SRSF1,SSB,VAV1	27
Cancer,Hematological Disease,Organismal Injury and Abnormalities	Malignant lymphocytic neoplasm	0.0143			ALDH9A1,CD47,CDK1,CTSC,CTTN,DES,DNAJC21,ECHS1,ELAVL1,FBXO4,GOT2,HNRNPA2B1,HNRNPC,HNRNPU,IDH2,MTTP,MYH11,NGEF,OGA,PLEKHG3,PSMB8,RALY,RPS6KB1,SOD2,SRSF1,SSB,VAV1	27
Cancer,Organismal Injury and Abnormalities,Reproductive System Disease	Female genital carcinoma	0.0143			AKTIP,ALDH7A1,BCCIP,CD47,CDK1,CTSC,DES,DNAJC21,ELAVL1,FMNL2,GOT2,H2AC20,HNRNPA2B1,HNRNPL,HNRNPU,IDH2,MDH2,MFAP4,MINK1,MYH11,MYL9,NOL10,OGA,OXCT1,PHIP,PLEKHG3,PPIG,RALY,RRBP1,SLC7A1,SNRNP70,SNRPC,SOD2,SRSF3,VAV1	35
Cancer,Hematological Disease,Immunological Disease,Organismal Injury and Abnormalities	Non-Hodgkin lymphoma	0.0144			CD47,CDK1,DES,ELAVL1,FBXO4,HNRNPA2B1,HNRNPU,IDH2,OGA,PLEKHG3,PSMB8,RALY,RPS6KB1,SRSF1,SSB,VAV1	16
Cancer,Hematological Disease,Immunological Disease,Organismal Injury and Abnormalities	Neoplasia of leukocytes	0.0144			ALDH9A1,CD47,CDK1,CTSC,CTTN,DES,DNAJC21,ELAVL1,FBXO4,GOT2,HNRNPA2B1,HNRNPC,HNRNPU,IDH2,MTTP,MYH11,NGEF,OGA,PLEKHG3,PSMB8,RALY,RPS6KB1,SOD2,SRSF1,SSB,VAV1	26
Cell Cycle	Interphase of breast cancer cell lines	0.0144			CDK1,ELAVL1,ESRRA	3
Cardiovascular Disease,Cell Death and Survival,Neurological Disease,Organismal Injury and Abnormalities,Skeletal and Muscular Disorders	Necrosis of cardiac muscle	0.0146		-1.103	DES,ELAVL1,NCL,SOD2	4
Cellular Assembly and Organization,DNA Replication, Recombination, and Repair	Amplification of centrosome	0.0146			BCCIP,YBX1	2
Cell-To-Cell Signaling and Interaction	Response of leukemia cell lines	0.0146			CD47,VAV1	2
Cancer,Organismal Injury and Abnormalities,Reproductive System Disease	HER2 negative hormone receptor negative breast cancer	0.0146			CDK1,IDH2,ME3,MYH11,NCL,SOD2	6
Digestive System Development and Function,Organ Morphology,Organismal Development	Morphology of pancreas	0.0146			ELAVL1,HADH,RPS6KB1	3
Cellular Assembly and Organization,Organismal Development,Tissue Development	Formation of filaments	0.0148		1.257	CTTN,DES,MINK1,MYL9,RBBP4,VAV1	6
Cellular Movement,Hematological System Development and Function,Immune Cell Trafficking	Cell movement of leukocytes	0.015	Increased	2.948	CD47,Chil3/Chil4,CTSC,CTTN,ELAVL1,HNRNPL,PSMB8,SOD2,VAV1,YBX1	10
Cancer,Gastrointestinal Disease,Organismal Injury and Abnormalities	Stomach tumor	0.015			ACAT1,ANAPC5,CD47,CDK1,CRAT,CTTN,DES,ECHS1,HNRNPA2B1,HNRNPC,HNRNPDL,HNRNPL,IVD,MINK1,MYH11,MYL9,NCL,NGEF,OTUD6B,OXCT1,PLEKHG3,PPIG,RALY,SERINC2,SNRNP70,SOD2,SRSF3,SSB	28
Cell-To-Cell Signaling and Interaction,Cellular Compromise	Oxidative stress response of cells	0.015			VAV1,YBX1	2
Infectious Diseases,Organismal Injury and Abnormalities	Infection by HIV-1	0.0151	Increased	2.631	GABARAPL2,HNRNPDL,HNRNPU,SNRPC,SRSF6,SSB,YBX1	7
Skeletal and Muscular System Development and Function	Function of muscle	0.0153			CD47,DES,MYH11,RPS6KB1,SOD2	5
Cell Morphology,Cellular Function and Maintenance	Homologous recombination repair of bone cancer cell lines	0.0155			PHIP,RPS6KB1	2
Cellular Compromise,DNA Replication, Recombination, and Repair	Breakage of chromosome	0.0155			CDK1,SRSF1	2
Cell Death and Survival,Nervous System Development and Function,Organismal Injury and Abnormalities	Survival of sensory neurons	0.0155			CD47,MINK1	2
Lipid Metabolism,Molecular Transport,Small Molecule Biochemistry	Accumulation of fatty acid	0.0155			ECHS1,MTTP	2
Cancer,Endocrine System Disorders,Organismal Injury and Abnormalities,Reproductive System Disease	Pituitary gland adenoma	0.0155			OGA,RALY,SRSF1	3
Cellular Movement,Hematological System Development and Function,Immune Cell Trafficking,Inflammatory Response	Infiltration by neutrophils	0.0158	Increased	2	CTSC,CTTN,VAV1,YBX1	4
Cell Death and Survival,Gastrointestinal Disease,Hepatic System Disease,Organismal Injury and Abnormalities	Apoptosis of hepatocytes	0.0158			GOT2,NCL,SOD2	3
Gastrointestinal Disease,Hepatic System Disease,Metabolic Disease,Organismal Injury and Abnormalities	Nonalcoholic fatty liver disease	0.0158			ELAVL1,HNRNPU,MTTP,SRSF1,SRSF3	5
Cell Cycle	Arrest in interphase of tumor cell lines	0.0159			CDK1,ELAVL1,IDH2,OGA,SRSF1,SRSF3	6
Post-Translational Modification	Deubiquitination of protein	0.0159			CDK1,OTUD6B	2
Cell Morphology,Cellular Function and Maintenance	Homologous recombination repair of sarcoma cell lines	0.0159			PHIP,RPS6KB1	2
Cancer,Gastrointestinal Disease,Hepatic System Disease,Organismal Injury and Abnormalities	Growth of liver cholangiocarcinoma	0.0159			ESRRA,IDH2	2
Developmental Disorder,Hereditary Disorder,Metabolic Disease,Organismal Injury and Abnormalities	Autosomal recessive inborn error of metabolism	0.0159			ACAT1,HADH,IVD,MTTP	4
Lipid Metabolism,Molecular Transport,Small Molecule Biochemistry	Absorption of lipid	0.0164			ESRRA,MTTP	2
Cardiovascular Disease,Hereditary Disorder,Neurological Disease,Organismal Injury and Abnormalities,Skeletal and Muscular Disorders	Autosomal dominant intrinsic cardiomyopathy	0.0164			DES,RPS6KB1	2
Cellular Growth and Proliferation,Tissue Development	Proliferation of neural cells	0.0166		-0.091	AKTIP,CD47,CDK1,IDH2,NCL,NGEF,RPS6KB1,Smn1	8
Cellular Development,Cellular Growth and Proliferation	Colony formation of tumor cell lines	0.0166		1.756	CDK1,ELAVL1,HNRNPA2B1,NCL,PHIP,RPS6KB1,SLC7A1,SOD2	8
Molecular Transport,Protein Trafficking	Import of protein	0.0167			CDK1,ELAVL1,PHIP	3
Cancer,Organismal Injury and Abnormalities,Reproductive System Disease	Genital carcinoma	0.0168			AKTIP,ALDH7A1,ANAPC5,BCCIP,CD47,CDK1,CRAT,CTSC,DES,DNAJC21,ELAVL1,ESRRA,FMNL2,GOT2,H2AC20,HNRNPA2B1,HNRNPL,HNRNPU,IDH2,MDH2,MFAP4,MINK1,MYH11,MYL9,NOL10,OGA,OTUD6B,OXCT1,PHIP,PLEKHG3,PPIG,RALY,RBBP4,RRBP1,SLC7A1,SNRNP70,SNRPC,SOD2,SRSF3,SRSF4,VAV1,YBX1	42
Cell Morphology	Diameter of cells	0.0168			ESRRA,RPS6KB1	2
Cell Morphology,Organ Morphology,Skeletal and Muscular System Development and Function,Tissue Morphology	Morphology of skeletal muscle fibers	0.0168			RPS6KB1,SOD2	2
Immunological Disease,Organismal Injury and Abnormalities	Allergy	0.017			ACO2,CD47,Chil3/Chil4,HNRNPAB,MTTP,MYL9,PHPT1,VAV1	8
Connective Tissue Disorders,Immunological Disease,Inflammatory Disease,Inflammatory Response,Organismal Injury and Abnormalities,Skeletal and Muscular Disorders	Acute rheumatoid arthritis	0.0171			CTSC	1
Cellular Assembly and Organization,Neurological Disease,Organismal Injury and Abnormalities	Accumulation of amyloid-beta plaques	0.0171			ACAT1	1
Cell Morphology	Abnormal morphology of reticulocytes	0.0171			SLC7A1	1
Cell Cycle,Reproductive System Development and Function	Arrest in meiosis of spermatocytes	0.0171			HADH	1
Cell Death and Survival,Cell Morphology,Cellular Function and Maintenance,Organismal Injury and Abnormalities	Autophagic cell death of tumor cell lines	0.0171			SOD2	1
Infectious Diseases,Organismal Injury and Abnormalities	Binding of Hepatitis C virus	0.0171			SSB	1
Cancer,Organismal Injury and Abnormalities,Tumor Morphology	Clearance of tumor	0.0171			VAV1	1
Cancer,Neurological Disease,Organismal Injury and Abnormalities	Classical glioblastoma	0.0171			PHIP	1
Cellular Function and Maintenance,Hematological Disease,Hematological System Development and Function,Organismal Injury and Abnormalities,Tissue Development	Abnormal function of dense granule in blood platelets	0.0171			MINK1	1
Cell Morphology,Organismal Injury and Abnormalities,Reproductive System Disease	Abnormal morphology of spongiotrophoblasts	0.0171			ELAVL1	1
Cell Cycle	Arrest in S/G2 phase transition	0.0171			CDK1	1
Cell Cycle,Humoral Immune Response	Arrest in G1 phase of B lymphocytes	0.0171			VAV1	1
