# Supplementary material for: Epithelial hypusination regulates Helicobacter pylori-induced gastric inflammation
Source: Amino Acids. 2026 Feb 2;58(1):28. doi: 10.1007/s00726-026-03496-3 (PMC13194257; doi:10.1007/s00726-026-03496-3)
Supplement: Supplementary file 4 — Supplementary Material 4 [file 726_2026_3496_MOESM4_ESM.xlsx]

## Sheet: Sheet1
Footnote	Category
a	RNA Post-Transcriptional Modification
b	Renal and Urological Disease
c	Connective Tissue Development and Function
d	Organismal Development
e	Amino acid metabolism
f	Connective Tissue Disoreders
g	Nervous System Development and Function
h	Energy Production
i	Skeletal and Muscular System Development and Function
j	Cardiovascular System Development and Function
k	Nucleic Acid Metabolism
l	Tumor Morphology
m	Dermatological Diseases and Conditions
n	Cellular Compromise
o	Cellular Function and Maintenance
p	Inflammatory Disease
q	Hematopoiesis
r	Nutritional Disease
s	RNA trafficking
t	RNA Damage and Repair
u	Hair and Skin Developent and Fiunction
v	Free Radical Scavenging
w	Vitamin and Mineral Metabolism
x	Carbohydrate Metabolism
y	Lymphoid Tissue Structure and Development
z	Immune Cell Trafficking
1	Digestive System Development and Function
2	Organ Morphology
3	Organismal Survival
4	Post-Translational Modiification
5	Protein Trafficking
6	Cellular Response to Therapeutics
