# Supplementary material for: Epithelial hypusination regulates Helicobacter pylori-induced gastric inflammation
Source: Amino Acids. 2026 Feb 2;58(1):28. doi: 10.1007/s00726-026-03496-3 (PMC13194257; doi:10.1007/s00726-026-03496-3)
Supplement: Supplementary file 5 — Supplementary Material 5 [file 726_2026_3496_MOESM5_ESM.xls]

## Sheet: Sheet0
© 2000-2025 QIAGEN. All rights reserved.
Categories	Diseases or Functions Annotation	p-value	Predicted Activation State	Activation z-score	Molecules	# Molecules
RNA Post-Transcriptional Modification	Processing of RNA	1.03e-22		-0.711	ARGLU1,CCNL2,FUS,HNRNPA0,HNRNPA1,HNRNPA2B1,HNRNPC,HNRNPD,HNRNPL,HNRNPU,HNRNPUL1,HTATSF1,PABPN1,PES1,PPIG,RBM10,RBM5,RPS28,SNRNP70,SNRPC,SNRPD2,SREK1,SRRM2,SRSF1,SRSF3,SRSF4,SRSF5,SRSF6,SRSF7,SSB,TRA2B	31
RNA Post-Transcriptional Modification	Splicing of RNA	6.26e-19		-0.781	ARGLU1,CCNL2,FUS,HNRNPA1,HNRNPA2B1,HNRNPC,HNRNPL,HNRNPU,HTATSF1,PPIG,RBM10,RBM5,SNRNP70,SNRPC,SNRPD2,SREK1,SRRM2,SRSF1,SRSF3,SRSF4,SRSF6,SRSF7,TRA2B	23
RNA Post-Transcriptional Modification	Processing of mRNA	1.26e-16		-1.673	ARGLU1,HNRNPA0,HNRNPA1,HNRNPA2B1,HNRNPC,HNRNPL,HNRNPU,HTATSF1,PABPN1,RBM10,RBM5,SNRNP70,SNRPC,SNRPD2,SRRM2,SRSF1,SRSF4,SRSF5,SRSF6,SRSF7,TRA2B	21
Cardiovascular Disease,Organismal Injury and Abnormalities	Left ventricular heart disease	1.04e-15		-0.625	ALDOA,APOA1,APOA4,APOB,CA2,CA3,CAV1,CKM,CLU,CTSB,DPP4,DPYSL3,FUS,HNRNPA2B1,HNRNPU,HNRNPUL1,HSD11B1,KNG1,KRT16,Mcpt4,MGST1,NCL,PDE2A,PLG,PON1,PTGS1,SNRPD2,SOD2,SRSF1,SRSF3,SRSF4	31
Cardiovascular Disease,Organismal Injury and Abnormalities	Abnormality of left ventricle	1.11e-15		-0.625	ALDOA,APOA1,APOA4,APOB,CA2,CA3,CAV1,CKM,CLU,CTSB,DPP4,DPYSL3,FUS,HNRNPA2B1,HNRNPU,HNRNPUL1,HSD11B1,KNG1,KRT16,Mcpt4,MGST1,NCL,PDE2A,PLG,PON1,PTGS1,SNRPD2,SOD2,SRSF1,SRSF3,SRSF4	31
Cardiovascular Disease,Neurological Disease,Organismal Injury and Abnormalities,Skeletal and Muscular Disorders	Left ventricular dysfunction	2.09e-15		-0.625	ALDOA,APOA1,APOA4,APOB,CAV1,CKM,CLU,CTSB,DPP4,DPYSL3,FUS,HNRNPA2B1,HNRNPU,HNRNPUL1,HSD11B1,KNG1,KRT16,Mcpt4,MGST1,NCL,PDE2A,PLG,PON1,PTGS1,SNRPD2,SOD2,SRSF1,SRSF3,SRSF4	29
RNA Post-Transcriptional Modification	Splicing of mRNA	3.14e-15		-1.673	ARGLU1,HNRNPA1,HNRNPA2B1,HNRNPC,HNRNPL,HNRNPU,HTATSF1,RBM10,RBM5,SNRNP70,SNRPC,SNRPD2,SRRM2,SRSF1,SRSF4,SRSF6,SRSF7,TRA2B	18
Cardiovascular Disease,Neurological Disease,Organismal Injury and Abnormalities,Skeletal and Muscular Disorders	Myocardial dysfunction	3.68e-15		-0.218	ALDOA,APOA1,APOA4,APOB,CAV1,CKM,CLU,CTSB,DPP4,DPYSL3,FUS,HNRNPA2B1,HNRNPU,HNRNPUL1,HSD11B1,KNG1,KRT16,Mcpt4,MGST1,NCL,PDE2A,PGAM2,PLG,PON1,PTGS1,SNRPD2,SOD2,SRSF1,SRSF3,SRSF4	30
Organismal Injury and Abnormalities	Calcinosis	1.06e-14			ALDOA,APOA1,APOA4,APOB,CA2,CLU,CTSB,DPYSL3,FUS,HNRNPA2B1,HNRNPU,HNRNPUL1,ISG15,KNG1,KRT16,MGST1,NCL,PLG,PON1,PTGS1,SNRPD2,SOD2,SRSF1,SRSF3,SRSF4	25
Cardiovascular Disease,Organismal Injury and Abnormalities	Abnormality of heart ventricle	2.25e-14		-1.026	ALDOA,APOA1,APOA4,APOB,CA2,CA3,CAV1,CKM,CLU,CTSB,DPP4,DPYSL3,FUS,HNRNPA1,HNRNPA2B1,HNRNPU,HNRNPUL1,HSD11B1,KNG1,KRT16,Mcpt4,MGST1,NCL,PDE2A,PLG,PON1,PRMT5,PTGS1,SNRPD2,SOD2,SRSF1,SRSF3,SRSF4,TXNRD2	34
Cardiovascular Disease,Organismal Injury and Abnormalities	Abnormal aortic valve physiology	3.44e-14			ALDOA,APOA1,APOA4,APOB,CA2,CA3,CLU,CTSB,DPYSL3,FUS,HNRNPA2B1,HNRNPU,HNRNPUL1,KNG1,KRT16,MGST1,NCL,PLG,PON1,PTGS1,SNRPD2,SRSF1,SRSF3,SRSF4	24
Energy Production,Lipid Metabolism,Small Molecule Biochemistry	Oxidation of lipid	1.65e-13	Increased	2.8	ACADL,ACBD5,ALB,APOA1,ATP5IF1,CYCS,Cyp2b10,CYP2E1,FABP1,FABP2,FABP3,GOT2,GPX4,HADH,HMGCS2,HSD11B1,HSD17B2,NNT,PON1,PTGS1	20
Cardiovascular Disease,Neurological Disease,Organismal Injury and Abnormalities,Skeletal and Muscular Disorders	Calcification of aortic valve	1.13e-12			ALDOA,APOA1,APOA4,APOB,CLU,CTSB,DPYSL3,FUS,HNRNPA2B1,HNRNPU,HNRNPUL1,KNG1,KRT16,MGST1,NCL,PLG,PON1,SNRPD2,SRSF1,SRSF3,SRSF4	21
Lipid Metabolism,Small Molecule Biochemistry	Fatty acid metabolism	1.35e-12	Increased	3.503	ACADL,ACADS,ACBD5,ALB,ANO6,APOA1,APOA4,APOB,CAV1,Ces1d,CLU,CS,Cyp2c29 (includes others),CYP2E1,FABP1,FABP2,FABP3,FABP5,FH,GOT2,GPX4,HMGCS2,KNG1,MDH1,MDH2,ME3,PLG,PON1,PTGR1,PTGS1	30
Lipid Metabolism,Molecular Transport,Small Molecule Biochemistry	Concentration of fatty acid	2.05e-12		-0.191	ACADL,ACADS,ACO2,APOB,CAV1,Ces1d,CS,CYP2E1,FABP1,FABP3,FABP5,FH,HADH,HNRNPL,HSD11B1,KNG1,LDHA,LDHB,MDH2,NNT,PGAM2,PON1,PTGS1	23
Cardiovascular Disease,Organismal Injury and Abnormalities	Valvulopathy	2.75e-12			ALDOA,APOA1,APOA4,APOB,CA2,CA3,CLU,CTSB,DPYSL3,FUS,HNRNPA2B1,HNRNPU,HNRNPUL1,KNG1,KRT16,MGST1,NCL,PDE2A,PLG,PON1,PTGS1,SNRPD2,SRSF1,SRSF3,SRSF4	25
Organismal Injury and Abnormalities,Organismal Survival	Organismal death	4.71e-12	Decreased	-6.396	ACADL,ALDH3A1,ALDOA,ALYREF,APOA1,APOB,ATP5IF1,AVL9,CA2,CA3,CAV1,CAVIN1,CKB,CKMT1B,CLIC3,COL14A1,CPA3,CPS1,CS,CTSB,CYCS,CYP2E1,DDB1,DPP4,EXOC6B,FABP3,FABP5,FH,FUS,GLDC,GOT2,GPX4,Hbb-b1,HMGCS2,HNRNPA1,HNRNPA2B1,HNRNPAB,HNRNPC,HNRNPD,HNRNPL,HNRNPU,HSD17B2,ISG15,KRT1,KRT5,KRT6A,LDHA,LDHB,MDH1,MGST1,Mug1/Mug2,OCIAD1,OTUD6B,PES1,PGAM2,PLG,PPIA,PPIG,PRMT5,PTGS1,RBP2,RNF14,Serpina1a (includes others),SOD…	75
Inflammatory Response,Organismal Injury and Abnormalities	Inflammation of organ	5.38e-12	Decreased	-3.26	ACO2,ALB,ALDOA,APOA1,APOA4,APOB,CA2,CA3,CAPN6,CAV1,CAVIN1,CCNL2,Chil3/Chil4,CKB,CKM,CLU,COL14A1,CPA3,CTSB,CYP2E1,DPP4,FABP1,FABP5,FLG,FUS,GPX4,GSTO1,HABP2,HBA2,HELZ2,HMGCS2,HNRNPAB,HNRNPU,HSD11B1,Ighg2b,ISG15,KNG1,KRT1,KRT16,KRT5,KRT6A,Mcpt4,MUCL3,Mug1/Mug2,NNT,PLG,PON1,PPIA,PTGR1,PTGS1,RALY,SERINC2,SOD2,Sprr1a,SRSF1,SRSF3,TPD52,TPI1,Uox,YBX1	60
Lipid Metabolism,Molecular Transport,Small Molecule Biochemistry	Concentration of lipid	2.63e-11		0.376	ACADL,ACADS,ACO2,ALB,APOA1,APOA4,APOB,ATP5IF1,CAV1,Ces1d,CLU,CS,CYP2E1,DPP4,FABP1,FABP2,FABP3,FABP5,FH,FLG,GPX4,HADH,HELZ2,HNRNPL,HSD11B1,KNG1,LDHA,LDHB,MDH2,NNT,PGAM2,PLG,PON1,PTGS1,RBP2,SOD2,TPD52	37
Lipid Metabolism,Molecular Transport,Small Molecule Biochemistry	Transport of palmitic acid	5.43e-11	Increased	2.413	ALB,FABP1,FABP2,FABP3,FABP5,GOT2	6
Energy Production,Lipid Metabolism,Small Molecule Biochemistry	Oxidation of fatty acid	8.36e-11	Increased	2.563	ACADL,ACBD5,ALB,APOA1,ATP5IF1,CYCS,CYP2E1,FABP1,FABP2,FABP3,GOT2,HADH,HMGCS2,HSD11B1,NNT,PTGS1	16
Inflammatory Response,Organismal Injury and Abnormalities	Inflammation of absolute anatomical region	2.65e-10	Decreased	-2.947	ACO2,ALB,ALDOA,ANO6,APOA1,APOA4,APOB,CA2,CA3,CAPN6,CAV1,CAVIN1,CCNL2,Chil3/Chil4,CKB,CKM,CLU,CMA1,COL14A1,CPA3,CPS1,CTSB,CYP2E1,DPP4,FABP1,FABP2,FABP5,FLG,FUS,GPX4,HABP2,HBA2,HELZ2,HMGCS2,HNRNPA1,HNRNPA3,HNRNPAB,HNRNPU,HSD11B1,ISG15,KRT16,LDHB,Mcpt4,MUCL3,Mug1/Mug2,NNT,PDE2A,PLG,PLIN4,PON1,PPIA,PRPSAP2,PTGR1,PTGS1,RNF14,RNF149,SERINC2,SOD2,Sprr1a,SRSF1,SRSF3,TPD52,TPI1,Uox,YBX1	65
Nucleic Acid Metabolism	Metabolism of nucleic acid component or derivative	2.92e-10	Increased	2.266	ACO2,ALDOA,APOA1,ATP5IF1,CAV1,Ces1d,CKM,CS,CYCS,CYP2E1,ENTPD2,FUS,GLDC,HMGCS2,KNG1,LDHA,LDHB,MDH1,MDH2,PDE2A,PLG,PRPSAP2,PTGS1,SOD2,Uox	25
Inflammatory Response,Organismal Injury and Abnormalities	Inflammation of body cavity	2.93e-10	Decreased	-3.517	ACO2,ALB,ALDOA,APOA1,APOA4,APOB,CAPN6,CAV1,CAVIN1,CCNL2,Chil3/Chil4,CKB,CKM,CLU,COL14A1,CTSB,CYP2E1,DPP4,FABP1,FABP5,HABP2,HBA2,HELZ2,HMGCS2,HNRNPAB,HNRNPU,HSD11B1,ISG15,Mcpt4,MUCL3,Mug1/Mug2,NNT,PLG,PON1,PPIA,PTGR1,PTGS1,SERINC2,SOD2,Sprr1a,SRSF1,SRSF3,TPD52,TPI1,Uox,YBX1	46
Infectious Diseases,Organismal Injury and Abnormalities	Infection of cells	4.28e-10	Increased	4.842	ARGLU1,ATP5IF1,CA2,CAPN6,CAV1,CTSB,CYCS,DPP4,FABP1,HNRNPC,HNRNPDL,HNRNPU,HNRNPUL2,HTATSF1,ISG15,PGM1,RBM10,RBM19,RBM5,RPTN,Serpina1a (includes others),SNRPA,SNRPC,SNRPD2,SRRM2,SRSF3,SRSF6,SSB,TMEM120A,YBX1	30
Immunological Disease,Inflammatory Disease,Organismal Injury and Abnormalities	Immune mediated inflammatory disease	4.55e-10			ACO2,ALB,ALDH3A1,ALDOA,APOA1,CA2,CAV1,CAVIN1,Chil3/Chil4,CLIC3,CLU,CPA3,CPQ,CTSB,CYCS,CYP2E1,DDB1,DPP4,FABP5,FH,FLG,FUS,GLDC,GSTO1,Hbb-b1,HELZ2,HMGCS2,HNRNPA1,HNRNPA3,HNRNPAB,ISG15,KRT1,KRT16,KRT5,KRT6A,LDHB,MUCL3,OCIAD1,PDE2A,PLG,PON1,PPIA,PRMT5,PTGR1,PTGS1,RNF14,RNF149,SERINC2,SOD2,SRSF1,TPD52,TPI1	52
Neurological Disease,Organismal Injury and Abnormalities	Progressive encephalopathy	1.63e-09			ACO2,ALB,ALDOA,APOA1,APOA4,APOB,AVL9,CAV1,CKM,CLU,CS,CTSB,CYCS,DPP4,DPYSL3,FABP3,FH,FUS,GOT2,GSTO1,GTPBP8,HBA2,HNRNPA1,HNRNPA2B1,HNRNPAB,HNRNPDL,HNRNPU,HSD11B1,IVD,KNG1,LDHA,LDHB,MDH1,MDH2,NCL,NIT2,NNT,PDE2A,PGAM2,PLG,PON1,PPIA,PTGS1,RBM19,RBM5,RNF14,SNRNP70,SNRPA,SOD2,SRRM2	50
Cardiovascular Disease,Neurological Disease,Organismal Injury and Abnormalities,Skeletal and Muscular Disorders	Cardiomyopathy	1.75e-09		-1.944	ACADL,ALB,ALDOA,APOA1,APOA4,APOB,CA2,CA3,CAV1,CKM,CLU,CMC2,CTSB,DPP4,DPYSL3,FABP3,FUS,HNRNPA1,HNRNPA2B1,HNRNPU,HNRNPUL1,HSD11B1,KNG1,KRT16,Mcpt4,MGST1,NCL,PDE2A,PGAM2,PLG,PON1,PPIA,PTGS1,RALY,SERINC2,SNRPD2,SOD2,Sprr1a,SRSF1,SRSF3,SRSF4,TPI1,TXNRD2	43
Neurological Disease,Organismal Injury and Abnormalities	Neurological signs	1.94e-09		-0.97	APOA1,APOA4,ATP5IF1,CA2,CAV1,CKB,CLU,CYCS,CYP2E1,DPYSL3,FABP5,HADH,HMGCS2,HNRNPA1,HNRNPA2B1,HNRNPC,HNRNPDL,HNRNPU,Ifit1,ISG15,KNG1,LDHA,LDHB,MDH2,PDE2A,PGAM2,PON1,PPIA,PTGS1,RNF149,SRRM2,TPD52,TPI1	33
Neurological Disease,Organismal Injury and Abnormalities,Psychological Disorders	Dementia	2.69e-09			ACO2,ALB,ALDOA,ANO6,APOA1,APOA4,APOB,AVL9,CA2,CA3,CAV1,CKM,CLU,CS,CTSB,CYCS,DPP4,FH,FUS,GSTO1,GTPBP8,HBA2,HNRNPA1,HNRNPA2B1,HNRNPAB,HNRNPDL,HNRNPU,HSD11B1,KNG1,LDHA,MDH1,MDH2,NIT2,NNT,PES1,PLG,PON1,PTGS1,RBM5,SNRNP70,SNRPA,SOD2	42
Cardiovascular Disease,Organismal Injury and Abnormalities,Respiratory Disease	Pulmonary vascular disease	2.92e-09			BPIFB1,CA2,CA3,CAV1,CKM,CPA3,CPS1,FABP2,HBA2,HNRNPA2B1,HNRNPC,PDE2A,PLG,PPIA,PTGS1,TSPAN15	16
Cancer,Gastrointestinal Disease,Organismal Injury and Abnormalities	Digestive organ tumor	3.23e-09		0.31	ACADL,ACADS,ACBD5,ACO2,ALB,ALDH3A1,ALDOA,ALYREF,ANO6,APOA1,APOA4,APOB,APOBEC2,ARGLU1,ATP5IF1,AVL9,BAZ1A,BPIFA2,BPIFB1,CA2,CA3,CAPN6,CAV1,CAVIN1,CCNL2,CKB,CKM,CKMT1B,CLIC3,CLIC6,CLU,CMA1,CMC2,COL14A1,CPA3,CPQ,CPS1,CS,CTSB,CYCS,CYP2E1,CYP2F1,DDB1,DHX30,DPP4,DPYSL3,ENTPD2,ESD,EXOC6B,FABP1,FABP2,FABP3,FABP5,FH,FLG,FUS,GLDC,GOLM2,GOT2,GPX4,GSTO1,GTPBP8,HABP2,HADH,HBA2,HELZ2,HMGCS2,HNRNPA1,HNRNPA2B1,HN…	148
Free Radical Scavenging,Molecular Transport	Quantity of reactive oxygen species	3.26e-09		-1.956	ALB,ALDOA,APOB,APOBEC2,ATP5IF1,CA3,CAV1,CLU,CYP2E1,DPP4,GLDC,GOT2,GPX4,ISG15,NNT,PON1,PPIA,SOD2	18
Neurological Disease,Organismal Injury and Abnormalities,Psychological Disorders	Alzheimer disease or frontotemporal dementia	3.69e-09			ACO2,ALB,ALDOA,APOA1,APOA4,APOB,AVL9,CAV1,CKM,CLU,CS,CTSB,CYCS,DPP4,FH,FUS,GSTO1,GTPBP8,HBA2,HNRNPA1,HNRNPA2B1,HNRNPAB,HNRNPDL,HNRNPU,HSD11B1,KNG1,LDHA,MDH1,MDH2,NIT2,NNT,PLG,PON1,PTGS1,RBM5,SNRNP70,SNRPA,SOD2	38
Molecular Transport	Transport of molecule	4.18e-09	Increased	3.286	ACADL,ACADS,ALB,ALYREF,ANO6,APOA1,APOA4,APOB,ATP5IF1,CA2,CAV1,CAVIN1,Ces1d,CLIC3,CLU,CYP2E1,FABP1,FABP2,FABP3,FABP5,FH,FUS,GOT2,GPX4,HBA2,Hbb-b1,HNRNPA2B1,HNRNPA3,HNRNPAB,HNRNPL,HSD11B1,HSD17B2,KNG1,MGST1,NNT,PGAM2,PON1,PPIA,PTGS1,SOD2,SRSF3,SRSF7,TMEM120A,TPD52,YBX1	45
Neurological Disease,Organismal Injury and Abnormalities,Psychological Disorders	Tauopathy	5.56e-09			ACO2,ALB,ALDOA,APOA1,APOA4,APOB,AVL9,CAV1,CKM,CLU,CS,CTSB,CYCS,DPP4,FH,FUS,GSTO1,GTPBP8,HBA2,HNRNPA1,HNRNPA2B1,HNRNPAB,HNRNPDL,HNRNPU,HSD11B1,KNG1,LDHA,MDH1,MDH2,NIT2,NNT,PLG,PON1,PTGS1,RBM5,SNRNP70,SNRPA,SOD2	38
Gastrointestinal Disease,Hepatic System Disease,Organismal Injury and Abnormalities	Liver lesion	5.73e-09		-1.084	ACADL,ACADS,ACO2,ALB,ALDOA,ANO6,APOA1,APOB,ARGLU1,AVL9,BAZ1A,BPIFB1,CA2,CA3,CAV1,CAVIN1,CKMT1B,CLU,CMA1,COL14A1,CPQ,CPS1,CS,CTSB,CYCS,CYP2E1,DHX30,DPP4,DPYSL3,EXOC6B,FABP1,FABP5,FH,FLG,FUS,GLDC,GOT2,GPX4,GSTO1,HABP2,HADH,HBA2,HMGCS2,HNRNPA1,HNRNPA2B1,HNRNPA3,HNRNPAB,HNRNPC,HNRNPDL,HNRNPU,HNRNPUL1,HNRNPUL2,HSD11B1,HSD17B2,HTATSF1,ISG15,IVD,KNG1,KRT1,KRT16,KRT6A,LDHA,MDH1,MDH2,ME3,MRPL24,MUCL3,Mug1…	101
Cancer,Organismal Injury and Abnormalities	Malignant squamous-cell carcinoma	6.98e-09			ALB,CA3,CKM,Gsta4,GSTO1,HBA2,KRT16	7
Metabolic Disease,Neurological Disease,Organismal Injury and Abnormalities,Psychological Disorders	Alzheimer disease	7.02e-09			ACO2,ALB,ALDOA,APOA1,APOA4,APOB,AVL9,CAV1,CKM,CLU,CS,CTSB,CYCS,DPP4,FH,GSTO1,GTPBP8,HBA2,HNRNPA1,HNRNPA2B1,HNRNPAB,HNRNPDL,HNRNPU,HSD11B1,KNG1,LDHA,MDH1,MDH2,NIT2,NNT,PLG,PON1,PTGS1,RBM5,SNRNP70,SNRPA,SOD2	37
Cancer,Organismal Injury and Abnormalities	Upper abdominal cancer	7.23e-09		0.196	ACADL,ACADS,ACBD5,ACO2,ALB,ALDH3A1,ALDOA,ANO6,APOA1,APOB,ARGLU1,ATP5IF1,AVL9,BAZ1A,BPIFA2,CA2,CA3,CAPN6,CAV1,CAVIN1,CCNL2,CKB,CKM,CKMT1B,CLIC6,CLU,COL14A1,CPA3,CPQ,CPS1,CS,CTSB,CYP2E1,CYP2F1,DDB1,DHX30,DPP4,DPYSL3,EXOC6B,FABP1,FABP5,FH,FLG,FUS,GLDC,GOT2,GPX4,GSTO1,HABP2,HADH,HBA2,HELZ2,HMGCS2,HNRNPA1,HNRNPA2B1,HNRNPAB,HNRNPC,HNRNPD,HNRNPDL,HNRNPL,HNRNPU,HNRNPUL1,HNRNPUL2,HSD11B1,HSPA12A,HTATSF1,I…	122
Free Radical Scavenging,Small Molecule Biochemistry	Metabolism of hydrogen peroxide	1e-08		0.977	ALB,APOA4,CAV1,CYCS,CYP2E1,HBA2,NNT,PGAM2,PTGS1,SOD2,TXNRD2	11
Infectious Diseases,Organismal Injury and Abnormalities	HIV infection	1.02e-08	Increased	4.539	ALB,APOA1,ARGLU1,CA2,CAPN6,CAV1,CLU,CTSB,CYCS,DPP4,FABP1,HNRNPDL,HNRNPU,HTATSF1,PGM1,PTGS1,RBM10,RBM19,RBM5,RPTN,Serpina1a (includes others),SNRPA,SNRPC,SRSF6,SSB,YBX1	26
Cancer,Organismal Injury and Abnormalities	Tumorigenesis of epithelial neoplasm	1.37e-08		-1.455	ACADL,ACADS,ACBD5,ACO2,ALB,ALDH3A1,ALDOA,ANO6,APOA1,APOA4,APOB,APOBEC2,ARGLU1,ATP5IF1,AVL9,BAZ1A,BPIFA2,BPIFB1,CA2,CAPN6,CAV1,CAVIN1,CCNL2,CKB,CLIC3,CLIC6,CLU,CMA1,CMC2,COL14A1,CPQ,CPS1,CS,CTSB,CYP2E1,CYP2F1,DDB1,DHX30,DPP4,DPYSL3,ENTPD2,EXOC6B,FABP1,FABP3,FABP5,FH,FLG,FUS,GLDC,GOT2,GPX4,GSTO1,GTPBP8,HABP2,HADH,HELZ2,HMGCS2,HNRNPA1,HNRNPA2B1,HNRNPC,HNRNPD,HNRNPDL,HNRNPL,HNRNPU,HNRNPUL1,HNRNPUL2,H…	130
Cancer,Organismal Injury and Abnormalities	Formation of epithelial neoplasm	1.39e-08		-1.455	ACADL,ACADS,ACBD5,ACO2,ALB,ALDH3A1,ALDOA,ANO6,APOA1,APOA4,APOB,APOBEC2,ARGLU1,ATP5IF1,AVL9,BAZ1A,BPIFA2,BPIFB1,CA2,CAPN6,CAV1,CAVIN1,CCNL2,CKB,CLIC3,CLIC6,CLU,CMA1,CMC2,COL14A1,CPQ,CPS1,CS,CTSB,CYP2E1,CYP2F1,DDB1,DHX30,DPP4,DPYSL3,ENTPD2,EXOC6B,FABP1,FABP3,FABP5,FH,FLG,FUS,GLDC,GOT2,GPX4,GSTO1,GTPBP8,HABP2,HADH,HELZ2,HMGCS2,HNRNPA1,HNRNPA2B1,HNRNPC,HNRNPD,HNRNPDL,HNRNPL,HNRNPU,HNRNPUL1,HNRNPUL2,H…	130
Hereditary Disorder,Organismal Injury and Abnormalities,Psychological Disorders	Familial psychiatric disease	1.54e-08			ACBD5,ACO2,ALB,APOA1,APOA4,ATP5IF1,CA2,CA3,CAV1,CKB,CLIC3,CLU,CTSB,CYCS,DHX30,DPYSL3,FUS,HADH,HMGCS2,HNRNPA1,HNRNPA2B1,HNRNPC,HNRNPDL,HNRNPU,Ifit1,ISG15,LDHA,LDHB,PGAM2,PON1,PPIA,SOD2,TPD52,TPI1,TRRAP	35
Cancer,Gastrointestinal Disease,Organismal Injury and Abnormalities	Digestive system cancer	1.83e-08		0.396	ACADL,ACADS,ACBD5,ACO2,ALB,ALDH3A1,ALDOA,ANO6,APOA1,APOA4,APOB,APOBEC2,ARGLU1,ATP5IF1,AVL9,BAZ1A,BPIFA2,CA2,CA3,CAPN6,CAV1,CAVIN1,CCNL2,CKB,CKM,CKMT1B,CLIC3,CLIC6,CLU,CMA1,CMC2,COL14A1,CPA3,CPQ,CPS1,CS,CTSB,CYP2E1,CYP2F1,DDB1,DHX30,DPP4,DPYSL3,ENTPD2,ESD,EXOC6B,FABP1,FABP2,FABP3,FABP5,FH,FLG,FUS,GLDC,GOLM2,GOT2,GPX4,GSTO1,GTPBP8,HABP2,HADH,HBA2,HELZ2,HMGCS2,HNRNPA1,HNRNPA2B1,HNRNPA3,HNRNPAB,HNRNP…	145
RNA Post-Transcriptional Modification	Alternative splicing of mRNA	1.92e-08			ARGLU1,HNRNPA1,HNRNPL,HNRNPU,RBM5,SRSF1,SRSF6,TRA2B	8
Cancer,Organismal Injury and Abnormalities	Adenocarcinoma	2.09e-08			ACADL,ACADS,ACBD5,ACO2,ALB,ALDH3A1,ALDOA,ANO6,APOA4,APOB,APOBEC2,ARGLU1,ATP5IF1,AVL9,BAZ1A,BPIFA2,BPIFB1,CA2,CA3,CAPN6,CAV1,CAVIN1,CCNL2,CKB,CKM,CKMT1B,CLIC3,CLIC6,CLU,CMA1,CMC2,COL14A1,CPA3,CPQ,CPS1,CS,CTSB,CYP2E1,CYP2F1,DDB1,DHX30,DPP4,DPYSL3,ENTPD2,ESD,EXOC6B,FABP1,FABP3,FABP5,FH,FLG,FUS,GLDC,GOLM2,GOT2,GPX4,GSTO1,GTPBP8,HABP2,HADH,HBA2,HELZ2,HMGCS2,HNRNPA1,HNRNPA2B1,HNRNPA3,HNRNPAB,HNRNPC,HNR…	143
Cancer,Gastrointestinal Disease,Organismal Injury and Abnormalities	Hepatobiliary neoplasm	2.12e-08		0.196	ACADL,ACADS,ACO2,ALB,ALDOA,ANO6,APOA1,APOB,ARGLU1,AVL9,BAZ1A,BPIFB1,CA2,CA3,CAVIN1,CKMT1B,CLU,CMA1,COL14A1,CPQ,CPS1,CS,CTSB,CYCS,CYP2E1,DHX30,DPYSL3,EXOC6B,FABP1,FABP2,FABP5,FH,FLG,FUS,GLDC,GOT2,GSTO1,HABP2,HADH,HBA2,HMGCS2,HNRNPA1,HNRNPA2B1,HNRNPA3,HNRNPAB,HNRNPC,HNRNPDL,HNRNPU,HNRNPUL1,HNRNPUL2,HSD11B1,HSD17B2,HTATSF1,ISG15,IVD,KNG1,KRT1,KRT16,KRT5,KRT6A,LDHA,MDH1,MDH2,ME3,MRPL24,MUCL3,NCL,NNT,…	100
Cancer,Gastrointestinal Disease,Hepatic System Disease,Organismal Injury and Abnormalities	Liver tumor	2.46e-08		0.196	ACADL,ACADS,ACO2,ALB,ALDOA,ANO6,APOA1,APOB,ARGLU1,AVL9,BAZ1A,BPIFB1,CA2,CA3,CAVIN1,CKMT1B,CLU,CMA1,COL14A1,CPQ,CPS1,CS,CTSB,CYCS,CYP2E1,DHX30,DPYSL3,EXOC6B,FABP1,FABP5,FH,FLG,FUS,GLDC,GOT2,GSTO1,HABP2,HADH,HBA2,HMGCS2,HNRNPA1,HNRNPA2B1,HNRNPA3,HNRNPAB,HNRNPC,HNRNPDL,HNRNPU,HNRNPUL1,HNRNPUL2,HSD11B1,HSD17B2,HTATSF1,ISG15,IVD,KNG1,KRT1,KRT16,KRT6A,LDHA,MDH1,MDH2,ME3,MRPL24,MUCL3,NCL,NNT,OTUD6B,OXCT…	96
Energy Production,Lipid Metabolism,Small Molecule Biochemistry	Oxidation of long chain fatty acid	2.46e-08	Increased	2.969	ACADL,APOA1,CYP2E1,FABP1,FABP2,FABP3,GOT2,HMGCS2,NNT	9
Cancer,Organismal Injury and Abnormalities	Abdominal carcinoma	2.72e-08		-0.218	ACADL,ACADS,ACBD5,ACO2,ALB,ALDH3A1,ALDOA,ALYREF,ANO6,APOA1,APOA4,APOB,APOBEC2,ARGLU1,ATP5IF1,AVL9,BAZ1A,BPIFA2,BPIFB1,CA2,CA3,CAPN6,CAV1,CAVIN1,CCNL2,CKB,CKM,CKMT1B,CLIC3,CLIC6,CLU,CMA1,CMC2,COL14A1,CPA3,CPQ,CPS1,CS,CTSB,CYP2E1,CYP2F1,DDB1,DHX30,DPP4,DPYSL3,ENTPD2,ESD,EXOC6B,FABP1,FABP2,FABP5,FH,FLG,FUS,GLDC,GOLM2,GOT2,GPX4,GSTO1,GTPBP8,HABP2,HADH,HBA2,HELZ2,HMGCS2,HNRNPA1,HNRNPA2B1,HNRNPA3,HNRNP…	147
Cancer,Organismal Injury and Abnormalities	Non-hematological solid tumor	3.06e-08		-0.061	ACADL,ACADS,ACBD5,ACO2,ALB,ALDH3A1,ALDOA,ALYREF,ANO6,APOA1,APOA4,APOB,APOBEC2,ARGLU1,ATP5IF1,AVL9,BAZ1A,BPIFA2,BPIFB1,CA2,CA3,CAPN6,CAV1,CAVIN1,CCNL2,CKB,CKM,CKMT1B,CLIC3,CLIC6,CLU,CMA1,CMC2,COL14A1,CPA3,CPQ,CPS1,CS,CTSB,CYCS,CYP2E1,CYP2F1,DDB1,DHX30,DPP4,DPYSL3,ENTPD2,ESD,EXOC6B,FABP1,FABP2,FABP3,FABP5,FH,FLG,FUS,GLDC,GOLM2,GOT2,GPX4,Gsta4,GSTO1,GTPBP8,HABP2,HADH,HBA2,HELZ2,HMGCS2,HNRNPA0,HNRNPA…	157
Cancer,Organismal Injury and Abnormalities	Incidence of tumor	3.23e-08		-0.206	ACADL,ACADS,ACBD5,ACO2,ALB,ALDH3A1,ALDOA,ALYREF,ANO6,APOA1,APOA4,APOB,APOBEC2,ARGLU1,ATP5IF1,AVL9,BAZ1A,BPIFA2,BPIFB1,CA2,CAPN6,CAV1,CAVIN1,CCNL2,CKB,CLIC3,CLIC6,CLU,CMA1,CMC2,COL14A1,CPA3,CPQ,CPS1,CS,CTSB,CYP2E1,CYP2F1,DDB1,DHX30,DPP4,DPYSL3,ENTPD2,EXOC6B,FABP1,FABP3,FABP5,FH,FLG,FUS,GLDC,GOT2,GPX4,GSTO1,GTPBP8,HABP2,HADH,HELZ2,HMGCS2,HNRNPA1,HNRNPA2B1,HNRNPC,HNRNPD,HNRNPDL,HNRNPL,HNRNPU,HNRNPUL…	133
Neurological Disease,Organismal Injury and Abnormalities	Progressive neurological disorder	3.31e-08			ACO2,ALB,ALDOA,APOA1,APOA4,APOB,AVL9,CAV1,CKM,CLU,CS,CTSB,CYCS,DPP4,DPYSL3,FABP3,FH,FUS,GOT2,GSTO1,GTPBP8,HBA2,HNRNPA1,HNRNPA2B1,HNRNPAB,HNRNPDL,HNRNPU,HSD11B1,ISG15,IVD,KNG1,LDHA,LDHB,MDH1,MDH2,NCL,NIT2,NNT,PDE2A,PGAM2,PLG,PON1,PPIA,PTGS1,RBM19,RBM5,RNF14,SNRNP70,SNRPA,SOD2,SRRM2,TRRAP	52
Small Molecule Biochemistry	Metabolism of dicarboxylic acid	3.41e-08			CS,FH,GOT2,MDH1,MDH2,ME3,NIT2	7
Cancer,Organismal Injury and Abnormalities	Head and neck tumor	3.8e-08			ACADL,ACADS,ACBD5,ACO2,ALB,ALDH3A1,ALDOA,ALYREF,ANO6,APOA1,APOA4,APOB,ARGLU1,AVL9,BAZ1A,BPIFA2,BPIFB1,CA2,CA3,CAPN6,CAV1,CAVIN1,CCNL2,CKB,CKM,CLIC3,CLIC6,CLU,CMA1,CMC2,COL14A1,CPA3,CPQ,CPS1,CS,CTSB,CYCS,CYP2E1,CYP2F1,DDB1,DHX30,DPP4,DPYSL3,ENTPD2,EXOC6B,FABP1,FABP2,FABP5,FH,FLG,FUS,GLDC,GOLM2,GOT2,GPX4,HABP2,HADH,HELZ2,HMGCS2,HNRNPA0,HNRNPA1,HNRNPA2B1,HNRNPA3,HNRNPAB,HNRNPC,HNRNPD,HNRNPDL,HNRNPL,…	141
Cell Death and Survival	Apoptosis	3.99e-08		-1.884	ACO2,ALB,ALDH3A1,ALDOA,ALYREF,ANO6,APOA1,ARGLU1,BAZ1A,BPIFB1,CA3,CAPN6,CAV1,CKB,CKMT1B,CLU,CS,CTSB,CYCS,CYP2E1,CYP2F1,DDB1,DPP4,EXOC6B,FABP1,FH,FUS,GOT2,GPX4,HABP2,HADH,HBA2,HMGCS2,HNRNPA1,HNRNPC,HNRNPU,ISG15,KNG1,LDHA,Mcpt4,MDH1,NCL,NNT,OCIAD1,PABPN1,PGAM2,PLG,PPIA,PRMT5,PTGS1,RBM5,Serpina1a (includes others),SNRPD2,SOD2,SRSF1,SRSF3,SRSF4,SRSF5,SSB,TCOF1,TPD52,TRA2B,TRRAP,YBX1	64
Cancer,Organismal Injury and Abnormalities	Nonhematologic malignant neoplasm	4.07e-08		-0.123	ACADL,ACADS,ACBD5,ACO2,ALB,ALDH3A1,ALDOA,ALYREF,ANO6,APOA1,APOA4,APOB,APOBEC2,ARGLU1,ATP5IF1,AVL9,BAZ1A,BPIFA2,BPIFB1,CA2,CA3,CAPN6,CAV1,CAVIN1,CCNL2,CKB,CKM,CKMT1B,CLIC3,CLIC6,CLU,CMA1,CMC2,COL14A1,CPA3,CPQ,CPS1,CS,CTSB,CYCS,CYP2E1,CYP2F1,DDB1,DHX30,DPP4,DPYSL3,ENTPD2,ESD,EXOC6B,FABP1,FABP2,FABP3,FABP5,FH,FLG,FUS,GLDC,GOLM2,GOT2,GPX4,Gsta4,GSTO1,GTPBP8,HABP2,HADH,HBA2,HELZ2,HMGCS2,HNRNPA0,HNRNPA…	156
Cancer,Organismal Injury and Abnormalities	Abdominal adenocarcinoma	4.88e-08			ACADS,ACBD5,ACO2,ALB,ALDH3A1,ALDOA,ANO6,APOA4,APOB,APOBEC2,ARGLU1,ATP5IF1,AVL9,BAZ1A,BPIFA2,BPIFB1,CA2,CA3,CAPN6,CAV1,CAVIN1,CCNL2,CKB,CKM,CKMT1B,CLIC3,CLIC6,CLU,CMA1,CMC2,COL14A1,CPA3,CPQ,CPS1,CS,CTSB,CYP2E1,CYP2F1,DDB1,DHX30,DPP4,DPYSL3,ENTPD2,ESD,EXOC6B,FABP1,FABP5,FH,FLG,FUS,GLDC,GOLM2,GOT2,GPX4,GSTO1,GTPBP8,HABP2,HADH,HBA2,HELZ2,HMGCS2,HNRNPA1,HNRNPA2B1,HNRNPA3,HNRNPAB,HNRNPC,HNRNPD,HNRNPDL,…	139
Cancer,Organismal Injury and Abnormalities	Non-melanoma solid tumor	5.25e-08		0.052	ACADL,ACADS,ACBD5,ACO2,ALB,ALDH3A1,ALDOA,ALYREF,ANO6,APOA1,APOA4,APOB,APOBEC2,ARGLU1,ATP5IF1,AVL9,BAZ1A,BPIFA2,BPIFB1,CA2,CA3,CAPN6,CAV1,CAVIN1,CCNL2,CKB,CKM,CKMT1B,CLIC3,CLIC6,CLU,CMA1,CMC2,COL14A1,CPA3,CPQ,CPS1,CS,CTSB,CYCS,CYP2E1,CYP2F1,DDB1,DHX30,DPP4,DPYSL3,ENTPD2,ESD,EXOC6B,FABP1,FABP2,FABP3,FABP5,FH,FLG,FUS,GLDC,GOLM2,GOT2,GPX4,Gsta4,GSTO1,GTPBP8,HABP2,HADH,HBA2,HELZ2,HMGCS2,HNRNPA0,HNRNPA…	156
Cancer,Organismal Injury and Abnormalities	Frequency of tumor	5.41e-08		-0.327	ACADL,ACADS,ACBD5,ACO2,ALB,ALDH3A1,ALDOA,ANO6,APOA1,APOA4,APOB,APOBEC2,ARGLU1,ATP5IF1,AVL9,BAZ1A,BPIFA2,BPIFB1,CA2,CAPN6,CAV1,CAVIN1,CCNL2,CKB,CLIC3,CLIC6,CLU,CMA1,CMC2,COL14A1,CPQ,CPS1,CS,CTSB,CYP2E1,CYP2F1,DDB1,DHX30,DPP4,DPYSL3,ENTPD2,EXOC6B,FABP1,FABP3,FABP5,FH,FLG,FUS,GLDC,GOT2,GPX4,GSTO1,GTPBP8,HABP2,HADH,HELZ2,HMGCS2,HNRNPA1,HNRNPA2B1,HNRNPC,HNRNPD,HNRNPDL,HNRNPL,HNRNPU,HNRNPUL1,HNRNPUL2,H…	130
Cancer,Gastrointestinal Disease,Hepatic System Disease,Organismal Injury and Abnormalities	Hepatocellular carcinoma	6.34e-08		0.651	ACADL,ACADS,ALB,ALDOA,APOA1,APOB,CA2,CA3,COL14A1,CPS1,CS,CTSB,CYP2E1,FABP5,FH,FLG,GLDC,GOT2,GSTO1,HADH,HBA2,HMGCS2,HNRNPA1,HNRNPA2B1,HNRNPAB,HNRNPC,HNRNPU,HNRNPUL2,HSD11B1,HTATSF1,IVD,KRT1,KRT6A,LDHA,MDH2,ME3,MUCL3,NCL,OTUD6B,PLG,PON1,PTGS1,RALY,SERINC2,SREK1,SRRM2,SRSF3,SRSF7,TPI1,Uox	50
Carbohydrate Metabolism	Glycolysis	7.31e-08	Increased	2.716	ALDH3A1,ALDOA,ATP5IF1,BPIFB1,CAV1,CKMT1B,FABP1,FABP2,GLDC,HNRNPA1,LDHA,LDHB,PGAM2,PGM1,PRMT5,TPI1	16
Cardiovascular Disease,Organismal Injury and Abnormalities	Hypertension	7.36e-08		-0.371	ACADL,ACO2,ALB,APOB,BAZ1A,BPIFB1,CA2,CA3,CAV1,CKB,CPA3,CPS1,CS,CYP2E1,DPYSL3,FABP1,FABP3,HBA2,HMGCS2,HNRNPA2B1,HNRNPC,HNRNPU,HSD11B1,ISG15,IVD,KNG1,ME3,PDE2A,PLG,PPIA,PTGS1,SDF2,SNRNP70,SRRM2	34
Cancer,Organismal Injury and Abnormalities,Reproductive System Disease	Mammary tumor	8.09e-08		0.757	ACBD5,ACO2,ALB,ALDH3A1,ALDOA,ALYREF,ANO6,APOA1,APOB,ATP5IF1,BPIFB1,CA3,CAV1,CAVIN1,CKB,CKM,CLIC6,CLU,COL14A1,CPQ,CTSB,CYCS,CYP2E1,DDB1,DPP4,ENTPD2,FABP5,FH,FLG,FUS,GLDC,GPX4,GSTO1,GTPBP8,HBA2,HMGCS2,HNRNPA1,HNRNPA2B1,HNRNPC,HNRNPDL,HNRNPUL1,HSD11B1,HSD17B2,HTATSF1,KRT1,KRT5,KRT6A,LDHA,ME3,MGST1,MRPL24,NCL,OTUD6B,OXCT1,PGM1,PLG,PPIA,PRMT5,PTGS1,RALY,RBM10,RBM19,RBM5,RNF14,RNF149,RPTN,SOD2,SRRM2,SR…	75
Cancer,Organismal Injury and Abnormalities,Reproductive System Disease	Breast or gynecological cancer	8.56e-08			ACADS,ACBD5,ACO2,ALB,ALDH3A1,ALDOA,ALYREF,ANO6,APOA1,APOA4,APOB,ARGLU1,ATP5IF1,AVL9,BPIFB1,CA2,CA3,CAPN6,CAV1,CAVIN1,CKB,CKM,CLIC6,CLU,CMC2,COL14A1,CPA3,CPQ,CPS1,CS,CTSB,CYCS,CYP2E1,CYP2F1,DDB1,DPP4,ENTPD2,EXOC6B,FABP5,FH,FLG,FUS,GLDC,GOT2,GPX4,GSTO1,GTPBP8,HABP2,HBA2,HELZ2,HMGCS2,HNRNPA1,HNRNPA2B1,HNRNPC,HNRNPDL,HNRNPL,HNRNPU,HNRNPUL1,HSD11B1,HSD17B2,HSPA12A,HTATSF1,ISG15,KNG1,KRT1,KRT5,KRT6A,LD…	112
Lipid Metabolism,Small Molecule Biochemistry	Conversion of lipid	8.73e-08		0.925	ALB,ALDH3A1,APOB,Cyp2b10,CYP2E1,FABP1,GPX4,HSD11B1,HSD17B2,PON1,PTGS1,SOD2	12
Metabolic Disease,Organismal Injury and Abnormalities	Specific enzyme deficiency	8.84e-08			ACADL,CA2,CPS1,HADH,HMGCS2,HSD11B1,IVD,SOD2,TMEM120A,TPI1	10
Neurological Disease,Organismal Injury and Abnormalities,Psychological Disorders	Disorder of basal ganglia	9.73e-08			ALB,APOA1,APOA4,ATP5IF1,CA2,CAV1,CKB,CLU,CTSB,CYCS,DPP4,DPYSL3,FUS,HADH,HMGCS2,HNRNPA2B1,HNRNPDL,HNRNPU,Ifit1,ISG15,IVD,KNG1,LDHA,LDHB,MDH1,NCL,PDE2A,PGAM2,PON1,PPIA,SOD2,SRRM2,TPD52,TPI1	34
Cellular Function and Maintenance,Energy Production,Lipid Metabolism,Small Molecule Biochemistry	Metabolism of malic acid	1.08e-07			FH,MDH1,MDH2,ME3	4
Cancer,Organismal Injury and Abnormalities	Epithelial neoplasm	1.18e-07		-0.425	ACADL,ACADS,ACBD5,ACO2,ALB,ALDH3A1,ALDOA,ALYREF,ANO6,APOA1,APOA4,APOB,APOBEC2,ARGLU1,ATP5IF1,AVL9,BAZ1A,BPIFA2,BPIFB1,CA2,CA3,CAPN6,CAV1,CAVIN1,CCNL2,CKB,CKM,CKMT1B,CLIC3,CLIC6,CLU,CMA1,CMC2,COL14A1,CPA3,CPQ,CPS1,CS,CTSB,CYCS,CYP2E1,CYP2F1,DDB1,DHX30,DPP4,DPYSL3,ENTPD2,ESD,EXOC6B,FABP1,FABP2,FABP3,FABP5,FH,FLG,FUS,GLDC,GOLM2,GOT2,GPX4,Gsta4,GSTO1,GTPBP8,HABP2,HADH,HBA2,HELZ2,HMGCS2,HNRNPA1,HNRNPA…	154
Cell Death and Survival,Organismal Injury and Abnormalities	Necrosis	1.26e-07	Decreased	-2.183	ACO2,ALB,ALDH3A1,ALDOA,ALYREF,APOA1,APOB,ARGLU1,BAZ1A,BPIFB1,CA3,CAPN6,CAV1,CKB,CLU,CPS1,CS,CTSB,CYCS,CYP2E1,CYP2F1,DDB1,DPP4,DPYSL3,EXOC6B,FABP1,FABP3,FH,FUS,GLDC,GOT2,GPX4,HABP2,HMGCS2,HNRNPA1,HNRNPC,HNRNPU,ISG15,KNG1,LDHA,MDH1,Mug1/Mug2,NCL,PABPN1,PGAM2,PLG,PON1,PPIA,PRMT5,PTGS1,RBM5,RPS28,Serpina1a (includes others),SNRPD2,SOD2,Sprr1a,SRSF1,SRSF3,SRSF4,SSB,TCOF1,TPD52,TRA2B,TRRAP,YBX1	65
Infectious Diseases,Organismal Injury and Abnormalities	Viral Infection	1.34e-07	Increased	4.83	ALB,APOA1,APOB,ARGLU1,ATP5IF1,CA2,CAPN6,CAV1,CKM,CLU,CPQ,CTSB,CYCS,CYP2E1,DDB1,DPP4,ENTPD2,FABP1,FLG,GSTO1,HBA2,HNRNPA1,HNRNPC,HNRNPDL,HNRNPL,HNRNPU,HNRNPUL2,HTATSF1,ISG15,LDHA,MDH1,NCL,PDE2A,PES1,PGM1,PLG,PON1,PPIA,PTGS1,RBM10,RBM19,RBM5,RPTN,Serpina1a (includes others),SNRNP70,SNRPA,SNRPC,SNRPD2,SOD2,SRRM2,SRSF1,SRSF3,SRSF6,SSB,TMEM120A,TRRAP,YBX1	57
Carbohydrate Metabolism	Quantity of carbohydrate	1.38e-07		0.287	ALB,APOA1,APOA4,CAV1,Ces1d,CKM,CLU,CPA3,FABP1,FABP2,FABP3,FABP5,GPX4,GSTO1,HADH,HSD11B1,KNG1,LDHA,LDHB,Mcpt4,PON1,SOD2,TPD52	23
Cancer,Organismal Injury and Abnormalities,Reproductive System Disease	Breast cancer	1.42e-07			ACBD5,ACO2,ALB,ALDH3A1,ALDOA,ALYREF,APOA1,APOB,ATP5IF1,BPIFB1,CA3,CAV1,CAVIN1,CKB,CKM,CLIC6,CLU,COL14A1,CPQ,CTSB,CYCS,CYP2E1,DDB1,DPP4,ENTPD2,FABP5,FH,FLG,FUS,GLDC,GPX4,GSTO1,GTPBP8,HBA2,HMGCS2,HNRNPA1,HNRNPA2B1,HNRNPC,HNRNPDL,HNRNPUL1,HSD11B1,HSD17B2,HTATSF1,KRT1,KRT5,KRT6A,LDHA,ME3,MGST1,MRPL24,NCL,OTUD6B,OXCT1,PGM1,PLG,PPIA,PRMT5,PTGS1,RALY,RBM10,RBM19,RBM5,RNF14,RNF149,RPTN,SOD2,SRRM2,TCOF1,T…	73
Free Radical Scavenging	Metabolism of reactive oxygen species	1.48e-07		1.198	ALB,APOA1,APOA4,ATP5IF1,CA3,CAV1,CLU,CYCS,CYP2E1,GPX4,Gsta4,HBA2,Hbb-b1,KNG1,LDHA,NNT,PDE2A,PGAM2,PPIA,PTGR1,PTGS1,SOD2,TXNRD2	23
Cancer,Organismal Injury and Abnormalities	Breast or gastric cancer	1.48e-07			ACBD5,ACO2,ALB,ALDH3A1,ALDOA,ALYREF,APOA1,APOB,ATP5IF1,BAZ1A,BPIFA2,BPIFB1,CA2,CA3,CAPN6,CAV1,CAVIN1,CCNL2,CKB,CKM,CKMT1B,CLIC6,CLU,COL14A1,CPQ,CPS1,CTSB,CYCS,CYP2E1,CYP2F1,DDB1,DPP4,DPYSL3,ENTPD2,FABP5,FH,FLG,FUS,GLDC,GPX4,GSTO1,GTPBP8,HBA2,HELZ2,HMGCS2,HNRNPA1,HNRNPA2B1,HNRNPC,HNRNPDL,HNRNPL,HNRNPUL1,HSD11B1,HSD17B2,HSPA12A,HTATSF1,IVD,KRT1,KRT16,KRT5,KRT6A,LDHA,ME3,MGST1,MRPL24,NCL,NNT,OTUD6B,…	99
Lipid Metabolism,Metabolic Disease,Organismal Injury and Abnormalities,Small Molecule Biochemistry	Disorder of lipid metabolism	1.55e-07		0.128	ACADL,ACADS,APOA1,APOB,CAV1,CAVIN1,CKM,DPP4,FABP1,HADH,HELZ2,HSD11B1,OXCT1,PON1,PPIA,PTGS1,SOD2	17
Lipid Metabolism,Molecular Transport,Small Molecule Biochemistry	Transport of lipid	1.59e-07	Increased	3.283	ALB,ANO6,APOA1,APOA4,APOB,CAV1,Ces1d,CLU,FABP1,FABP2,FABP3,FABP5,GOT2,PON1	14
Organismal Injury and Abnormalities	Abdominal lesion	1.66e-07		-1.305	ACADL,ACADS,ACBD5,ACO2,ALB,ALDH3A1,ALDOA,ALYREF,ANO6,APOA1,APOA4,APOB,APOBEC2,ARGLU1,ATP5IF1,AVL9,BAZ1A,BPIFA2,BPIFB1,CA2,CA3,CAPN6,CAV1,CAVIN1,CCNL2,CKB,CKM,CKMT1B,CLIC3,CLIC6,CLU,CMA1,CMC2,COL14A1,CPA3,CPQ,CPS1,CS,CTSB,CYCS,CYP2E1,CYP2F1,DDB1,DHX30,DPP4,DPYSL3,ENTPD2,ESD,EXOC6B,FABP1,FABP2,FABP3,FABP5,FH,FLG,FUS,GLDC,GOLM2,GOT2,GPX4,GSTO1,GTPBP8,HABP2,HADH,HBA2,HELZ2,HMGCS2,HNRNPA1,HNRNPA2B1,HN…	151
Cancer,Organismal Injury and Abnormalities	Neck neoplasm	1.71e-07			ACADL,ACADS,ACBD5,ACO2,ALB,ALDH3A1,ALDOA,ALYREF,ANO6,APOA1,APOB,ARGLU1,AVL9,BAZ1A,BPIFB1,CA2,CA3,CAPN6,CAV1,CAVIN1,CCNL2,CKB,CKM,CLIC3,CLIC6,CLU,CMA1,CMC2,COL14A1,CPA3,CPQ,CPS1,CTSB,CYCS,CYP2E1,CYP2F1,DDB1,DHX30,DPP4,DPYSL3,EXOC6B,FABP1,FABP2,FABP5,FH,FLG,FUS,GLDC,GOLM2,GOT2,HABP2,HADH,HELZ2,HMGCS2,HNRNPA1,HNRNPA2B1,HNRNPA3,HNRNPAB,HNRNPC,HNRNPD,HNRNPDL,HNRNPL,HNRNPU,HNRNPUL1,HNRNPUL2,HSD11B1,HSD…	125
Cancer,Organismal Injury and Abnormalities	Development of carcinoma	1.75e-07		-1.172	ACADL,ACADS,ACBD5,ACO2,ALB,ALDH3A1,ALDOA,ANO6,APOA1,APOA4,APOB,APOBEC2,ARGLU1,ATP5IF1,AVL9,BAZ1A,BPIFA2,BPIFB1,CA2,CAPN6,CAV1,CAVIN1,CCNL2,CKB,CLIC3,CLIC6,CLU,CMC2,COL14A1,CPQ,CPS1,CS,CTSB,CYP2E1,CYP2F1,DDB1,DHX30,DPP4,DPYSL3,ENTPD2,EXOC6B,FABP1,FABP5,FH,FLG,FUS,GLDC,GOT2,GPX4,GSTO1,GTPBP8,HABP2,HADH,HELZ2,HMGCS2,HNRNPA1,HNRNPA2B1,HNRNPC,HNRNPD,HNRNPDL,HNRNPL,HNRNPU,HNRNPUL1,HNRNPUL2,HSD11B1,HSD1…	126
Lipid Metabolism,Molecular Transport,Small Molecule Biochemistry	Secretion of lipid	1.76e-07		1.664	ACADL,ACADS,APOA1,APOA4,APOB,FABP1,HNRNPAB,HSD11B1,HSD17B2,MGST1,PTGS1,SOD2	12
Cancer,Organismal Injury and Abnormalities	Cancer of secretory structure	1.76e-07			ACADL,ACADS,ACBD5,ACO2,ALB,ALDH3A1,ALDOA,ALYREF,ANO6,APOA1,APOB,ARGLU1,AVL9,BAZ1A,BPIFA2,BPIFB1,CA2,CA3,CAPN6,CAV1,CAVIN1,CCNL2,CKB,CKM,CKMT1B,CLIC3,CLIC6,CLU,CMA1,CMC2,COL14A1,CPA3,CPQ,CPS1,CTSB,CYCS,CYP2E1,CYP2F1,DDB1,DHX30,DPP4,DPYSL3,ENTPD2,EXOC6B,FABP1,FABP2,FABP5,FH,FLG,FUS,GLDC,GOLM2,GOT2,HABP2,HADH,HBA2,HELZ2,HMGCS2,HNRNPA1,HNRNPA2B1,HNRNPA3,HNRNPAB,HNRNPC,HNRNPD,HNRNPDL,HNRNPL,HNRNPU,HNR…	134
Cancer,Endocrine System Disorders,Organismal Injury and Abnormalities	Nonpituitary endocrine tumor	1.88e-07			ACADL,ACADS,ACBD5,ACO2,ALDH3A1,ALDOA,ALYREF,ANO6,APOA1,APOB,ARGLU1,AVL9,BAZ1A,BPIFB1,CA2,CA3,CAPN6,CAV1,CAVIN1,CCNL2,CKB,CKM,CLIC3,CLIC6,CLU,CMA1,CMC2,COL14A1,CPQ,CPS1,CTSB,CYCS,CYP2E1,CYP2F1,DDB1,DHX30,DPP4,DPYSL3,EXOC6B,FABP1,FABP2,FABP3,FABP5,FH,FLG,FUS,GLDC,GOLM2,GOT2,HABP2,HADH,HELZ2,HMGCS2,HNRNPA1,HNRNPA2B1,HNRNPA3,HNRNPAB,HNRNPC,HNRNPD,HNRNPDL,HNRNPL,HNRNPU,HNRNPUL1,HNRNPUL2,HSD11B1,HSD17B…	126
Cancer,Organismal Injury and Abnormalities	Breast or ovarian neoplasm	1.98e-07		0.421	ACADS,ACBD5,ACO2,ALB,ALDH3A1,ALDOA,ALYREF,ANO6,APOA1,APOB,ATP5IF1,BPIFB1,CA3,CAPN6,CAV1,CAVIN1,CKB,CKM,CLIC6,CLU,COL14A1,CPQ,CPS1,CS,CTSB,CYCS,CYP2E1,DDB1,DPP4,ENTPD2,FABP5,FH,FLG,FUS,GLDC,GOT2,GPX4,GSTO1,GTPBP8,HBA2,HELZ2,HMGCS2,HNRNPA1,HNRNPA2B1,HNRNPC,HNRNPDL,HNRNPUL1,HSD11B1,HSD17B2,HTATSF1,KNG1,KRT1,KRT5,KRT6A,LDHA,ME3,MGST1,MRPL24,MUCL3,NCL,OTUD6B,OXCT1,PGM1,PLG,PPIA,PRMT5,PTGS1,RALY,RBM10,…	86
Lipid Metabolism,Molecular Transport,Small Molecule Biochemistry	Secretion of triacylglycerol	2.27e-07		0.294	APOA1,APOA4,APOB,FABP1,HSD11B1,HSD17B2	6
Cancer,Organismal Injury and Abnormalities	Head and neck cancer	2.47e-07			ACADL,ACADS,ACBD5,ACO2,ALB,ALDH3A1,ALDOA,ALYREF,ANO6,APOB,ARGLU1,AVL9,BAZ1A,BPIFA2,BPIFB1,CA2,CA3,CAPN6,CAV1,CAVIN1,CCNL2,CKB,CKM,CLIC3,CLIC6,CLU,CMA1,CMC2,COL14A1,CPA3,CPQ,CPS1,CS,CTSB,CYCS,CYP2E1,CYP2F1,DDB1,DHX30,DPP4,DPYSL3,ENTPD2,EXOC6B,FABP1,FABP2,FABP5,FH,FLG,FUS,GLDC,GOLM2,GOT2,HABP2,HADH,HELZ2,HMGCS2,HNRNPA1,HNRNPA2B1,HNRNPA3,HNRNPAB,HNRNPC,HNRNPD,HNRNPDL,HNRNPL,HNRNPU,HNRNPUL1,HNRNPUL2,…	132
DNA Replication, Recombination, and Repair,RNA Post-Transcriptional Modification	Annealing of hnRNA	2.53e-07			HNRNPA1,HNRNPC,HNRNPU	3
Gene Expression	Activation of microRNA primary	2.53e-07			HNRNPA1,HNRNPA2B1,SRSF1	3
RNA Post-Transcriptional Modification	Splicing of primary transcript RNA	2.63e-07			CCNL2,FUS,HNRNPA1,SNRNP70,SRSF1,TRA2B	6
Cancer,Organismal Injury and Abnormalities	Carcinoma	2.77e-07		-0.083	ACADL,ACADS,ACBD5,ACO2,ALB,ALDH3A1,ALDOA,ALYREF,ANO6,APOA1,APOA4,APOB,APOBEC2,ARGLU1,ATP5IF1,AVL9,BAZ1A,BPIFA2,BPIFB1,CA2,CA3,CAPN6,CAV1,CAVIN1,CCNL2,CKB,CKM,CKMT1B,CLIC3,CLIC6,CLU,CMA1,CMC2,COL14A1,CPA3,CPQ,CPS1,CS,CTSB,CYCS,CYP2E1,CYP2F1,DDB1,DHX30,DPP4,DPYSL3,ENTPD2,ESD,EXOC6B,FABP1,FABP2,FABP3,FABP5,FH,FLG,FUS,GLDC,GOLM2,GOT2,GPX4,Gsta4,GSTO1,GTPBP8,HABP2,HADH,HBA2,HELZ2,HMGCS2,HNRNPA1,HNRNPA…	153
Immunological Disease,Organismal Injury and Abnormalities	Immediate hypersensitivity	2.87e-07			ACO2,ALB,ALDOA,Chil3/Chil4,CPA3,FABP5,FLG,GLDC,GSTO1,HMGCS2,HNRNPAB,KRT1,KRT16,KRT5,KRT6A,PON1,PPIA,PTGS1,TPI1	19
Cellular Development,Cellular Growth and Proliferation	Cell proliferation of tumor cell lines	2.88e-07	Increased	3.632	ACO2,ALDH3A1,ALDOA,ALYREF,APOB,ATP5IF1,AVL9,BPIFB1,CA3,CAPN6,CAV1,CKMT1B,CLIC3,CLU,CMC2,COL14A1,CTSB,DDB1,DPP4,DPYSL3,EXOC6B,FABP1,FABP2,FABP5,FH,FUS,GLDC,GOT2,GPX4,HMGCS2,HNRNPA1,HNRNPA2B1,HNRNPC,HNRNPL,HNRNPU,HSD11B1,Ighg2b,ISG15,KNG1,LDHA,MDH1,NCL,OTUD6B,OXCT1,PABPN1,PLG,PPIA,PRMT5,RBM10,RBM5,RNF14,RNF149,SOD2,SRSF3,SSB,TPD52,TRA2B,TRRAP,YBX1	59
Metabolic Disease,Organismal Injury and Abnormalities	Abnormal metabolism	2.99e-07		0.128	ACADL,ACADS,APOA1,APOB,CAV1,CAVIN1,CKM,CPA3,DPP4,FABP1,Gsta4,HADH,HELZ2,HSD11B1,OXCT1,PON1,PPIA,PTGS1,SOD2	19
Protein Synthesis	Quantity of protein lipid complex in blood	3.23e-07		0.729	APOA1,APOA4,APOB,CAV1,Ces1d,HSD11B1,PLG,PON1	8
Nucleic Acid Metabolism,Small Molecule Biochemistry	Metabolism of nucleotide	3.25e-07	Increased	2.087	ACO2,ALDOA,APOA1,ATP5IF1,CAV1,CKM,CYCS,ENTPD2,FUS,KNG1,LDHA,LDHB,MDH1,MDH2,PDE2A,PLG,PTGS1,SOD2,Uox	19
Cancer,Organismal Injury and Abnormalities	Breast or pancreatic cancer	3.42e-07			ACBD5,ACO2,ALB,ALDH3A1,ALDOA,ALYREF,APOA1,APOB,ATP5IF1,BPIFB1,CA3,CAPN6,CAV1,CAVIN1,CKB,CKM,CKMT1B,CLIC6,CLU,COL14A1,CPA3,CPQ,CTSB,CYCS,CYP2E1,DDB1,DHX30,DPP4,ENTPD2,FABP1,FABP5,FH,FLG,FUS,GLDC,GPX4,GSTO1,GTPBP8,HBA2,HELZ2,HMGCS2,HNRNPA1,HNRNPA2B1,HNRNPAB,HNRNPC,HNRNPD,HNRNPDL,HNRNPL,HNRNPU,HNRNPUL1,HSD11B1,HSD17B2,HTATSF1,KNG1,KRT1,KRT5,KRT6A,LDHA,ME3,MGST1,MRPL24,NCL,OTUD6B,OXCT1,PABPN1,PGM1,PL…	88
Cellular Movement,Hematological Disease,Immunological Disease,Inflammatory Disease,Inflammatory Response,Organismal Injury and Abnormalities,Respiratory Disease	Allergic pulmonary eosinophilia	3.5e-07			ACO2,ALB,ALDOA,Chil3/Chil4,HNRNPAB,TPI1	6
Cardiovascular Disease,Organismal Injury and Abnormalities	Early-onset cardiovascular disorder	4.06e-07			ACADL,ACO2,APOA1,CA2,CA3,CAV1,CS,HBA2,HMGCS2,HSD11B1,ISG15,IVD,PDE2A	13
Amino Acid Metabolism	Quantity of amino acids	4.2e-07		-0.453	ATP5IF1,CAV1,CPS1,CTSB,FABP3,FH,GLDC,HADH,HNRNPL,LDHA,LDHB,PON1,YBX1	13
Cancer,Organismal Injury and Abnormalities	Subcutaneous tumor	4.27e-07	Increased	2.731	ALDH3A1,ALDOA,CAPN6,CKMT1B,CLIC3,COL14A1,FABP1,FH,GOT2,GPX4,HNRNPA2B1,HNRNPU,ISG15,LDHA,LRCH4,MDH1,MGST1,OXCT1,PES1,PGAM2,PPIA,PPIG,PRMT5,PTGR1,SOD2,TRRAP	26
Lipid Metabolism,Molecular Transport,Small Molecule Biochemistry	Flux of lipid	4.34e-07	Increased	2.745	ALB,APOA1,APOA4,APOB,CAV1,Ces1d,CLU,FABP1,HSD11B1,PON1	10
Cancer,Endocrine System Disorders,Organismal Injury and Abnormalities	Thyroid gland tumor	4.35e-07			ACADL,ACADS,ACBD5,ACO2,ALDH3A1,ALDOA,ALYREF,ANO6,APOA1,APOB,ARGLU1,AVL9,BAZ1A,BPIFB1,CA2,CA3,CAPN6,CAV1,CAVIN1,CCNL2,CKB,CKM,CLIC3,CLIC6,CLU,CMA1,CMC2,COL14A1,CPQ,CPS1,CTSB,CYCS,CYP2E1,CYP2F1,DDB1,DHX30,DPP4,DPYSL3,EXOC6B,FABP1,FABP2,FABP5,FH,FLG,FUS,GLDC,GOLM2,GOT2,HABP2,HADH,HELZ2,HMGCS2,HNRNPA1,HNRNPA2B1,HNRNPA3,HNRNPAB,HNRNPC,HNRNPD,HNRNPDL,HNRNPL,HNRNPU,HNRNPUL1,HNRNPUL2,HSD11B1,HSD17B2,HSPA…	123
Cancer,Gastrointestinal Disease,Organismal Injury and Abnormalities	Hepato-pancreato-biliary cancer	4.4e-07		0.513	ACADL,ACADS,ACO2,ALB,ALDOA,ANO6,APOA1,APOB,ARGLU1,AVL9,BAZ1A,CA2,CA3,CAPN6,CAVIN1,CKM,CKMT1B,CLU,COL14A1,CPA3,CPQ,CPS1,CS,CTSB,CYP2E1,DDB1,DHX30,DPP4,DPYSL3,EXOC6B,FABP1,FABP2,FABP5,FH,FLG,GLDC,GOT2,GSTO1,HABP2,HADH,HBA2,HELZ2,HMGCS2,HNRNPA1,HNRNPA2B1,HNRNPAB,HNRNPC,HNRNPD,HNRNPDL,HNRNPL,HNRNPU,HNRNPUL1,HNRNPUL2,HSD11B1,HTATSF1,ISG15,IVD,KNG1,KRT1,KRT5,KRT6A,LDHA,MDH1,MDH2,ME3,MRPL24,MUCL3,NCL,OT…	101
Immunological Disease,Inflammatory Disease,Organismal Injury and Abnormalities	Atopic disease	4.41e-07			ACO2,ALB,ALDOA,Chil3/Chil4,FABP5,FLG,GLDC,GSTO1,HMGCS2,HNRNPAB,KRT1,KRT16,KRT5,KRT6A,PON1,PPIA,PTGS1,TPI1	18
Cancer,Organismal Injury and Abnormalities	Head and neck carcinoma	4.49e-07			ACADL,ACADS,ACBD5,ACO2,ALB,ALDH3A1,ALDOA,ALYREF,ANO6,APOB,ARGLU1,AVL9,BAZ1A,BPIFA2,BPIFB1,CA2,CA3,CAPN6,CAV1,CAVIN1,CCNL2,CKB,CKM,CLIC3,CLIC6,CLU,CMA1,CMC2,COL14A1,CPA3,CPQ,CPS1,CS,CTSB,CYCS,CYP2E1,CYP2F1,DDB1,DHX30,DPP4,DPYSL3,EXOC6B,FABP1,FABP2,FABP5,FH,FLG,FUS,GLDC,GOLM2,GOT2,HABP2,HADH,HELZ2,HMGCS2,HNRNPA1,HNRNPA2B1,HNRNPA3,HNRNPAB,HNRNPC,HNRNPD,HNRNPDL,HNRNPL,HNRNPU,HNRNPUL1,HNRNPUL2,HSD11B1…	128
Free Radical Scavenging	Biosynthesis of reactive oxygen species	4.55e-07		0.029	ALB,CA3,CAV1,CYCS,CYP2E1,PGAM2,PPIA,PTGR1,SOD2,TXNRD2	10
Cancer,Dermatological Diseases and Conditions,Organismal Injury and Abnormalities	Benign papilloma	4.6e-07			ALB,CKM,FABP5,Gsta4,GSTO1,KRT16	6
Cancer,Endocrine System Disorders,Organismal Injury and Abnormalities	Endocrine gland tumor	4.7e-07			ACADL,ACADS,ACBD5,ACO2,ALDH3A1,ALDOA,ALYREF,ANO6,APOA1,APOA4,APOB,ARGLU1,AVL9,BAZ1A,BPIFB1,CA2,CA3,CAPN6,CAV1,CAVIN1,CCNL2,CKB,CKM,CLIC3,CLIC6,CLU,CMA1,CMC2,COL14A1,CPQ,CPS1,CTSB,CYCS,CYP2E1,CYP2F1,DDB1,DHX30,DPP4,DPYSL3,EXOC6B,FABP1,FABP2,FABP3,FABP5,FH,FLG,FUS,GLDC,GOLM2,GOT2,HABP2,HADH,HELZ2,HMGCS2,HNRNPA1,HNRNPA2B1,HNRNPA3,HNRNPAB,HNRNPC,HNRNPD,HNRNPDL,HNRNPL,HNRNPU,HNRNPUL1,HNRNPUL2,HSD11B1,…	129
Hereditary Disorder,Neurological Disease,Organismal Injury and Abnormalities	Familial encephalopathy	4.78e-07			ACBD5,ACO2,ALB,ANO6,APOA1,APOA4,APOB,ATP5IF1,CA2,CA3,CAV1,CKB,CLIC3,CLU,CTSB,CYCS,DPYSL3,FH,FUS,GOT2,HADH,HMGCS2,HNRNPA1,HNRNPA2B1,HNRNPC,HNRNPDL,HNRNPU,Ifit1,ISG15,LDHA,LDHB,MDH1,MDH2,OTUD6B,PDE2A,PGAM2,PON1,PPIA,SOD2,SRRM2,SRSF1,TPD52,TPI1	43
Cancer,Organismal Injury and Abnormalities	Blastoma	4.81e-07			ALB,ALDOA,ANO6,CAV1,CAVIN1,CLU,CPS1,CS,CYCS,DPP4,GLDC,GPX4,HNRNPA1,HNRNPA2B1,HNRNPC,HNRNPD,HNRNPUL1,KNG1,OTUD6B,PLIN4,PRMT5,RNF14,SERINC2	23
Protein Synthesis	Quantity of protein in blood	4.93e-07		-1.327	APOA1,APOA4,APOB,CAV1,Ces1d,DPP4,FABP2,FABP5,Gsta4,HADH,HBA2,HELZ2,HNRNPD,HSD11B1,KRT1,PLG,PON1,PPIA,SOD2	19
Cancer,Endocrine System Disorders,Organismal Injury and Abnormalities	Thyroid carcinoma	5.03e-07			ACADL,ACADS,ACBD5,ACO2,ALDH3A1,ALDOA,ALYREF,ANO6,APOB,ARGLU1,AVL9,BAZ1A,BPIFB1,CA2,CA3,CAPN6,CAV1,CAVIN1,CCNL2,CKB,CKM,CLIC3,CLIC6,CLU,CMA1,CMC2,COL14A1,CPQ,CPS1,CTSB,CYCS,CYP2E1,CYP2F1,DDB1,DHX30,DPP4,DPYSL3,EXOC6B,FABP1,FABP2,FABP5,FH,FLG,FUS,GLDC,GOLM2,GOT2,HABP2,HADH,HELZ2,HMGCS2,HNRNPA1,HNRNPA2B1,HNRNPA3,HNRNPAB,HNRNPC,HNRNPD,HNRNPDL,HNRNPL,HNRNPU,HNRNPUL1,HNRNPUL2,HSD11B1,HSD17B2,HSPA12A,HT…	122
Hereditary Disorder,Neurological Disease,Organismal Injury and Abnormalities	Familial central nervous system disease	5.13e-07			ACBD5,ACO2,ALB,ANO6,APOA1,APOA4,APOB,ATP5IF1,CA2,CA3,CAV1,CKB,CLIC3,CLU,CTSB,CYCS,DPYSL3,FH,FUS,GOT2,HADH,HMGCS2,HNRNPA1,HNRNPA2B1,HNRNPC,HNRNPDL,HNRNPU,Ifit1,ISG15,LDHA,LDHB,MDH1,MDH2,OTUD6B,PDE2A,PGAM2,PON1,PPIA,PTGS1,SOD2,SRRM2,SRSF1,TPD52,TPI1	44
Cardiovascular Disease,Organismal Injury and Abnormalities	Early onset hypertension	5.44e-07			ACADL,ACO2,CA2,CA3,CAV1,CS,HBA2,HMGCS2,HSD11B1,ISG15,IVD,PDE2A	12
Cancer,Organismal Injury and Abnormalities	Growth of tumor	5.76e-07	Increased	3.342	ACO2,ALDH3A1,ALDOA,ALYREF,APOA1,ATP5IF1,BPIFB1,CAV1,CKMT1B,CLIC3,CLU,CPS1,CTSB,CYP2E1,DPP4,FABP1,FABP5,FH,GLDC,GOT2,GPX4,GSTO1,HNRNPA2B1,HNRNPU,HSD11B1,ISG15,LDHA,NCL,PES1,PGAM2,PLG,PPIA,PRMT5,RBM5,SOD2,SRSF1,SRSF3,TCOF1,TPD52,TRRAP,YBX1	41
Molecular Transport	Export of molecule	5.95e-07	Increased	2.832	ALB,ALYREF,APOA1,APOA4,APOB,CAV1,Ces1d,CLU,FABP1,HNRNPA2B1,PGAM2,PON1,SRSF3,SRSF7	14
Cellular Movement	Cellular infiltration	6.07e-07		0.537	ACO2,ALB,ALDOA,APOA1,ATP5IF1,CAV1,Chil3/Chil4,CMA1,CTSB,DPP4,FABP5,HNRNPAB,Ighg2b,ISG15,KNG1,Mcpt4,PES1,PLG,PPIA,SOD2,TPI1,YBX1	22
Molecular Transport,RNA Trafficking	Transport of RNA	6.16e-07			ALYREF,FUS,HNRNPA2B1,HNRNPA3,SRSF3,SRSF7,YBX1	7
Immunological Disease,Organismal Injury and Abnormalities	Hypersensitive reaction	6.49e-07		-0.277	ACO2,ALB,ALDOA,Chil3/Chil4,CPA3,FABP5,FLG,GLDC,GSTO1,HMGCS2,HNRNPAB,Ighg2b,KRT1,KRT16,KRT5,KRT6A,PON1,PPIA,PTGS1,SOD2,TPI1	21
Endocrine System Disorders,Gastrointestinal Disease,Metabolic Disease,Organismal Injury and Abnormalities	Diabetes mellitus	6.52e-07			ALB,ALDOA,ANO6,APOA1,APOA4,APOB,ATP5IF1,CA2,CA3,CAPN6,CAV1,CAVIN1,CKB,CKM,CKMT1B,CLU,CMA1,COL14A1,CPA3,CPQ,CTSB,Cyp2b10,CYP2E1,DPP4,DPYSL3,EXOC6B,FABP1,FABP2,GLDC,GPX4,GSTO1,GTPBP8,HABP2,HADH,HBA2,HELZ2,HMGCS2,HSD11B1,HSPA12A,Ifit1,ISG15,KNG1,LDHB,MGST1,NNT,OXCT1,PDE2A,PGM1,PON1,PPIA,PTGS1,RALY,RBM19,Serpina1a (includes others),SOD2,SREK1	56
Energy Production,Lipid Metabolism,Small Molecule Biochemistry	Beta-oxidation of fatty acid	7.05e-07		1.964	ACADL,ACBD5,CYP2E1,FABP1,FABP2,HADH,HMGCS2,HSD11B1	8
Lipid Metabolism,Small Molecule Biochemistry	Synthesis of lipid	7.13e-07		1.325	ACADL,ACADS,ACO2,ALB,APOA1,APOA4,APOB,CAV1,Ces1d,CLU,CYP2E1,DPP4,FABP1,FABP3,FABP5,GPX4,HSD11B1,HSD17B2,KNG1,PLG,PON1,PTGS1,RBP2,SERINC2,TRA2B,YBX1	26
Small Molecule Biochemistry	Metabolism of oxalacetic acid	7.51e-07			CS,GOT2,MDH1,NIT2	4
Cancer,Organismal Injury and Abnormalities	Abdominal neoplasm	7.79e-07		-0.354	ACADL,ACADS,ACBD5,ACO2,ALB,ALDH3A1,ALDOA,ALYREF,ANO6,APOA1,APOA4,APOB,APOBEC2,ARGLU1,ATP5IF1,AVL9,BAZ1A,BPIFA2,BPIFB1,CA2,CA3,CAPN6,CAV1,CAVIN1,CCNL2,CKB,CKM,CKMT1B,CLIC3,CLIC6,CLU,CMA1,CMC2,COL14A1,CPA3,CPQ,CPS1,CS,CTSB,CYCS,CYP2E1,CYP2F1,DDB1,DHX30,DPP4,DPYSL3,ENTPD2,ESD,EXOC6B,FABP1,FABP2,FABP3,FABP5,FH,FLG,FUS,GLDC,GOLM2,GOT2,GPX4,GSTO1,GTPBP8,HABP2,HADH,HBA2,HELZ2,HMGCS2,HNRNPA1,HNRNPA2B1,HN…	149
Cancer,Organismal Injury and Abnormalities	Intraabdominal organ tumor	7.9e-07		-0.238	ACADL,ACADS,ACBD5,ACO2,ALB,ALDH3A1,ALDOA,ALYREF,ANO6,APOA1,APOA4,APOB,APOBEC2,ARGLU1,ATP5IF1,AVL9,BAZ1A,BPIFA2,BPIFB1,CA2,CA3,CAPN6,CAV1,CAVIN1,CCNL2,CKB,CKM,CKMT1B,CLIC3,CLIC6,CLU,CMA1,CMC2,COL14A1,CPA3,CPQ,CPS1,CS,CTSB,CYCS,CYP2E1,CYP2F1,DDB1,DHX30,DPP4,DPYSL3,ENTPD2,ESD,EXOC6B,FABP1,FABP5,FH,FLG,FUS,GLDC,GOLM2,GOT2,GPX4,GSTO1,GTPBP8,HABP2,HADH,HBA2,HELZ2,HMGCS2,HNRNPA1,HNRNPA2B1,HNRNPA3,HNRNPA…	147
Cancer,Organismal Injury and Abnormalities,Reproductive System Disease	Breast or ovarian cancer	8.18e-07			ACADS,ACBD5,ACO2,ALB,ALDH3A1,ALDOA,ALYREF,APOA1,APOB,ATP5IF1,BPIFB1,CA3,CAPN6,CAV1,CAVIN1,CKB,CKM,CLIC6,CLU,COL14A1,CPQ,CPS1,CS,CTSB,CYCS,CYP2E1,DDB1,DPP4,ENTPD2,FABP5,FH,FLG,FUS,GLDC,GOT2,GPX4,GSTO1,GTPBP8,HBA2,HELZ2,HMGCS2,HNRNPA1,HNRNPA2B1,HNRNPC,HNRNPDL,HNRNPUL1,HSD11B1,HSD17B2,HTATSF1,KNG1,KRT1,KRT5,KRT6A,LDHA,ME3,MGST1,MRPL24,MUCL3,NCL,OTUD6B,OXCT1,PGM1,PLG,PPIA,PRMT5,PTGS1,RALY,RBM10,RBM19…	83
Neurological Disease,Organismal Injury and Abnormalities	Movement disorders	8.41e-07			ALB,APOA1,APOA4,APOB,ATP5IF1,CA2,CA3,CAV1,CKB,CLU,CTSB,CYCS,CYP2E1,DHX30,DPP4,DPYSL3,FH,FUS,HADH,HMGCS2,HNRNPC,HNRNPDL,HNRNPU,Ifit1,ISG15,IVD,LDHA,LDHB,MDH1,MDH2,MGST1,NCL,PDE2A,PGAM2,PON1,PPIA,PTGS1,SOD2,SRRM2,TPD52,TPI1	41
Developmental Disorder,Hereditary Disorder,Metabolic Disease,Organismal Injury and Abnormalities	Inborn error of carbohydrate metabolism	8.5e-07			CA2,CA3,CAV1,CLU,CYCS,ESD,LDHA,LDHB,PGAM2,PGM1,PTGS1,SOD2	12
Dermatological Diseases and Conditions,Organismal Injury and Abnormalities	Skin lesion	9.38e-07		0.132	ACADL,ACBD5,ACO2,ALB,ALDH3A1,ALYREF,ANO6,APOA1,APOA4,APOB,APOBEC2,BAZ1A,BPIFA2,BPIFB1,CA2,CA3,CAPN6,CAV1,CAVIN1,CCNL2,CKM,CLIC6,CLU,CMA1,CMC2,COL14A1,CPA3,CPQ,CPS1,CYP2E1,CYP2F1,DDB1,DHX30,DPP4,DPYSL3,ENTPD2,EXOC6B,FABP2,FABP3,FABP5,FH,FLG,FUS,GLDC,GOLM2,GOT2,GPX4,GTPBP8,HABP2,HADH,HELZ2,HMGCS2,HNRNPA1,HNRNPA2B1,HNRNPA3,HNRNPL,HNRNPU,HNRNPUL1,HNRNPUL2,HSD11B1,HSD17B2,HSPA12A,HTATSF1,ISG15,IVD,KNG…	118
Cell Death and Survival,Organismal Injury and Abnormalities	Apoptosis of tumor cell lines	9.95e-07	Decreased	-2.125	ACO2,ALB,ALDOA,ALYREF,BAZ1A,BPIFB1,CAPN6,CAV1,CKB,CLU,CS,CTSB,CYCS,CYP2E1,DPP4,EXOC6B,FABP1,GOT2,GPX4,HABP2,HMGCS2,HNRNPA1,HNRNPC,HNRNPU,LDHA,NCL,PABPN1,PGAM2,PLG,PPIA,PRMT5,RBM5,SNRPD2,SOD2,SRSF1,SRSF3,SRSF4,SSB,TPD52,TRA2B,YBX1	41
Inflammatory Response,Organismal Injury and Abnormalities,Respiratory Disease	Inflammation of respiratory system component	9.97e-07		-1.516	ACO2,ALB,ALDOA,APOA1,CA2,CAV1,CAVIN1,Chil3/Chil4,CKM,COL14A1,DPP4,DPYSL3,FLG,GLDC,HABP2,HBA2,HELZ2,HNRNPAB,KRT5,Mcpt4,MGST1,NNT,PPIA,PTGS1,SERINC2,SRSF3,TPI1,Uox	28
Cancer,Neurological Disease,Organismal Injury and Abnormalities	Glioblastoma	9.97e-07			ALB,ALDOA,ANO6,CAV1,CAVIN1,CLU,CPS1,CS,CYCS,DPP4,GLDC,GPX4,HNRNPA1,HNRNPA2B1,HNRNPC,HNRNPD,KNG1,OTUD6B,PLIN4,PRMT5,RNF14,SERINC2	22
Lipid Metabolism,Small Molecule Biochemistry	Modification of palmitic acid	1.03e-06	Increased	2.619	ACADL,ALDH3A1,APOA1,FABP3,GOT2,HMGCS2,NNT	7
Cancer,Organismal Injury and Abnormalities	Genitourinary tumor	1.12e-06		-0.62	ACADS,ACBD5,ACO2,ALB,ALDH3A1,ALDOA,ALYREF,ANO6,APOA1,APOA4,APOB,ARGLU1,ATP5IF1,AVL9,BPIFA2,BPIFB1,CA2,CA3,CAPN6,CAV1,CAVIN1,CKB,CKM,CLIC3,CLIC6,CLU,CMA1,CMC2,COL14A1,CPA3,CPQ,CPS1,CS,CTSB,CYCS,CYP2E1,CYP2F1,DDB1,DHX30,DPP4,DPYSL3,ENTPD2,EXOC6B,FABP1,FABP5,FH,FLG,FUS,GLDC,GOT2,GPX4,GSTO1,GTPBP8,HABP2,HADH,HBA2,HELZ2,HMGCS2,HNRNPA1,HNRNPA2B1,HNRNPC,HNRNPDL,HNRNPL,HNRNPU,HNRNPUL1,HNRNPUL2,HSD11B1,HS…	131
Cancer,Organismal Injury and Abnormalities	Multiple cancers	1.15e-06			ACADS,ACBD5,ACO2,ALB,ALDH3A1,ALDOA,ALYREF,APOA1,APOB,ATP5IF1,BPIFB1,CA2,CA3,CAPN6,CAV1,CAVIN1,CKB,CKM,CLIC6,CLU,COL14A1,CPQ,CPS1,CS,CTSB,CYCS,CYP2E1,DDB1,DPP4,ENTPD2,FABP5,FH,FLG,FUS,GLDC,GOT2,GPX4,GSTO1,GTPBP8,HBA2,HELZ2,HMGCS2,HNRNPA1,HNRNPA2B1,HNRNPC,HNRNPDL,HNRNPUL1,HSD11B1,HSD17B2,HTATSF1,KNG1,KRT1,KRT5,KRT6A,LDHA,ME3,MGST1,MRPL24,MUCL3,NCL,OTUD6B,OXCT1,PGM1,PLG,PLIN4,PPIA,PRMT5,PTGS1,RALY,R…	85
DNA Replication, Recombination, and Repair,Energy Production,Nucleic Acid Metabolism,Small Molecule Biochemistry	Hydrolysis of ATP	1.22e-06		0.928	APOA1,ATP5IF1,CKM,CKMT1B,ENTPD2,PLG	6
Carbohydrate Metabolism	Glycolysis of cells	1.24e-06	Increased	2.387	ALDH3A1,ALDOA,ATP5IF1,BPIFB1,CAV1,CKMT1B,GLDC,HNRNPA1,LDHA,LDHB,PGAM2,PGM1,PRMT5,TPI1	14
Organismal Injury and Abnormalities,Respiratory Disease	Acute respiratory disorder	1.24e-06			ALB,CA2,CA3,CAV1,CKM,CLU,DPP4,GSTO1,HABP2,HBA2,NCL,PDE2A,PLG,PTGS1,SERINC2	15
Cancer,Organismal Injury and Abnormalities	Formation of solid tumor	1.27e-06		-0.821	ACADL,ACADS,ACBD5,ACO2,ALB,ALDH3A1,ALDOA,ALYREF,ANO6,APOA1,APOA4,APOB,APOBEC2,ARGLU1,ATP5IF1,AVL9,BAZ1A,BPIFA2,BPIFB1,CA2,CA3,CAPN6,CAV1,CAVIN1,CCNL2,CKB,CKM,CLIC3,CLIC6,CLU,CMA1,CMC2,COL14A1,CPA3,CPQ,CPS1,CS,CTSB,CYCS,CYP2E1,CYP2F1,DDB1,DHX30,DPP4,DPYSL3,ENTPD2,EXOC6B,FABP1,FABP3,FABP5,FH,FLG,FUS,GLDC,GOLM2,GOT2,GPX4,GSTO1,GTPBP8,HABP2,HADH,HELZ2,HMGCS2,HNRNPA0,HNRNPA1,HNRNPA2B1,HNRNPC,HNRNPD,HN…	141
Cancer,Gastrointestinal Disease,Hepatic System Disease,Organismal Injury and Abnormalities	Hepatobiliary system cancer	1.39e-06		0.513	ACADL,ACADS,ACO2,ALB,ALDOA,ANO6,APOA1,APOB,ARGLU1,AVL9,BAZ1A,CA2,CA3,CAVIN1,CKMT1B,CLU,COL14A1,CPQ,CPS1,CS,CTSB,CYP2E1,DHX30,DPYSL3,EXOC6B,FABP1,FABP2,FABP5,FH,FLG,GLDC,GOT2,GSTO1,HABP2,HADH,HBA2,HMGCS2,HNRNPA1,HNRNPA2B1,HNRNPAB,HNRNPC,HNRNPDL,HNRNPU,HNRNPUL1,HNRNPUL2,HSD11B1,HTATSF1,ISG15,IVD,KNG1,KRT1,KRT5,KRT6A,LDHA,MDH1,MDH2,ME3,MRPL24,MUCL3,NCL,OTUD6B,OXCT1,PABPN1,PGM1,PLG,PON1,PTGR1,PTGS1,R…	88
Cancer,Gastrointestinal Disease,Organismal Injury and Abnormalities	Malignant hepatobiliary neoplasm	1.39e-06		0.513	ACADL,ACADS,ACO2,ALB,ALDOA,ANO6,APOA1,APOB,ARGLU1,AVL9,BAZ1A,CA2,CA3,CAVIN1,CKMT1B,CLU,COL14A1,CPQ,CPS1,CS,CTSB,CYP2E1,DHX30,DPYSL3,EXOC6B,FABP1,FABP2,FABP5,FH,FLG,GLDC,GOT2,GSTO1,HABP2,HADH,HBA2,HMGCS2,HNRNPA1,HNRNPA2B1,HNRNPAB,HNRNPC,HNRNPDL,HNRNPU,HNRNPUL1,HNRNPUL2,HSD11B1,HTATSF1,ISG15,IVD,KNG1,KRT1,KRT5,KRT6A,LDHA,MDH1,MDH2,ME3,MRPL24,MUCL3,NCL,OTUD6B,OXCT1,PABPN1,PGM1,PLG,PON1,PTGR1,PTGS1,R…	88
Cardiovascular Disease,Organismal Injury and Abnormalities	Hypertension of blood vessel	1.39e-06			BPIFB1,CA2,CA3,CAV1,CPA3,CPS1,HBA2,HNRNPA2B1,HNRNPC,PDE2A,PPIA,PTGS1	12
Infectious Diseases,Organismal Injury and Abnormalities	Infection by HIV-1	1.4e-06	Increased	4.431	ARGLU1,CA2,CAPN6,CAV1,CYCS,DPP4,FABP1,HNRNPDL,HNRNPU,HTATSF1,PGM1,RBM10,RBM19,RBM5,RPTN,SNRPA,SNRPC,SRSF6,SSB,YBX1	20
Neurological Disease,Organismal Injury and Abnormalities,Skeletal and Muscular Disorders	Neuromuscular disease	1.46e-06			ALB,APOA1,APOA4,APOB,ATP5IF1,CA2,CA3,CKB,CLU,CTSB,CYCS,DPP4,DPYSL3,HADH,HMGCS2,HNRNPA1,HNRNPDL,HNRNPU,Ifit1,ISG15,IVD,LDHA,LDHB,MDH1,MDH2,MGST1,MUCL3,NCL,PDE2A,PGAM2,PLIN4,PON1,PPIA,PTGS1,SRRM2,SRSF1,TPD52,TPI1	38
Cancer,Organismal Injury and Abnormalities	Generation of tumor	1.78e-06		-0.448	ACADL,ACADS,ACBD5,ACO2,ALB,ALDH3A1,ALDOA,ALYREF,ANO6,APOA1,APOA4,APOB,APOBEC2,ARGLU1,ATP5IF1,AVL9,BAZ1A,BPIFA2,BPIFB1,CA2,CAPN6,CAV1,CAVIN1,CCNL2,CKB,CKM,CLIC3,CLIC6,CLU,CMA1,CMC2,COL14A1,CPA3,CPQ,CPS1,CS,CTSB,CYCS,CYP2E1,CYP2F1,DDB1,DHX30,DPP4,DPYSL3,ENTPD2,EXOC6B,FABP1,FABP5,FH,FLG,FUS,GLDC,GOLM2,GOT2,GPX4,GSTO1,GTPBP8,HABP2,HADH,HELZ2,HMGCS2,HNRNPA0,HNRNPA1,HNRNPA2B1,HNRNPC,HNRNPD,HNRNPDL,HNRN…	136
Cancer,Gastrointestinal Disease,Hepatic System Disease,Organismal Injury and Abnormalities	Liver cancer	1.79e-06		0.513	ACADL,ACADS,ACO2,ALB,ALDOA,ANO6,APOA1,APOB,ARGLU1,AVL9,BAZ1A,CA2,CA3,CAVIN1,CKMT1B,CLU,COL14A1,CPQ,CPS1,CS,CTSB,CYP2E1,DHX30,DPYSL3,EXOC6B,FABP1,FABP5,FH,FLG,GLDC,GOT2,GSTO1,HABP2,HADH,HBA2,HMGCS2,HNRNPA1,HNRNPA2B1,HNRNPAB,HNRNPC,HNRNPDL,HNRNPU,HNRNPUL1,HNRNPUL2,HSD11B1,HTATSF1,ISG15,IVD,KNG1,KRT1,KRT6A,LDHA,MDH1,MDH2,ME3,MRPL24,MUCL3,NCL,OTUD6B,OXCT1,PABPN1,PGM1,PLG,PON1,PTGS1,RALY,RBM10,RPTN,SE…	83
Cancer,Gastrointestinal Disease,Organismal Injury and Abnormalities	Non-colon gastrointestinal cancer	1.79e-06			ACBD5,ALB,ALDH3A1,APOA1,APOB,APOBEC2,BAZ1A,BPIFA2,CA2,CAPN6,CAV1,CAVIN1,CCNL2,CKB,CKMT1B,CLIC3,CLIC6,CLU,COL14A1,CPQ,CPS1,CS,CTSB,CYP2E1,CYP2F1,DDB1,DHX30,DPP4,DPYSL3,FABP3,FABP5,FLG,FUS,GPX4,HELZ2,HMGCS2,HNRNPA1,HNRNPA2B1,HNRNPC,HNRNPD,HNRNPDL,HNRNPL,HNRNPUL1,HNRNPUL2,HSD11B1,HSPA12A,HTATSF1,ISG15,IVD,KRT1,KRT16,KRT6A,LDHA,MGST1,MUCL3,NCL,NNT,OTUD6B,OXCT1,PABPN1,PDE2A,PES1,PGAM2,PGM1,PLG,PLIN4,P…	89
Cellular Movement	Cell movement	1.82e-06	Increased	2.726	ACO2,ALB,ALDH3A1,ALDOA,ANO6,APOA1,APOB,ATP5IF1,AVL9,CA2,CAV1,Chil3/Chil4,CKB,CKMT1B,CLU,CMA1,CTSB,DPP4,DPYSL3,EXOC6B,FABP5,FH,GLDC,GOT2,GPX4,HABP2,HADH,Hbb-b1,HNRNPA1,HNRNPA2B1,HNRNPAB,HNRNPC,HNRNPL,HNRNPU,Ighg2b,ISG15,KNG1,KRT16,KRT5,KRT6A,LDHA,Mcpt4,NCL,OTUD6B,PABPN1,PDE2A,PES1,PLG,PPIA,PRMT5,PTGR1,RALY,RBM5,SOD2,SRSF1,SRSF3,TCOF1,TPD52,TPI1,TSPAN15,Uox,YBX1	62
Lipid Metabolism,Molecular Transport,Small Molecule Biochemistry	Accumulation of lipid	1.96e-06		-1.254	ACADL,APOA1,APOB,ATP5IF1,CAV1,Ces1d,COL14A1,FABP1,FABP5,FH,HSD11B1,PLG,PON1,SRSF1,SRSF3,Uox	16
Cancer,Gastrointestinal Disease,Organismal Injury and Abnormalities	Stomach tumor	2.06e-06			ACBD5,ALB,ALDH3A1,ALYREF,APOA1,APOB,BAZ1A,BPIFA2,CA2,CAPN6,CAV1,CCNL2,CKB,CKMT1B,CLIC6,CLU,COL14A1,CPQ,CPS1,CTSB,CYP2E1,CYP2F1,DDB1,DPP4,DPYSL3,FLG,FUS,GPX4,HELZ2,HNRNPA2B1,HNRNPC,HNRNPDL,HNRNPL,HNRNPUL1,HSD11B1,HSPA12A,HTATSF1,IVD,KRT1,KRT16,KRT6A,LDHA,NCL,NNT,OTUD6B,OXCT1,PABPN1,PDE2A,PES1,PGAM2,PLG,PLIN4,PPIG,PRMT5,PTGS1,RALY,RBM10,RPTN,SERINC2,SNRNP70,SOD2,SRRM2,SRSF3,SSB,STX19,TPD52,TPI1,TRA…	70
Nutritional Disease,Organismal Injury and Abnormalities	Obesity	2.12e-06		1.747	ACADS,APOA4,APOB,CA2,CA3,CAV1,CAVIN1,CKB,CYP2E1,DDB1,DPP4,FABP1,FABP2,FABP5,GOT2,HBA2,HSD11B1,HSPA12A,MDH1,PDE2A,PGM1,PTGS1,SERINC2,TPI1	24
Cancer,Organismal Injury and Abnormalities	Malignant genitourinary solid tumor	2.15e-06		-0.492	ACADS,ACBD5,ACO2,ALB,ALDH3A1,ALDOA,ALYREF,ANO6,APOA1,APOA4,APOB,ARGLU1,ATP5IF1,AVL9,BPIFA2,BPIFB1,CA2,CA3,CAPN6,CAV1,CAVIN1,CKB,CKM,CLIC3,CLIC6,CLU,CMA1,CMC2,COL14A1,CPA3,CPQ,CPS1,CS,CTSB,CYCS,CYP2E1,CYP2F1,DDB1,DHX30,DPP4,ENTPD2,EXOC6B,FABP1,FABP5,FH,FLG,FUS,GLDC,GOT2,GPX4,GSTO1,GTPBP8,HABP2,HADH,HBA2,HELZ2,HMGCS2,HNRNPA1,HNRNPA2B1,HNRNPC,HNRNPDL,HNRNPL,HNRNPU,HNRNPUL1,HNRNPUL2,HSD11B1,HSD17B2,H…	129
Gene Expression,RNA Damage and Repair,RNA Post-Transcriptional Modification	Stabilization of mRNA	2.23e-06			FUS,HNRNPD,HNRNPU,PABPN1,RBM10,SRSF1,YBX1	7
Cancer,Gastrointestinal Disease,Organismal Injury and Abnormalities	Gastroesophageal adenocarcinoma	2.28e-06			ALB,ALDH3A1,APOB,BAZ1A,BPIFA2,CA2,CAV1,CCNL2,CKB,CLIC6,CLU,COL14A1,CPQ,CPS1,CTSB,DDB1,DPYSL3,FABP3,FLG,FUS,HELZ2,HNRNPC,HNRNPDL,HNRNPL,HNRNPUL2,HSD11B1,HSPA12A,HTATSF1,IVD,KRT1,KRT16,KRT6A,LDHA,MGST1,OTUD6B,OXCT1,PDE2A,PES1,PGAM2,PGM1,PLIN4,PPIG,PTGS1,RALY,RPTN,SERINC2,SRRM2,SSB,TPI1,TRA2B,TRRAP,TXNRD2	52
Dermatological Diseases and Conditions,Organismal Injury and Abnormalities	Psoriasis	2.29e-06			CAV1,CAVIN1,COL14A1,CS,CTSB,CYCS,CYP2E1,DPP4,FABP5,FLG,GOT2,ISG15,KRT1,KRT16,KRT5,KRT6A,MUCL3,PLG,PPIA,PTGS1,SNRPC,SOD2	22
Cancer,Organismal Injury and Abnormalities	Cancer	2.44e-06		1.003	ACADL,ACADS,ACBD5,ACO2,ALB,ALDH3A1,ALDOA,ALYREF,ANO6,APOA1,APOA4,APOB,APOBEC2,ARGLU1,ATP5IF1,AVL9,BAZ1A,BPIFA2,BPIFB1,CA2,CA3,CAPN6,CAV1,CAVIN1,CCNL2,CKB,CKM,CKMT1B,CLIC3,CLIC6,CLU,CMA1,CMC2,COL14A1,CPA3,CPQ,CPS1,CS,CTSB,CYCS,CYP2E1,CYP2F1,DDB1,DHX30,DPP4,DPYSL3,ENTPD2,ESD,EXOC6B,FABP1,FABP2,FABP3,FABP5,FH,FLG,FUS,GLDC,GOLM2,GOT2,GPX4,Gsta4,GSTO1,GTPBP8,HABP2,HADH,HBA2,HELZ2,HMGCS2,HNRNPA0,HNRNPA…	157
Neurological Disease,Organismal Injury and Abnormalities	Dyskinesia	2.46e-06			APOA4,ATP5IF1,CA2,CAV1,CKB,CLU,CYCS,CYP2E1,DPYSL3,HADH,HMGCS2,HNRNPDL,HNRNPU,Ifit1,ISG15,LDHA,LDHB,MDH2,PGAM2,PON1,PPIA,TPD52,TPI1	23
Lipid Metabolism,Molecular Transport,Small Molecule Biochemistry	Efflux of lipid	2.66e-06	Increased	2.58	ALB,APOA1,APOA4,APOB,CAV1,Ces1d,CLU,FABP1,PON1	9
Molecular Transport,RNA Trafficking	Transport of mRNA	2.77e-06			ALYREF,FUS,HNRNPA2B1,HNRNPA3,SRSF3,SRSF7	6
Cancer,Endocrine System Disorders,Organismal Injury and Abnormalities	Endocrine carcinoma	2.78e-06			ACADL,ACADS,ACBD5,ACO2,ALDH3A1,ALDOA,ALYREF,ANO6,APOA4,APOB,ARGLU1,AVL9,BAZ1A,BPIFB1,CA2,CA3,CAPN6,CAV1,CAVIN1,CCNL2,CKB,CKM,CLIC3,CLIC6,CLU,CMA1,CMC2,COL14A1,CPQ,CPS1,CTSB,CYCS,CYP2E1,CYP2F1,DDB1,DHX30,DPP4,DPYSL3,EXOC6B,FABP1,FABP2,FABP5,FH,FLG,FUS,GLDC,GOLM2,GOT2,HABP2,HADH,HELZ2,HMGCS2,HNRNPA1,HNRNPA2B1,HNRNPA3,HNRNPAB,HNRNPC,HNRNPD,HNRNPDL,HNRNPL,HNRNPU,HNRNPUL1,HNRNPUL2,HSD11B1,HSD17B2,HSPA…	125
Infectious Diseases,Organismal Injury and Abnormalities	Infection by RNA virus	2.79e-06	Increased	4.817	ALB,APOA1,ARGLU1,ATP5IF1,CA2,CAPN6,CAV1,CLU,CTSB,CYCS,DPP4,ENTPD2,FABP1,HBA2,HNRNPC,HNRNPDL,HNRNPU,HNRNPUL2,HTATSF1,ISG15,PDE2A,PGM1,PLG,PON1,PPIA,PTGS1,RBM10,RBM19,RBM5,RPTN,Serpina1a (includes others),SNRPA,SNRPC,SNRPD2,SOD2,SRRM2,SRSF3,SRSF6,SSB,TMEM120A,TRRAP,YBX1	42
Metabolic Disease,Organismal Injury and Abnormalities	Glucose metabolism disorder	2.86e-06		-0.723	ACADL,ACADS,ALB,ALDOA,ANO6,APOA1,APOA4,APOB,ATP5IF1,CA2,CA3,CAPN6,CAV1,CAVIN1,CKB,CKM,CKMT1B,CLU,CMA1,COL14A1,CPA3,CPQ,CTSB,Cyp2b10,CYP2E1,DPP4,DPYSL3,EXOC6B,FABP1,FABP2,FABP3,GLDC,GPX4,GSTO1,GTPBP8,HABP2,HADH,HBA2,HELZ2,HMGCS2,HSD11B1,HSPA12A,Ifit1,ISG15,KNG1,LDHA,LDHB,ME3,MGST1,NNT,OXCT1,PDE2A,PGM1,PON1,PPIA,PTGS1,RALY,RBM19,Serpina1a (includes others),SOD2,SREK1,Uox	62
Cancer,Gastrointestinal Disease,Organismal Injury and Abnormalities	Development of digestive organ tumor	2.88e-06			ACBD5,ACO2,ALB,ALDH3A1,ALDOA,APOA1,APOA4,APOB,APOBEC2,ATP5IF1,AVL9,BAZ1A,BPIFA2,CA2,CAPN6,CAV1,CAVIN1,CCNL2,CKB,CLIC3,CLIC6,CLU,CMC2,COL14A1,CPQ,CPS1,CS,CTSB,CYP2E1,CYP2F1,DDB1,DHX30,DPP4,DPYSL3,ENTPD2,FABP5,FLG,FUS,GLDC,GSTO1,GTPBP8,HELZ2,HMGCS2,HNRNPA2B1,HNRNPC,HNRNPDL,HNRNPL,HNRNPUL1,HNRNPUL2,HSD11B1,HSD17B2,HSPA12A,HTATSF1,IVD,KRT1,KRT16,KRT5,KRT6A,LDHA,LRCH4,MDH2,ME3,MUCL3,NCL,NNT,OTUD6B,OXC…	100
Carbohydrate Metabolism,Cellular Function and Maintenance	Glycolysis of tumor cell lines	2.95e-06	Increased	2.179	ALDH3A1,ALDOA,ATP5IF1,BPIFB1,CAV1,CKMT1B,HNRNPA1,LDHA,LDHB,PRMT5	10
Carbohydrate Metabolism,Molecular Transport,Small Molecule Biochemistry	Uptake of D-glucose	3.1e-06		1.998	ALB,APOA1,ATP5IF1,CAV1,CLU,DPP4,FABP3,GLDC,HNRNPA1,HNRNPL,KNG1,TRA2B,Uox	13
Lipid Metabolism,Molecular Transport,Small Molecule Biochemistry	Transport of fatty acid	3.17e-06	Increased	2.413	ALB,Ces1d,FABP1,FABP2,FABP3,FABP5,GOT2	7
Cardiovascular Disease,Organismal Injury and Abnormalities,Respiratory Disease	Pulmonary hypertension	3.22e-06			BPIFB1,CA2,CA3,CAV1,CPA3,CPS1,HBA2,HNRNPA2B1,HNRNPC,PDE2A,PPIA	11
Cancer,Gastrointestinal Disease,Organismal Injury and Abnormalities	Gastroesophageal cancer	3.36e-06			ACBD5,ALB,ALDH3A1,APOA1,APOB,BAZ1A,BPIFA2,CA2,CAPN6,CAV1,CCNL2,CKB,CKMT1B,CLIC6,CLU,COL14A1,CPQ,CPS1,CTSB,CYP2E1,CYP2F1,DDB1,DPP4,DPYSL3,FABP3,FLG,FUS,GPX4,HELZ2,HMGCS2,HNRNPA2B1,HNRNPC,HNRNPDL,HNRNPL,HNRNPUL1,HNRNPUL2,HSD11B1,HSPA12A,HTATSF1,IVD,KRT1,KRT16,KRT6A,LDHA,MGST1,NCL,NNT,OTUD6B,OXCT1,PABPN1,PDE2A,PES1,PGAM2,PGM1,PLG,PLIN4,PPIG,PRMT5,PTGS1,RALY,RBM10,RPTN,SERINC2,SNRNP70,SOD2,SRRM2,SSB,…	75
Infectious Diseases,Organismal Injury and Abnormalities,Respiratory Disease	Infection of lung cancer cell lines	3.39e-06		1.915	HNRNPC,HNRNPUL2,ISG15,SNRPD2,SRRM2,SRSF3,SSB	7
Infectious Diseases,Organismal Injury and Abnormalities	Infection of carcinoma cell lines	3.39e-06		1.915	HNRNPC,HNRNPUL2,ISG15,SNRPD2,SRRM2,SRSF3,SSB	7
Cellular Function and Maintenance,Protein Synthesis	Expression of protein	3.49e-06		1.156	ALDH3A1,CAV1,FUS,NCL,OTUD6B,PLG,RPS28,SNRNP70,SOD2,SRSF1,SRSF3,SSB,TCOF1,YBX1	14
Protein Synthesis	Quantity of vldl triglyceride in blood	3.52e-06		0	APOA4,APOB,CAV1,Ces1d	4
Lipid Metabolism,Small Molecule Biochemistry	Modification of prostaglandin	3.52e-06		1.951	Cyp2b10,CYP2E1,PTGR1,PTGS1	4
RNA Post-Transcriptional Modification	Polyadenylation of RNA	3.52e-06		1.992	HNRNPC,PABPN1,SRSF3,SRSF7	4
Cancer,Gastrointestinal Disease,Organismal Injury and Abnormalities	Gastrointestinal tumor	3.73e-06			ACADS,ACBD5,ACO2,ALB,ALDH3A1,ALDOA,ALYREF,ANO6,APOA1,APOA4,APOB,APOBEC2,ATP5IF1,AVL9,BAZ1A,BPIFA2,CA2,CAPN6,CAV1,CAVIN1,CCNL2,CKB,CKM,CKMT1B,CLIC3,CLIC6,CLU,CMA1,CMC2,COL14A1,CPQ,CPS1,CS,CTSB,CYP2E1,CYP2F1,DDB1,DHX30,DPP4,DPYSL3,ENTPD2,ESD,EXOC6B,FABP1,FABP3,FABP5,FLG,FUS,GLDC,GOLM2,GOT2,GPX4,GSTO1,GTPBP8,HABP2,HADH,HBA2,HELZ2,HMGCS2,HNRNPA1,HNRNPA2B1,HNRNPA3,HNRNPC,HNRNPD,HNRNPDL,HNRNPL,HNRNPUL1…	132
Cancer,Gastrointestinal Disease,Hepatic System Disease,Organismal Injury and Abnormalities	Hepatobiliary carcinoma	3.85e-06		0.243	ACADL,ACADS,ACO2,ALB,ALDOA,ANO6,APOA1,APOB,ARGLU1,AVL9,BAZ1A,CA2,CA3,CAVIN1,COL14A1,CPQ,CPS1,CS,CTSB,CYP2E1,DHX30,DPYSL3,EXOC6B,FABP1,FABP2,FABP5,FH,FLG,GLDC,GOT2,GSTO1,HABP2,HADH,HBA2,HMGCS2,HNRNPA1,HNRNPA2B1,HNRNPAB,HNRNPC,HNRNPDL,HNRNPU,HNRNPUL1,HNRNPUL2,HSD11B1,HTATSF1,IVD,KNG1,KRT1,KRT5,KRT6A,LDHA,MDH1,MDH2,ME3,MRPL24,MUCL3,NCL,OTUD6B,OXCT1,PABPN1,PGM1,PLG,PON1,PTGR1,PTGS1,RALY,RBM10,RBM5,RP…	84
Hereditary Disorder,Neurological Disease,Organismal Injury and Abnormalities	Familial neurological disorder	3.93e-06			ACBD5,ACO2,ALB,ANO6,APOA1,APOA4,APOB,ATP5IF1,CA2,CA3,CAV1,CKB,CLIC3,CLU,CTSB,CYCS,DDB1,DHX30,DPYSL3,FH,FUS,GOT2,HADH,HMGCS2,HNRNPA1,HNRNPA2B1,HNRNPC,HNRNPDL,HNRNPU,Ifit1,ISG15,LDHA,LDHB,MDH1,MDH2,OTUD6B,PDE2A,PGAM2,PLIN4,PON1,PPIA,PTGS1,SOD2,SRRM2,SRSF1,TPD52,TPI1,TRRAP	48
Hematological System Development and Function,Inflammatory Response,Tissue Morphology	Quantity of macrophages	4.1e-06		0.273	APOB,ATP5IF1,CAV1,CLU,DPP4,FABP1,FABP5,HADH,HSD11B1,LDHA,OCIAD1,PLG,YBX1	13
Free Radical Scavenging	Synthesis of reactive oxygen species	4.16e-06		0.318	ALB,APOA1,ATP5IF1,CA3,CAV1,CLU,CYCS,CYP2E1,GPX4,Gsta4,Hbb-b1,KNG1,LDHA,PDE2A,PGAM2,PPIA,PTGR1,PTGS1,SOD2,TXNRD2	20
Molecular Transport	Secretion of molecule	4.16e-06		1.891	ACADL,ACADS,APOA1,APOA4,APOB,CA2,CAVIN1,CYP2E1,FABP1,HNRNPAB,HNRNPL,HSD11B1,HSD17B2,KNG1,MGST1,PPIA,PTGS1,SOD2,TPD52	19
Nucleic Acid Metabolism,Small Molecule Biochemistry	Metabolism of nucleoside triphosphate	4.42e-06		1.071	ACO2,ALDOA,APOA1,ATP5IF1,CAV1,CKM,CYCS,ENTPD2,FUS,PLG,SOD2	11
Hereditary Disorder,Organismal Injury and Abnormalities	Hereditary angioedema type III	4.51e-06			DPP4,KNG1,KRT1,PLG	4
Cancer,Gastrointestinal Disease,Organismal Injury and Abnormalities	Gastrointestinal tract cancer	4.51e-06			ACADS,ACBD5,ACO2,ALB,ALDH3A1,ALDOA,ANO6,APOA1,APOA4,APOB,APOBEC2,ATP5IF1,AVL9,BAZ1A,BPIFA2,CA2,CAPN6,CAV1,CAVIN1,CCNL2,CKB,CKM,CKMT1B,CLIC3,CLIC6,CLU,CMA1,CMC2,COL14A1,CPQ,CPS1,CS,CTSB,CYP2E1,CYP2F1,DDB1,DHX30,DPP4,DPYSL3,ENTPD2,ESD,EXOC6B,FABP1,FABP3,FABP5,FLG,FUS,GLDC,GOLM2,GOT2,GPX4,GSTO1,GTPBP8,HABP2,HADH,HBA2,HELZ2,HMGCS2,HNRNPA1,HNRNPA2B1,HNRNPA3,HNRNPC,HNRNPD,HNRNPDL,HNRNPL,HNRNPUL1,HNRNPU…	131
Cancer,Organismal Injury and Abnormalities	Neoplasia of cells	4.57e-06	Increased	2.315	ACADL,ACBD5,ACO2,ALB,ALDH3A1,ALDOA,ANO6,APOB,APOBEC2,AVL9,BPIFA2,CA2,CA3,CAV1,CAVIN1,CCNL2,CKM,CKMT1B,CLIC3,CLIC6,CLU,COL14A1,CPA3,CPQ,CPS1,CTSB,CYCS,CYP2E1,CYP2F1,DDB1,DPP4,DPYSL3,ENTPD2,EXOC6B,FABP5,FH,FLG,FUS,GLDC,GOT2,GPX4,Gsta4,GSTO1,HBA2,HELZ2,HMGCS2,HNRNPA1,HNRNPA2B1,HNRNPAB,HNRNPC,HNRNPD,HNRNPL,HNRNPU,HNRNPUL1,HSD11B1,HSPA12A,HTATSF1,ISG15,IVD,KNG1,KRT1,KRT16,KRT5,KRT6A,LDHA,LDHB,LRCH4,MD…	108
Cancer,Gastrointestinal Disease,Inflammatory Disease,Organismal Injury and Abnormalities	Barrett syndrome	4.71e-06			APOB,CYP2E1,FABP3,PDE2A,PTGS1,SERINC2,SOD2	7
Cancer,Gastrointestinal Disease,Organismal Injury and Abnormalities	Upper gastrointestinal tract tumor	4.74e-06			ACBD5,ALB,ALDH3A1,ALYREF,APOA1,APOB,BAZ1A,BPIFA2,CA2,CAPN6,CAV1,CCNL2,CKB,CKMT1B,CLIC6,CLU,COL14A1,CPQ,CPS1,CS,CTSB,CYP2E1,CYP2F1,DDB1,DPP4,DPYSL3,FABP3,FABP5,FLG,FUS,GPX4,HELZ2,HMGCS2,HNRNPA1,HNRNPA2B1,HNRNPC,HNRNPD,HNRNPDL,HNRNPL,HNRNPUL1,HNRNPUL2,HSD11B1,HSD17B2,HSPA12A,HTATSF1,ISG15,IVD,KRT1,KRT16,KRT5,KRT6A,LDHA,MGST1,MUCL3,NCL,NNT,OTUD6B,OXCT1,PABPN1,PDE2A,PES1,PGAM2,PGM1,PLG,PLIN4,PPIG,PRM…	86
Cellular Development,Cellular Growth and Proliferation	Proliferation of prostate cancer cell lines	4.95e-06		1.135	ACO2,APOB,CAV1,CLU,FABP1,FABP5,FUS,HNRNPA1,HNRNPL,MDH1,PLG,PRMT5,RNF14,SSB,TPD52,YBX1	16
Nucleic Acid Metabolism,Small Molecule Biochemistry	Metabolism of purine nucleotide	5.03e-06			ATP5IF1,ENTPD2,LDHA,LDHB,MDH1,MDH2,PDE2A,Uox	8
Cancer,Organismal Injury and Abnormalities	Pelvic tumor	5.15e-06		-1.158	ACADS,ACBD5,ALB,ALDH3A1,ALDOA,ALYREF,ANO6,APOA1,APOA4,APOB,APOBEC2,ARGLU1,AVL9,BPIFA2,BPIFB1,CA2,CA3,CAPN6,CAV1,CAVIN1,CKB,CKM,CLIC3,CLIC6,CLU,CMA1,CMC2,COL14A1,CPA3,CPQ,CPS1,CS,CTSB,CYP2E1,CYP2F1,DDB1,DHX30,DPP4,DPYSL3,ENTPD2,EXOC6B,FH,FLG,FUS,GLDC,GOT2,GPX4,GTPBP8,HABP2,HADH,HBA2,HELZ2,HMGCS2,HNRNPA1,HNRNPA2B1,HNRNPC,HNRNPL,HNRNPU,HNRNPUL1,HNRNPUL2,HSD11B1,HSD17B2,HSPA12A,HTATSF1,ISG15,IVD,KNG1…	120
Cancer,Dermatological Diseases and Conditions,Organismal Injury and Abnormalities	Skin cancer	5.42e-06			ACADL,ACBD5,ACO2,ALB,ALDH3A1,ALYREF,ANO6,APOA4,APOB,APOBEC2,BAZ1A,BPIFA2,BPIFB1,CA2,CA3,CAPN6,CAV1,CAVIN1,CCNL2,CKM,CLIC6,CLU,CMA1,CMC2,COL14A1,CPA3,CPQ,CPS1,CYP2E1,CYP2F1,DDB1,DHX30,DPP4,DPYSL3,ENTPD2,EXOC6B,FABP2,FABP3,FABP5,FH,FLG,FUS,GLDC,GOLM2,GOT2,GPX4,GTPBP8,HABP2,HADH,HELZ2,HMGCS2,HNRNPA1,HNRNPA2B1,HNRNPA3,HNRNPL,HNRNPU,HNRNPUL1,HNRNPUL2,HSD11B1,HSD17B2,HSPA12A,HTATSF1,ISG15,IVD,KNG1,KRT1…	115
Cancer,Gastrointestinal Disease,Organismal Injury and Abnormalities	Gastrointestinal carcinoma	5.45e-06			ACBD5,ACO2,ALB,ALDH3A1,ALDOA,ANO6,APOA1,APOA4,APOB,APOBEC2,ATP5IF1,AVL9,BAZ1A,BPIFA2,CA2,CAPN6,CAV1,CAVIN1,CCNL2,CKB,CKM,CLIC3,CLIC6,CLU,CMA1,CMC2,COL14A1,CPQ,CPS1,CS,CTSB,CYP2E1,CYP2F1,DDB1,DHX30,DPP4,DPYSL3,ENTPD2,ESD,EXOC6B,FABP1,FABP3,FABP5,FLG,FUS,GLDC,GOLM2,GOT2,GSTO1,GTPBP8,HABP2,HADH,HELZ2,HMGCS2,HNRNPA1,HNRNPA2B1,HNRNPA3,HNRNPC,HNRNPD,HNRNPDL,HNRNPL,HNRNPUL1,HNRNPUL2,HSD11B1,HSD17B2,HSPA…	126
Lipid Metabolism,Small Molecule Biochemistry	Catabolism of lipid	5.65e-06			ACADL,ACADS,ACBD5,APOA4,APOB,Ces1d,CPS1,HMGCS2,HSD11B1,PTGR1	10
Cancer,Organismal Injury and Abnormalities	Extrapancreatic malignant tumor	5.67e-06		0.326	ACADL,ACADS,ACBD5,ACO2,ALB,ALDH3A1,ALDOA,ALYREF,ANO6,APOA1,APOA4,APOB,APOBEC2,ARGLU1,ATP5IF1,AVL9,BAZ1A,BPIFA2,BPIFB1,CA2,CA3,CAPN6,CAV1,CAVIN1,CCNL2,CKB,CKM,CKMT1B,CLIC3,CLIC6,CLU,CMA1,CMC2,COL14A1,CPA3,CPQ,CPS1,CS,CTSB,CYCS,CYP2E1,CYP2F1,DDB1,DHX30,DPP4,DPYSL3,ENTPD2,ESD,EXOC6B,FABP1,FABP2,FABP3,FABP5,FH,FLG,FUS,GLDC,GOLM2,GOT2,GPX4,GSTO1,GTPBP8,HABP2,HADH,HBA2,HELZ2,HMGCS2,HNRNPA0,HNRNPA1,HNRN…	152
Free Radical Scavenging	Modification of reactive oxygen species	5.68e-06		1.96	CYCS,Gsta4,PTGS1,SOD2	4
Infectious Diseases,Organismal Injury and Abnormalities	Infection of tumor cell lines	5.7e-06	Increased	3.424	ARGLU1,ATP5IF1,CA2,CAPN6,CYCS,DPP4,HNRNPC,HNRNPU,HNRNPUL2,HTATSF1,ISG15,RBM19,RPTN,SNRPD2,SRRM2,SRSF3,SSB,TMEM120A	18
Immunological Disease,Organismal Injury and Abnormalities	Systemic autoimmune syndrome	5.75e-06			ALB,ALDOA,APOA1,CA2,CLIC3,CLU,CPQ,CTSB,CYCS,CYP2E1,DDB1,DPP4,FABP5,FH,HBA2,HELZ2,HNRNPA1,HNRNPA3,HSD11B1,Ifit1,Ighg2b,ISG15,LDHB,PDE2A,PGM1,PLG,PON1,PPIA,PRPSAP2,PTGS1,RALY,RNF14,RNF149,SERINC2,SOD2,SRSF1,TPD52,TPI1	38
Cancer,Organismal Injury and Abnormalities	Papillary neoplasm	5.79e-06			ALB,ALDOA,CKB,CKM,CLU,CPQ,DHX30,DPP4,FABP5,FH,Gsta4,GSTO1,HMGCS2,HSD11B1,KRT16,LDHA,PLG,RPTN,SERINC2,SNRPD2,TPI1	21
Gastrointestinal Disease,Organismal Injury and Abnormalities	Abnormal morphology of digestive system	5.99e-06			APOA1,CAV1,Ces1d,CYP2E1,DPP4,ENTPD2,HADH,HELZ2,Krt4,KRT5,KRT6A,OCIAD1,PLG,PTGS1,SOD2,TCOF1,TXNRD2,Uox,YBX1	19
Cellular Function and Maintenance,Protein Synthesis	Metabolism of protein	6.04e-06	Increased	2.98	ALDH3A1,APOA1,APOB,CAV1,CLU,CPA3,CPQ,CTSB,DDB1,DPP4,FUS,HABP2,HNRNPD,HNRNPL,ISG15,KNG1,Mcpt4,NCL,OTUD6B,PLG,RNF14,RNF149,RPS28,SNRNP70,SOD2,SRSF1,SRSF3,SSB,TCOF1,YBX1	30
Cancer,Gastrointestinal Disease,Hepatic System Disease,Organismal Injury and Abnormalities	Liver carcinoma	6.16e-06		0.243	ACADL,ACADS,ACO2,ALB,ALDOA,ANO6,APOA1,APOB,ARGLU1,AVL9,BAZ1A,CA2,CA3,CAVIN1,COL14A1,CPQ,CPS1,CS,CTSB,CYP2E1,DHX30,DPYSL3,EXOC6B,FABP1,FABP5,FH,FLG,GLDC,GOT2,GSTO1,HABP2,HADH,HBA2,HMGCS2,HNRNPA1,HNRNPA2B1,HNRNPAB,HNRNPC,HNRNPDL,HNRNPU,HNRNPUL1,HNRNPUL2,HSD11B1,HTATSF1,IVD,KNG1,KRT1,KRT6A,LDHA,MDH1,MDH2,ME3,MRPL24,MUCL3,NCL,OTUD6B,OXCT1,PABPN1,PGM1,PLG,PON1,PTGS1,RALY,RBM10,RPTN,SERINC2,SREK1,SRRM2…	79
Cellular Function and Maintenance	Metabolism of macromolecule	6.33e-06	Increased	2.262	ALDH3A1,APOA1,APOB,BAZ1A,CAV1,CLU,CPA3,CPQ,CTSB,DDB1,DPP4,FUS,HABP2,HNRNPA1,HNRNPD,HNRNPDL,HNRNPL,ISG15,KNG1,Mcpt4,NCL,OTUD6B,PLG,PPIA,RNF14,RNF149,RPS28,SNRNP70,SOD2,SRSF1,SRSF3,SSB,TCOF1,TRRAP,YBX1	35
Gastrointestinal Disease,Hepatic System Disease,Metabolic Disease,Organismal Injury and Abnormalities	Hepatic steatosis	6.37e-06	Decreased	-2.937	ACADL,ACADS,ACBD5,APOB,CLU,CYP2E1,DPP4,FABP5,GLDC,GPX4,GSTO1,HELZ2,HNRNPU,HSD11B1,ISG15,Serpina1a (includes others),SOD2,SRSF1,SRSF3	19
Cancer,Gastrointestinal Disease,Organismal Injury and Abnormalities	Gastric cancer	6.42e-06			ACBD5,ALB,ALDH3A1,APOA1,APOB,BAZ1A,BPIFA2,CA2,CAPN6,CAV1,CCNL2,CKB,CKMT1B,CLIC6,CLU,COL14A1,CPQ,CPS1,CTSB,CYP2E1,CYP2F1,DDB1,DPP4,DPYSL3,FLG,FUS,GPX4,HELZ2,HNRNPA2B1,HNRNPC,HNRNPDL,HNRNPL,HNRNPUL1,HSD11B1,HSPA12A,HTATSF1,IVD,KRT1,KRT16,KRT6A,LDHA,NCL,NNT,OTUD6B,OXCT1,PABPN1,PDE2A,PES1,PGAM2,PLG,PLIN4,PPIG,PRMT5,PTGS1,RALY,RBM10,RPTN,SERINC2,SNRNP70,SOD2,SRRM2,SSB,STX19,TPD52,TPI1,TRA2B,TRRAP,TXNR…	68
Organismal Injury and Abnormalities,Renal and Urological Disease	Renal impairment	6.54e-06		-1.199	ALB,APOB,CA2,CA3,CAV1,CPS1,DPP4,FABP1,GPX4,KNG1,Mcpt4,PPIA,PTGS1	13
Organismal Injury and Abnormalities	Benign lesion	6.56e-06	Decreased	-2.011	ALB,ALDOA,APOA1,CA2,CAPN6,CAV1,CKM,CLU,CMA1,COL14A1,CTSB,CYP2F1,DPYSL3,FABP3,FABP5,FH,FLG,Gsta4,GSTO1,Ifit1,KRT1,KRT16,KRT5,LRCH4,Mcpt4,MDH1,MGST1,MUCL3,PLG,PPIG,PRMT5,PTGR1,PTGS1,RALY,Serpina1a (includes others),SNRPC,SOD2,SRSF1	38
Hematological Disease,Immunological Disease,Inflammatory Disease,Organismal Injury and Abnormalities	Eosinophilic inflammation	7.18e-06			ACO2,ALB,ALDOA,CA2,Chil3/Chil4,CPA3,FLG,HNRNPAB,KRT16,TPI1	10
Energy Production,Lipid Metabolism,Small Molecule Biochemistry	Oxidation of palmitic acid	7.85e-06	Increased	2.425	ACADL,APOA1,FABP3,GOT2,HMGCS2,NNT	6
Inflammatory Disease,Inflammatory Response,Organismal Injury and Abnormalities,Respiratory Disease	Inflammation of airway	8.16e-06			ACO2,ALB,ALDOA,APOA1,CA2,CAVIN1,Chil3/Chil4,CKM,COL14A1,DPP4,DPYSL3,FLG,GLDC,HBA2,HNRNPAB,KRT5,MGST1,PPIA,PTGS1,SERINC2,SRSF3,TPI1	22
Cancer,Gastrointestinal Disease,Organismal Injury and Abnormalities	Non-colorectal gastrointestinal cancer	8.56e-06			ACBD5,ALB,ALDH3A1,APOA1,APOB,APOBEC2,BAZ1A,BPIFA2,CA2,CAPN6,CAV1,CCNL2,CKB,CKMT1B,CLIC6,CLU,COL14A1,CPQ,CPS1,CS,CTSB,CYP2E1,CYP2F1,DDB1,DPP4,DPYSL3,FABP3,FABP5,FLG,FUS,GPX4,HELZ2,HMGCS2,HNRNPA1,HNRNPA2B1,HNRNPC,HNRNPD,HNRNPDL,HNRNPL,HNRNPUL1,HNRNPUL2,HSD11B1,HSPA12A,HTATSF1,ISG15,IVD,KRT1,KRT16,KRT6A,LDHA,MGST1,MUCL3,NCL,NNT,OTUD6B,OXCT1,PABPN1,PDE2A,PES1,PGAM2,PGM1,PLG,PLIN4,PPIG,PRMT5,PTGS1,RAL…	84
Small Molecule Biochemistry	Metabolism of monocarboxylic acid	8.65e-06		1.347	ACADS,ALDOA,HNRNPL,LDHA,LDHB,ME3,NNT	7
RNA Post-Transcriptional Modification	Alternative polyadenylation	8.68e-06			HNRNPC,SRSF3,SRSF7	3
Cancer,Organismal Injury and Abnormalities	Precancerous condition	8.85e-06			APOB,CYP2E1,DDB1,FABP3,PDE2A,PTGS1,RALY,SERINC2,SOD2	9
Cancer,Organismal Injury and Abnormalities	Pelvic cancer	9.12e-06			ACADS,ACBD5,ALB,ALDH3A1,ALDOA,ALYREF,ANO6,APOA1,APOA4,APOB,APOBEC2,ARGLU1,AVL9,BPIFA2,BPIFB1,CA2,CA3,CAPN6,CAV1,CAVIN1,CKB,CKM,CLIC3,CLIC6,CLU,CMA1,CMC2,COL14A1,CPA3,CPQ,CPS1,CS,CTSB,CYP2E1,CYP2F1,DDB1,DHX30,DPP4,ENTPD2,EXOC6B,FH,FLG,FUS,GLDC,GOT2,GPX4,GTPBP8,HABP2,HADH,HBA2,HELZ2,HMGCS2,HNRNPA1,HNRNPA2B1,HNRNPC,HNRNPL,HNRNPU,HNRNPUL1,HNRNPUL2,HSD11B1,HSD17B2,HSPA12A,HTATSF1,ISG15,IVD,KNG1,KRT1,K…	118
Nutritional Disease,Organismal Injury and Abnormalities	Body mass index	9.16e-06			APOA1,APOA4,APOB,FABP1,FABP2,HSD11B1,PON1	7
Dermatological Diseases and Conditions,Organismal Injury and Abnormalities	Abnormality of skin morphology	9.17e-06		-0.492	ALDH3A1,APOA1,CTSB,DDB1,FABP5,FH,FLG,FUS,HSPA12A,ISG15,KRT1,KRT16,KRT5,KRT6A,Mcpt4,PLG,PRMT5,PTGS1,RALY,Serpina1a (includes others),SRSF3,TPI1	22
Infectious Diseases,Organismal Injury and Abnormalities	Infection by Influenza A virus subtype H1N1	9.17e-06		1.633	HNRNPC,HNRNPUL2,SNRPD2,SRRM2,SRSF3,SSB	6
Cell Death and Survival,Connective Tissue Disorders,Hematological Disease,Organismal Injury and Abnormalities	Hemolysis	9.19e-06			ALB,ALDOA,DPP4,HBA2,Ighg2b,PLG,PPIA,RBM5,SRRM2	9
Cell Death and Survival,Organismal Injury and Abnormalities	Cell death of tumor cell lines	9.58e-06	Decreased	-2.312	ACO2,ALB,ALDH3A1,ALDOA,ALYREF,APOB,BAZ1A,BPIFB1,CAPN6,CAV1,CKB,CLU,CPS1,CS,CTSB,CYCS,CYP2E1,DPP4,EXOC6B,FABP1,GOT2,GPX4,HABP2,HMGCS2,HNRNPA1,HNRNPC,HNRNPU,LDHA,NCL,PABPN1,PGAM2,PLG,PPIA,PRMT5,RBM5,SNRPD2,SOD2,SRSF1,SRSF3,SRSF4,SSB,TPD52,TRA2B,YBX1	44
Lipid Metabolism,Molecular Transport,Small Molecule Biochemistry	Efflux of cholesterol	9.77e-06	Increased	2.404	ALB,APOA1,APOA4,APOB,CAV1,CLU,FABP1,PON1	8
Amino Acid Metabolism	Quantity of L-aspartic acid	1.09e-05		-0.13	ATP5IF1,HADH,HNRNPL,LDHA,LDHB	5
Immunological Disease,Inflammatory Disease,Inflammatory Response,Organismal Injury and Abnormalities	Allergic inflammation	1.11e-05			ACO2,ALB,ALDOA,CAV1,Chil3/Chil4,FLG,GLDC,HNRNPAB,TPI1	9
Cancer,Organismal Injury and Abnormalities	Extracranial solid tumor	1.18e-05		0.137	ACADL,ACADS,ACBD5,ACO2,ALB,ALDH3A1,ALDOA,ALYREF,ANO6,APOA1,APOA4,APOB,APOBEC2,ARGLU1,ATP5IF1,AVL9,BAZ1A,BPIFA2,BPIFB1,CA2,CA3,CAPN6,CAV1,CAVIN1,CCNL2,CKB,CKM,CKMT1B,CLIC3,CLIC6,CLU,CMA1,CMC2,COL14A1,CPA3,CPQ,CPS1,CS,CTSB,CYCS,CYP2E1,CYP2F1,DDB1,DHX30,DPP4,DPYSL3,ENTPD2,ESD,EXOC6B,FABP1,FABP2,FABP3,FABP5,FH,FLG,FUS,GLDC,GOLM2,GOT2,GPX4,GSTO1,GTPBP8,HABP2,HADH,HBA2,HELZ2,HMGCS2,HNRNPA1,HNRNPA2B1,HN…	154
Lipid Metabolism,Small Molecule Biochemistry	Esterification of lipid	1.21e-05		0.283	APOA1,APOB,CAV1,FABP3,HSD11B1	5
Infectious Diseases,Organismal Injury and Abnormalities	Production of virus	1.27e-05		0.478	APOB,CAV1,HNRNPA1,HNRNPC,HNRNPU,PPIA,SNRPC,YBX1	8
Cancer,Gastrointestinal Disease,Organismal Injury and Abnormalities	Upper gastrointestinal tract cancer	1.31e-05			ACBD5,ALB,ALDH3A1,APOA1,APOB,BAZ1A,BPIFA2,CA2,CAPN6,CAV1,CCNL2,CKB,CKMT1B,CLIC6,CLU,COL14A1,CPQ,CPS1,CS,CTSB,CYP2E1,CYP2F1,DDB1,DPP4,DPYSL3,FABP3,FABP5,FLG,FUS,GPX4,HELZ2,HMGCS2,HNRNPA1,HNRNPA2B1,HNRNPC,HNRNPD,HNRNPDL,HNRNPL,HNRNPUL1,HNRNPUL2,HSD11B1,HSPA12A,HTATSF1,ISG15,IVD,KRT1,KRT16,KRT6A,LDHA,MGST1,MUCL3,NCL,NNT,OTUD6B,OXCT1,PABPN1,PDE2A,PES1,PGAM2,PGM1,PLG,PLIN4,PPIG,PRMT5,PTGS1,RALY,RBM10,…	83
Inflammatory Disease,Organismal Injury and Abnormalities	Chronic inflammatory disorder	1.35e-05			ACO2,ALB,ALDOA,APOA1,CA2,CA3,CAPN6,CAVIN1,CCNL2,CKB,CKM,CLU,COL14A1,CTSB,CYP2E1,DPP4,DPYSL3,HBA2,HELZ2,HMGCS2,HNRNPA1,HNRNPA3,HSD11B1,KRT5,LDHB,MUCL3,PDE2A,PON1,PPIA,PTGR1,PTGS1,RNF14,RNF149,SERINC2,Sprr1a,TPD52,TPI1	37
Cancer,Organismal Injury and Abnormalities	Non-central nervous system malignant neoplasm	1.36e-05		0.778	ACADL,ACADS,ACBD5,ACO2,ALB,ALDH3A1,ALDOA,ALYREF,ANO6,APOA1,APOA4,APOB,APOBEC2,ARGLU1,ATP5IF1,AVL9,BAZ1A,BPIFA2,BPIFB1,CA2,CA3,CAPN6,CAV1,CAVIN1,CCNL2,CKB,CKM,CKMT1B,CLIC3,CLIC6,CLU,CMA1,CMC2,COL14A1,CPA3,CPQ,CPS1,CS,CTSB,CYCS,CYP2E1,CYP2F1,DDB1,DHX30,DPP4,DPYSL3,ENTPD2,ESD,EXOC6B,FABP1,FABP2,FABP3,FABP5,FH,FLG,FUS,GLDC,GOLM2,GOT2,GPX4,GSTO1,GTPBP8,HABP2,HADH,HBA2,HELZ2,HMGCS2,HNRNPA1,HNRNPA2B1,HN…	154
Cancer,Organismal Injury and Abnormalities	Growth of solid tumor	1.46e-05	Increased	2.092	ALDH3A1,ALDOA,APOA1,CAV1,CKMT1B,CLIC3,CTSB,CYP2E1,DPP4,FABP1,FH,GLDC,GOT2,GPX4,HNRNPA2B1,HNRNPU,ISG15,LDHA,PES1,PGAM2,PLG,RBM5,TRRAP	23
Cancer,Gastrointestinal Disease,Organismal Injury and Abnormalities	Gastric adenocarcinoma	1.47e-05			ALB,ALDH3A1,APOB,BAZ1A,BPIFA2,CA2,CCNL2,CKB,CLIC6,CLU,COL14A1,CPQ,CPS1,CTSB,DDB1,DPYSL3,FLG,FUS,HELZ2,HNRNPC,HNRNPDL,HNRNPL,HSD11B1,HSPA12A,HTATSF1,IVD,KRT1,KRT16,KRT6A,LDHA,OTUD6B,OXCT1,PDE2A,PES1,PGAM2,PLIN4,PPIG,PTGS1,RALY,RPTN,SRRM2,SSB,TPI1,TRA2B,TRRAP,TXNRD2	46
Inflammatory Response	Inflammatory response	1.56e-05		1.318	ANO6,APOA1,CAV1,Chil3/Chil4,CLU,CMA1,CMC2,CTSB,DPP4,FLG,FUS,Hbb-b1,HNRNPA0,HSPA12A,ISG15,KNG1,KRT1,KRT16,NCL,PDE2A,PLG,PON1,PPIA,PTGS1,SOD2	25
Lipid Metabolism,Molecular Transport,Small Molecule Biochemistry	Abnormal quantity of lipid	1.64e-05			CAV1,Ces1d,FABP2,FLG,HADH,HELZ2,HSD11B1,RBP2	8
Lipid Metabolism,Molecular Transport,Small Molecule Biochemistry	Quantity of succinic acid	1.65e-05		-1.109	FH,HNRNPL,LDHA,LDHB,MDH2	5
Carbohydrate Metabolism,Energy Production,Small Molecule Biochemistry	Quantity of pyruvic acid	1.65e-05		0.73	ALDOA,HNRNPL,LDHA,LDHB,NNT	5
Cancer,Organismal Injury and Abnormalities	Melanoma	1.69e-05			ACADL,ACADS,ACBD5,ACO2,ALB,ALDH3A1,ALYREF,ANO6,APOA1,APOA4,APOB,APOBEC2,BAZ1A,BPIFA2,BPIFB1,CA3,CAPN6,CAV1,CAVIN1,CCNL2,CKM,CKMT1B,CLIC6,CLU,CMA1,COL14A1,CPA3,CPQ,CPS1,CYP2E1,CYP2F1,DDB1,DHX30,DPP4,DPYSL3,ENTPD2,EXOC6B,FABP2,FABP3,FABP5,FH,FLG,FUS,GLDC,GOT2,HABP2,HADH,HELZ2,HMGCS2,HNRNPA1,HNRNPA2B1,HNRNPA3,HNRNPC,HNRNPL,HNRNPU,HNRNPUL1,HNRNPUL2,HSD11B1,HSD17B2,HSPA12A,HTATSF1,IVD,KNG1,KRT1,KRT16,…	115
Cancer,Organismal Injury and Abnormalities,Reproductive System Disease	Tumorigenesis of reproductive tract	1.81e-05			ACADS,ALB,ALDH3A1,ALDOA,ALYREF,ANO6,APOA1,APOA4,APOB,ARGLU1,AVL9,BPIFB1,CA2,CAPN6,CAV1,CAVIN1,CLIC6,CLU,CMC2,COL14A1,CPA3,CPS1,CS,CTSB,CYP2F1,DDB1,DPP4,EXOC6B,FH,FLG,FUS,GLDC,GOT2,GPX4,GTPBP8,HABP2,HELZ2,HNRNPA2B1,HNRNPC,HNRNPL,HNRNPU,HSD11B1,HSD17B2,HSPA12A,HTATSF1,ISG15,KNG1,KRT1,KRT5,KRT6A,LRCH4,MDH1,MDH2,MGST1,MUCL3,NNT,OXCT1,PGM1,PLG,PLIN4,PON1,PPIA,PPIG,PRMT5,PRPSAP2,PTGR1,PTGS1,RALY,RBM10,…	89
Cardiovascular Disease,Organismal Injury and Abnormalities,Respiratory Disease	Pulmonary embolism	1.82e-05			CKM,FABP2,PLG,PTGS1,TSPAN15	5
Lipid Metabolism,Small Molecule Biochemistry,Vitamin and Mineral Metabolism	Metabolism of terpenoid	1.87e-05		1.132	APOA1,APOA4,APOB,CAV1,Ces1d,CYP2E1,Cyp3a11 (includes others),HSD11B1,HSD17B2,PLG,PON1,RBP2,UGT2B28	13
Gastrointestinal Disease,Organismal Injury and Abnormalities	Esophageal lesion	1.92e-05			ALDH3A1,APOB,CA2,CAV1,CLU,CPA3,CYP2E1,DPYSL3,FABP3,FLG,HMGCS2,HNRNPL,HSD11B1,HSD17B2,KRT16,KRT5,MGST1,NCL,OTUD6B,PDE2A,PES1,PGM1,PLG,PLIN4,PTGS1,SERINC2,SOD2,TCOF1,TRA2B,TRRAP,YBX1	31
Immunological Disease,Inflammatory Disease,Inflammatory Response,Organismal Injury and Abnormalities,Renal and Urological Disease	Membranous glomerulonephritis	2e-05			ALB,CLU,MUCL3,PPIA,PTGR1,PTGS1	6
Infectious Diseases,Organismal Injury and Abnormalities	Flu	2.02e-05		1.633	FABP1,HNRNPC,HNRNPUL2,PTGS1,SNRPD2,SRRM2,SRSF3,SSB	8
Endocrine System Disorders,Gastrointestinal Disease,Metabolic Disease,Organismal Injury and Abnormalities	Non-insulin-dependent diabetes mellitus	2.04e-05			ALB,ANO6,APOB,ATP5IF1,CA2,CA3,CAV1,CKB,CKM,CKMT1B,CLU,CPQ,CYP2E1,DPP4,EXOC6B,FABP2,GSTO1,GTPBP8,HBA2,HMGCS2,HSPA12A,LDHB,MGST1,NNT,OXCT1,PDE2A,PGM1,PTGS1,RALY,RBM19,Serpina1a (includes others)	31
Cell Death and Survival	Cytolysis	2.05e-05		-0.64	ALB,ALDOA,CAV1,DPP4,HBA2,Ighg2b,ISG15,KRT6A,PLG,PPIA,RBM5,SRRM2	12
Lipid Metabolism,Small Molecule Biochemistry	Conversion of prostaglandin h2	2.06e-05			Cyp2b10,CYP2E1,PTGS1	3
Dermatological Diseases and Conditions,Immunological Disease,Inflammatory Disease,Inflammatory Response,Organismal Injury and Abnormalities	Advanced stage atopic dermatitis	2.06e-05			FLG,KRT16,KRT5	3
Connective Tissue Disorders,Metabolic Disease,Nutritional Disease,Organismal Injury and Abnormalities,Skeletal and Muscular Disorders	Vitamin D-resistant rickets	2.06e-05			HNRNPA1,HNRNPA2B1,HNRNPC	3
Cell Death and Survival,Gastrointestinal Disease,Hepatic System Disease,Organismal Injury and Abnormalities	Cell death of hepatocytes	2.09e-05		0.027	CAV1,CTSB,CYP2E1,GOT2,HNRNPU,NCL,PLG,SOD2,SRSF1	9
Lipid Metabolism,Small Molecule Biochemistry	Conversion of eicosanoid	2.12e-05		1.886	ALB,Cyp2b10,CYP2E1,PTGS1	4
Free Radical Scavenging,Small Molecule Biochemistry	Catabolism of hydrogen peroxide	2.12e-05			APOA4,HBA2,NNT,PTGS1	4
Metabolic Disease,Organismal Injury and Abnormalities,Renal and Urological Disease	Aciduria	2.13e-05			ACADL,CPS1,HADH,IVD,OXCT1,SOD2	6
Hematological Disease,Immunological Disease,Organismal Injury and Abnormalities	Eosinophilia	2.14e-05			ACO2,ALB,ALDOA,CA2,Chil3/Chil4,CPA3,FLG,HNRNPAB,KRT16,PPIA,TPI1	11
Energy Production,Nucleic Acid Metabolism,Small Molecule Biochemistry	Synthesis of ATP	2.16e-05		1.166	ACO2,ALDOA,APOA1,CAV1,CKM,CYCS,FUS,PLG,SOD2	9
Molecular Transport	Quantity of citric acid	2.2e-05		-0.063	ACO2,HNRNPL,LDHA,LDHB,NNT	5
Infectious Diseases,Organismal Injury and Abnormalities	Infection of kidney cell lines	2.2e-05	Increased	3.3	CTSB,DPP4,FABP1,HNRNPDL,PGM1,RBM10,RBM5,SNRPA,SNRPC,SRSF6,YBX1	11
Cancer,Organismal Injury and Abnormalities,Reproductive System Disease	Genital tumor	2.28e-05		-1.158	ACADS,ALB,ALDH3A1,ALDOA,ALYREF,ANO6,APOA1,APOA4,APOB,ARGLU1,AVL9,BPIFA2,BPIFB1,CA2,CA3,CAPN6,CAV1,CAVIN1,CKB,CKM,CLIC6,CLU,CMC2,COL14A1,CPA3,CPS1,CS,CTSB,CYP2E1,CYP2F1,DDB1,DHX30,DPP4,DPYSL3,ENTPD2,EXOC6B,FH,FLG,FUS,GLDC,GOT2,GPX4,GTPBP8,HABP2,HBA2,HELZ2,HNRNPA2B1,HNRNPC,HNRNPL,HNRNPU,HNRNPUL1,HSD11B1,HSD17B2,HSPA12A,HTATSF1,ISG15,KNG1,KRT1,KRT16,KRT5,KRT6A,LDHA,LRCH4,MDH1,MDH2,MGST1,MUCL3,NNT,OT…	106
Cancer,Neurological Disease,Organismal Injury and Abnormalities	Nervous system neoplasm	2.4e-05			ACADS,ACBD5,ALB,ALDH3A1,ALDOA,ALYREF,ANO6,APOA4,APOB,ARGLU1,AVL9,BAZ1A,BPIFB1,CA2,CAV1,CAVIN1,CCNL2,CKB,CKM,CLIC3,CLU,CMA1,COL14A1,CPA3,CPQ,CPS1,CS,CTSB,CYCS,CYP2E1,CYP2F1,DDB1,DHX30,DPP4,ENTPD2,EXOC6B,FABP5,FH,FLG,FUS,GLDC,GOLM2,GOT2,GPX4,HADH,HELZ2,HMGCS2,HNRNPA0,HNRNPA1,HNRNPA2B1,HNRNPC,HNRNPD,HNRNPDL,HNRNPL,HSD11B1,HSPA12A,HTATSF1,KNG1,KRT1,KRT16,KRT5,KRT6A,LDHA,LDHB,LRCH4,MDH2,ME3,MUCL3,NCL,…	106
Hereditary Disorder,Neurological Disease,Organismal Injury and Abnormalities,Psychological Disorders,Skeletal and Muscular Disorders	Huntington Disease	2.41e-05			APOA4,ATP5IF1,CA2,CKB,CLU,CYCS,DPYSL3,HADH,HMGCS2,HNRNPDL,HNRNPU,Ifit1,ISG15,LDHA,LDHB,PGAM2,PON1,PPIA,TPD52,TPI1	20
Cancer,Gastrointestinal Disease,Organismal Injury and Abnormalities	Gastrointestinal adenocarcinoma	2.43e-05			ACBD5,ACO2,ALB,ALDH3A1,ALDOA,ANO6,APOA4,APOB,APOBEC2,AVL9,BAZ1A,BPIFA2,CA2,CAPN6,CAV1,CAVIN1,CCNL2,CKB,CKM,CLIC3,CLIC6,CLU,CMA1,CMC2,COL14A1,CPQ,CPS1,CS,CTSB,CYP2E1,DDB1,DHX30,DPP4,DPYSL3,ENTPD2,ESD,EXOC6B,FABP1,FABP3,FLG,FUS,GLDC,GOLM2,GOT2,GSTO1,GTPBP8,HABP2,HADH,HELZ2,HMGCS2,HNRNPA1,HNRNPA2B1,HNRNPA3,HNRNPC,HNRNPD,HNRNPDL,HNRNPL,HNRNPUL1,HNRNPUL2,HSD11B1,HSD17B2,HSPA12A,HTATSF1,ISG15,IVD,KNG1,…	119
Cardiovascular Disease,Organismal Injury and Abnormalities	Primary hypertension	2.46e-05			BPIFB1,CA2,CA3,CAV1,CPA3,HBA2,HNRNPA2B1,KNG1,PDE2A,PTGS1	10
Immunological Disease,Inflammatory Disease,Inflammatory Response,Organismal Injury and Abnormalities,Respiratory Disease	Allergic asthma	2.55e-05			ACO2,ALB,ALDOA,Chil3/Chil4,FLG,GLDC,HNRNPAB,TPI1	8
Lipid Metabolism,Small Molecule Biochemistry	Homeostasis of lipid	2.6e-05			ACADL,APOA1,APOA4,APOB,CAV1,FABP2,FABP3,HSD11B1,RALY,SOD2	10
Carbohydrate Metabolism,Energy Production,Small Molecule Biochemistry	Metabolism of pyruvic acid	2.75e-05		1.347	ALDOA,HNRNPL,LDHA,LDHB,ME3,NNT	6
Organismal Injury and Abnormalities,Renal and Urological Disease	Reduced kidney function	2.79e-05		-1.199	ALB,APOB,CA2,CA3,CAV1,CLU,CPS1,DPP4,FABP1,GPX4,KNG1,Mcpt4,PLG,PPIA,PTGS1,TRA2B	16
Cellular Movement	Migration of cells	2.82e-05	Increased	2.52	ALB,ALDH3A1,ALDOA,ANO6,APOA1,APOB,ATP5IF1,AVL9,CAV1,Chil3/Chil4,CKB,CKMT1B,CLU,CMA1,CTSB,DPP4,DPYSL3,EXOC6B,FABP5,FH,GLDC,GOT2,GPX4,HABP2,Hbb-b1,HNRNPA1,HNRNPA2B1,HNRNPC,HNRNPL,HNRNPU,Ighg2b,ISG15,KNG1,KRT16,KRT5,KRT6A,LDHA,Mcpt4,NCL,OTUD6B,PABPN1,PDE2A,PES1,PLG,PPIA,PRMT5,RALY,RBM5,SOD2,SRSF3,TCOF1,TPD52,TSPAN15,Uox,YBX1	55
Ophthalmic Disease,Organismal Injury and Abnormalities	Exfoliative glaucoma	2.87e-05			CA2,CLU,MGST1,PTGS1	4
Small Molecule Biochemistry	Catabolism of carboxylic acid	2.92e-05			ACADL,ACADS,ACBD5,LDHA,PON1,PTGR1	6
Auditory and Vestibular System Development and Function,Organ Morphology,Organismal Development	Thickness of ear	2.93e-05			FABP5,FLG,Mcpt4	3
Hereditary Disorder,Neurological Disease,Organismal Injury and Abnormalities,Skeletal and Muscular Disorders	Hereditary neuromuscular disease	2.94e-05			APOA4,APOB,ATP5IF1,CA2,CKB,CLU,CYCS,DPYSL3,HADH,HMGCS2,HNRNPDL,HNRNPU,Ifit1,ISG15,LDHA,LDHB,MDH2,PGAM2,PLIN4,PON1,PPIA,TPD52,TPI1	23
Cancer,Organismal Injury and Abnormalities,Reproductive System Disease	Female genital neoplasm	2.96e-05			ACADS,ALB,ALDH3A1,ALDOA,ALYREF,ANO6,APOA1,APOA4,APOB,ARGLU1,AVL9,BPIFB1,CA2,CAPN6,CAV1,CAVIN1,CLIC6,CLU,CMC2,COL14A1,CPA3,CPS1,CS,CTSB,CYP2F1,DDB1,DPP4,EXOC6B,FH,FLG,FUS,GLDC,GOT2,GPX4,GTPBP8,HABP2,HELZ2,HNRNPA2B1,HNRNPC,HNRNPL,HNRNPU,HSD11B1,HSD17B2,HSPA12A,HTATSF1,ISG15,KNG1,KRT1,KRT5,KRT6A,LRCH4,MDH1,MDH2,MGST1,MUCL3,NNT,OXCT1,PGM1,PLG,PLIN4,PON1,PPIA,PPIG,PRMT5,PRPSAP2,PTGR1,PTGS1,RALY,RBM10,…	89
Carbohydrate Metabolism,Molecular Transport	Quantity of glycogen	3e-05		-0.115	ALB,CAV1,CKM,FABP1,FABP3,FABP5,HSD11B1	7
DNA Replication, Recombination, and Repair,Nucleic Acid Metabolism,Small Molecule Biochemistry	Hydrolysis of nucleotide	3e-05		1.298	APOA1,ATP5IF1,CKM,CKMT1B,ENTPD2,PDE2A,PLG	7
Cell Death and Survival,Organismal Injury and Abnormalities,Skeletal and Muscular Disorders	Necrosis of muscle	3.04e-05	Decreased	-2.355	ALB,ALDOA,APOA1,CAV1,CTSB,CYCS,DPP4,FABP3,KNG1,MDH1,NCL,PGAM2,SOD2,Sprr1a	14
Endocrine System Disorders,Gastrointestinal Disease,Hereditary Disorder,Metabolic Disease,Organismal Injury and Abnormalities	Familial diabetes mellitus	3.11e-05			APOA1,CAV1,CAVIN1,HADH,PON1,SOD2	6
Cellular Function and Maintenance,Protein Synthesis	Synthesis of protein	3.18e-05	Increased	2.178	ALDH3A1,CAV1,FUS,HNRNPD,HNRNPL,ISG15,NCL,OTUD6B,PLG,RPS28,SNRNP70,SOD2,SRSF1,SRSF3,SSB,TCOF1,YBX1	17
Cardiovascular Disease,Organismal Injury and Abnormalities	Occlusion of blood vessel	3.25e-05		0.332	ACADL,ALB,APOA1,APOA4,APOB,CA2,CA3,CAV1,CAVIN1,CKM,CLU,CPS1,CTSB,DPP4,FABP2,FABP5,HABP2,HNRNPUL1,KNG1,PDE2A,PLG,PON1,PPIA,PTGS1,SNRPD2,SRRM2,TSPAN15	27
Lipid Metabolism,Molecular Transport,Small Molecule Biochemistry	Secretion of fatty acid	3.3e-05		1.446	ACADL,ACADS,APOB,HNRNPAB,MGST1,PTGS1	6
Lipid Metabolism,Molecular Transport,Small Molecule Biochemistry	Efflux of phospholipid	3.31e-05		1.9	APOA1,APOA4,CLU,FABP1	4
Cell Death and Survival	Cell viability	3.36e-05	Increased	4.459	ALB,ALDH3A1,ALDOA,ALYREF,APOA1,APOB,CA2,CAV1,CKB,CLU,CPS1,CTSB,DPP4,FABP3,FABP5,FH,FUS,GLDC,GPX4,Hbb-b1,HNRNPU,HNRNPUL1,HNRNPUL2,LDHA,MGST1,NCL,PES1,PLG,PPIA,PTGR1,SNRPC,SNRPD2,SOD2,SRSF1,SRSF3,SRSF6,TRRAP,YBX1	38
Protein Synthesis	Quantity of ldl cholesterol in blood	3.42e-05		0.372	APOA1,APOB,CAV1,HSD11B1,PON1	5
Free Radical Scavenging,Small Molecule Biochemistry	Biosynthesis of hydrogen peroxide	3.44e-05		0.371	ALB,CAV1,CYCS,CYP2E1,PGAM2,SOD2,TXNRD2	7
Infectious Diseases,Organismal Injury and Abnormalities	Replication of RNA virus	3.52e-05	Increased	2.733	CAV1,CYP2E1,DDB1,HNRNPA1,HNRNPL,HTATSF1,ISG15,LDHA,MDH1,NCL,PES1,PLG,PPIA,SNRNP70,SRRM2,SRSF1,YBX1	17
Drug Metabolism	Metabolism of xenobiotic	3.6e-05			ALDH3A1,Cyp2b10,CYP2E1,CYP2F1,Cyp3a11 (includes others),GSTO1,PON1	7
Cancer,Organismal Injury and Abnormalities	Pelvic carcinoma	3.63e-05			ACADS,ACBD5,ALB,ALDH3A1,ALDOA,ALYREF,ANO6,APOB,APOBEC2,ARGLU1,AVL9,BPIFA2,BPIFB1,CA2,CA3,CAPN6,CAV1,CAVIN1,CKB,CKM,CLIC3,CLIC6,CLU,CMA1,CMC2,COL14A1,CPA3,CPQ,CPS1,CS,CTSB,CYP2E1,CYP2F1,DDB1,DHX30,DPP4,ENTPD2,EXOC6B,FLG,FUS,GLDC,GOT2,GPX4,HABP2,HADH,HBA2,HELZ2,HMGCS2,HNRNPA1,HNRNPA2B1,HNRNPL,HNRNPU,HNRNPUL1,HNRNPUL2,HSD11B1,HSD17B2,HSPA12A,HTATSF1,ISG15,IVD,KNG1,KRT1,KRT5,KRT6A,LDHA,LDHB,MDH1,MDH2…	111
Cell Death and Survival,Organismal Injury and Abnormalities	Necrosis of epithelial tissue	3.65e-05		-0.302	ALDH3A1,ARGLU1,CA3,CAV1,CLU,CTSB,CYCS,CYP2E1,GOT2,GPX4,HNRNPU,KNG1,LDHA,NCL,PLG,PPIA,PTGS1,SOD2,SRSF1,TRRAP	20
Developmental Disorder,Hereditary Disorder,Lipid Metabolism,Metabolic Disease,Organismal Injury and Abnormalities,Small Molecule Biochemistry	Inborn error of lipid metabolism	3.72e-05			ACADL,ACADS,APOB,HADH,OXCT1	5
Lipid Metabolism,Small Molecule Biochemistry	Mobilization of lipid	3.8e-05			APOA1,APOB,CAV1,CAVIN1	4
Amino Acid Metabolism,Small Molecule Biochemistry	Hydrolysis of phosphocreatine	4.02e-05			CKM,CKMT1B	2
Amino Acid Metabolism,Small Molecule Biochemistry	Synthesis of phosphocreatine	4.02e-05			CKB,CKM	2
Dermatological Diseases and Conditions,Developmental Disorder,Hereditary Disorder,Organismal Injury and Abnormalities,Skeletal and Muscular Disorders	Pachyonychia congenita 1	4.02e-05			KRT16,KRT6A	2
Lipid Metabolism,Small Molecule Biochemistry	Binding of long chain fatty acid	4.02e-05			ACADL,FABP1	2
Lipid Metabolism,Molecular Transport,Small Molecule Biochemistry	Concentration of sterol	4.05e-05		0.763	APOA1,APOA4,APOB,CAV1,Ces1d,CLU,DPP4,FABP1,FABP2,FABP5,FLG,HSD11B1,KNG1,PON1	14
Cancer,Organismal Injury and Abnormalities	Breast or colorectal cancer	4.09e-05			ACADS,ACBD5,ACO2,ALB,ALDH3A1,ALDOA,ALYREF,APOA1,APOA4,APOB,APOBEC2,ATP5IF1,AVL9,BPIFB1,CA2,CA3,CAPN6,CAV1,CAVIN1,CKB,CKM,CLIC3,CLIC6,CLU,CMC2,COL14A1,CPQ,CS,CTSB,CYCS,CYP2E1,DDB1,DHX30,DPP4,ENTPD2,EXOC6B,FABP1,FABP5,FH,FLG,FUS,GLDC,GPX4,GSTO1,GTPBP8,HBA2,HELZ2,HMGCS2,HNRNPA1,HNRNPA2B1,HNRNPC,HNRNPDL,HNRNPL,HNRNPUL1,HNRNPUL2,HSD11B1,HSD17B2,HSPA12A,HTATSF1,IVD,KRT1,KRT5,KRT6A,LDHA,LRCH4,MDH2,ME3,M…	105
Lipid Metabolism,Small Molecule Biochemistry	Metabolism of triacylglycerol	4.3e-05			APOA4,APOB,CAV1,CPS1,CYP2E1,FABP1,HSD11B1	7
Lipid Metabolism,Small Molecule Biochemistry	Esterification of cholesterol	4.35e-05			APOA1,APOB,CAV1,HSD11B1	4
Lipid Metabolism,Small Molecule Biochemistry	Conversion of fatty acid	4.38e-05	Increased	2.132	ALB,ALDH3A1,Cyp2b10,CYP2E1,PTGS1	5
Infectious Diseases,Organismal Injury and Abnormalities	Replication of virus	4.46e-05	Increased	2.434	CAV1,CYP2E1,DDB1,FLG,HNRNPA1,HNRNPL,HTATSF1,ISG15,LDHA,MDH1,NCL,PES1,PLG,PPIA,SNRNP70,SRRM2,SRSF1,YBX1	18
Immunological Disease,Organismal Injury and Abnormalities	Allergy	4.55e-05		-1.067	ACO2,ALB,ALDOA,CAV1,Chil3/Chil4,CPA3,FABP5,FLG,GLDC,GSTO1,HMGCS2,HNRNPAB,KRT1,KRT16,KRT5,KRT6A,PON1,PPIA,PTGS1,TPI1	20
Small Molecule Biochemistry	Biosynthesis of carboxylic acid	4.82e-05		1.698	ACADL,ALB,APOA4,APOB,CAV1,CLU,CPS1,CYP2E1,FABP5,GPX4,GSTO1,KNG1,PLG,PTGS1	14
Organismal Injury and Abnormalities	Non-malignant disorder	4.84e-05	Decreased	-2.588	ALB,ALDOA,APOA1,APOB,BAZ1A,CA2,CA3,CAPN6,CAV1,CKB,CKM,CLU,CMA1,COL14A1,CTSB,CYCS,CYP2F1,DPYSL3,FABP3,FABP5,FH,Gsta4,GSTO1,HNRNPAB,HSD17B2,Ifit1,KRT1,KRT16,KRT5,KRT6A,LRCH4,MDH1,MGST1,MUCL3,PLG,PON1,PPIA,PPIG,PRMT5,PTGR1,PTGS1,RALY,RNF14,SERINC2,SNRPC,SOD2,SRRM2,SRSF1,TCOF1,YBX1	50
Organismal Injury and Abnormalities	Abnormal morphology of body cavity	4.86e-05		-1.126	ACADL,APOA1,CA2,CAV1,Ces1d,CKM,CLU,CTSB,CYP2E1,DDB1,DPP4,ENTPD2,FABP3,HADH,Hbb-b1,HELZ2,HNRNPA1,HSD11B1,HSD17B2,Krt4,KRT5,Mcpt4,Mug1/Mug2,OCIAD1,PLG,PPIA,PRMT5,PTGS1,RALY,SOD2,TPI1,TXNRD2,Uox,YBX1	34
Amino Acid Metabolism,Small Molecule Biochemistry	Metabolism of amino acids	4.87e-05			CKB,CKM,CPS1,CS,FH,GLDC,GOT2,IVD,NIT2	9
Dermatological Diseases and Conditions,Inflammatory Disease,Inflammatory Response,Organismal Injury and Abnormalities	Dermatitis	5.01e-05		0.555	CAVIN1,CTSB,DPP4,FABP5,FLG,GSTO1,HMGCS2,Ighg2b,ISG15,KNG1,KRT1,KRT16,KRT5,KRT6A,Mcpt4,PON1,PPIA,PTGS1,RALY,TPI1	20
Organismal Injury and Abnormalities,Renal and Urological Disease	Urination disorder	5.25e-05		-1.129	ACADL,ALB,CLU,CPS1,DPP4,FH,HADH,IVD,Mcpt4,OXCT1,PTGS1,SOD2,Uox,YBX1	14
Carbohydrate Metabolism	Biosynthesis of glyceraldehyde-3-phosphate	5.33e-05			MDH1,MDH2,TPI1	3
Cancer,Dermatological Diseases and Conditions,Organismal Injury and Abnormalities	Cutaneous melanoma	5.39e-05			ACADL,ACBD5,ACO2,ALB,ALDH3A1,ALYREF,APOA4,APOB,APOBEC2,BAZ1A,BPIFA2,BPIFB1,CA3,CAPN6,CAV1,CAVIN1,CCNL2,CKM,CLIC6,CLU,CMA1,COL14A1,CPA3,CPQ,CPS1,CYP2E1,CYP2F1,DDB1,DHX30,DPP4,DPYSL3,ENTPD2,EXOC6B,FABP2,FABP3,FABP5,FH,FLG,FUS,GLDC,GOT2,HABP2,HELZ2,HMGCS2,HNRNPA1,HNRNPA2B1,HNRNPA3,HNRNPL,HNRNPU,HNRNPUL1,HNRNPUL2,HSD11B1,HSD17B2,HSPA12A,HTATSF1,IVD,KNG1,KRT1,KRT16,KRT5,KRT6A,LDHB,LRCH4,MDH1,MDH2,ME3,…	106
Free Radical Scavenging	Generation of reactive oxygen species	5.48e-05		-0.599	ALB,APOA1,ATP5IF1,CAV1,CLU,CYP2E1,KNG1,PGAM2,PPIA,SOD2	10
Cancer,Organismal Injury and Abnormalities,Reproductive System Disease	Female genital tract cancer	5.8e-05			ACADS,ALB,ALDH3A1,ALDOA,ANO6,APOA1,APOA4,APOB,ARGLU1,AVL9,BPIFB1,CA2,CAPN6,CAV1,CAVIN1,CLIC6,CLU,CMC2,COL14A1,CPA3,CPS1,CS,CTSB,CYP2F1,DDB1,DPP4,EXOC6B,FH,FLG,FUS,GLDC,GOT2,GPX4,GTPBP8,HABP2,HELZ2,HNRNPA2B1,HNRNPC,HNRNPL,HNRNPU,HSD11B1,HSD17B2,HSPA12A,HTATSF1,ISG15,KNG1,KRT1,KRT5,KRT6A,MDH1,MDH2,MGST1,MUCL3,NNT,OXCT1,PGM1,PLG,PLIN4,PON1,PPIA,PPIG,PRMT5,PRPSAP2,PTGS1,RALY,RBM10,RBM5,RNF149,RPTN,SE…	86
Organismal Injury and Abnormalities	Lithiasis	5.97e-05			ALB,CA2,CA3,CAV1,CPS1,FABP1,PLG,PTGS1,SNRPD2	9
Organismal Injury and Abnormalities	Acute disease	6.22e-05		0	ACBD5,ACO2,ALB,APOA1,APOB,AVL9,CA2,CA3,CAV1,CKM,CLIC3,CLU,COL14A1,CPS1,CYCS,CYP2E1,DPP4,DPYSL3,EXOC6B,FABP1,FABP2,FABP3,FABP5,FLG,GPX4,GSTO1,HABP2,HBA2,HNRNPD,HSD11B1,KNG1,KRT5,KRT6A,LDHA,LDHB,ME3,MGST1,MUCL3,Mug1/Mug2,NCL,PDE2A,PGAM2,PGM1,PLG,PLIN4,PON1,PPIA,PRPSAP2,PTGS1,RBM19,SERINC2,SNRNP70,SNRPA,SREK1,SRRM2,SSB,TCOF1,TPI1,TRA2B,TRRAP,TSPAN15,YBX1	62
Energy Production,Lipid Metabolism,Small Molecule Biochemistry	Beta-oxidation of long chain fatty acid	6.31e-05		1.982	CYP2E1,FABP1,FABP2,HMGCS2	4
Cancer,Gastrointestinal Disease,Organismal Injury and Abnormalities	Gastroesophageal carcinoma	6.31e-05			ACBD5,ALB,ALDH3A1,APOA1,APOB,BAZ1A,BPIFA2,CA2,CAPN6,CAV1,CCNL2,CKB,CLIC6,CLU,COL14A1,CPQ,CPS1,CTSB,CYP2E1,CYP2F1,DDB1,DPYSL3,FABP3,FLG,FUS,HELZ2,HMGCS2,HNRNPC,HNRNPDL,HNRNPL,HNRNPUL1,HNRNPUL2,HSD11B1,HSPA12A,HTATSF1,IVD,KRT1,KRT16,KRT6A,LDHA,MGST1,NCL,NNT,OTUD6B,OXCT1,PABPN1,PDE2A,PES1,PGAM2,PGM1,PLIN4,PPIG,PTGS1,RALY,RBM10,RPTN,SERINC2,SNRNP70,SOD2,SRRM2,SSB,STX19,TCOF1,TPD52,TPI1,TRA2B,TRRAP,TX…	68
Organismal Injury and Abnormalities	Abnormal morphology of abdomen	6.34e-05		-0.718	APOA1,CAV1,Ces1d,CLU,CYP2E1,DDB1,DPP4,HADH,Hbb-b1,HELZ2,HNRNPA1,HSD11B1,HSD17B2,Krt4,KRT5,Mug1/Mug2,OCIAD1,PLG,PTGS1,SOD2,TCOF1,TXNRD2,Uox,YBX1	24
Lipid Metabolism,Small Molecule Biochemistry	Metabolism of acylglycerol	6.48e-05			APOA4,APOB,CAV1,Ces1d,CPS1,CYP2E1,FABP1,HSD11B1	8
Cancer,Organismal Injury and Abnormalities	Anogenital cancer	6.79e-05			ACADS,ALB,ALDH3A1,ALDOA,ANO6,APOA1,APOA4,APOB,APOBEC2,ARGLU1,AVL9,BPIFA2,BPIFB1,CA2,CA3,CAPN6,CAV1,CAVIN1,CKB,CKM,CLIC6,CLU,CMC2,COL14A1,CPA3,CPS1,CS,CTSB,CYP2E1,CYP2F1,DDB1,DHX30,DPP4,ENTPD2,EXOC6B,FH,FLG,FUS,GLDC,GOT2,GPX4,GTPBP8,HABP2,HBA2,HELZ2,HNRNPA2B1,HNRNPC,HNRNPL,HNRNPU,HNRNPUL1,HSD11B1,HSD17B2,HSPA12A,HTATSF1,ISG15,KNG1,KRT1,KRT16,KRT5,KRT6A,LDHA,MDH1,MDH2,MGST1,MUCL3,NNT,OTUD6B,OXCT1,P…	103
Hematological Disease,Lipid Metabolism,Metabolic Disease,Organismal Injury and Abnormalities,Small Molecule Biochemistry	Dyslipidemia	6.85e-05		1.067	APOA1,APOB,CKM,DPP4,FABP1,HELZ2,HSD11B1,PON1,PPIA,PTGS1	10
Free Radical Scavenging,Small Molecule Biochemistry	Generation of hydrogen peroxide	7.09e-05		0	ALB,CAV1,CYP2E1,PGAM2	4
Lipid Metabolism,Small Molecule Biochemistry	Reduction of lipid	7.09e-05	Increased	2	GPX4,Gsta4,PTGR1,PTGS1	4
Lipid Metabolism,Small Molecule Biochemistry	Hydroxylation of lipid	7.09e-05			Cyp2b10,Cyp2c29 (includes others),CYP2E1,Cyp3a11 (includes others)	4
Cardiovascular Disease,Organismal Injury and Abnormalities	Vaso-occlusion	7.28e-05		0.332	ACADL,ALB,APOA1,APOA4,APOB,CA2,CA3,CAV1,CAVIN1,CKM,CLU,CPS1,CTSB,DPP4,FABP2,FABP5,HABP2,HNRNPUL1,KNG1,PDE2A,PLG,PON1,PPIA,PTGS1,SNRPD2,SRRM2,TSPAN15	27
Lipid Metabolism,Molecular Transport,Small Molecule Biochemistry	Quantity of steroid	7.47e-05		0.347	ALB,APOA1,APOA4,APOB,CAV1,Ces1d,CLU,DPP4,FABP1,FABP2,FABP5,FLG,HSD11B1,KNG1,PLG,PON1,PTGS1	17
Cancer,Organismal Injury and Abnormalities,Respiratory Disease	Non-small cell lung carcinoma	7.65e-05			ACADL,ALB,ALDH3A1,ALDOA,ANO6,APOB,ARGLU1,ATP5IF1,AVL9,BAZ1A,CAPN6,CAV1,CAVIN1,CLIC6,CLU,COL14A1,CPS1,CYP2E1,DPP4,FH,FLG,FUS,GLDC,HADH,HELZ2,HMGCS2,HNRNPA1,HNRNPA2B1,HNRNPC,HNRNPD,HNRNPU,HTATSF1,KRT5,KRT6A,LDHA,LDHB,LRCH4,MDH1,MDH2,NCL,OTUD6B,OXCT1,PDE2A,PLIN4,PON1,PPIA,PRMT5,PTGS1,RALY,RBM10,RBM5,RPTN,SERINC2,SNRPD2,SOD2,SRSF1,TCOF1,TPD52,TPI1	59
Neurological Disease,Organismal Injury and Abnormalities	Progressive motor neuron disease	7.66e-05			ALB,APOA1,CAV1,CLU,CTSB,DPP4,DPYSL3,FABP3,FUS,GOT2,HNRNPA1,HNRNPA2B1,HNRNPDL,ISG15,IVD,LDHA,LDHB,MDH1,NCL,PDE2A,PGAM2,PON1,PPIA,PTGS1,RBM19,RNF14,SOD2,SRRM2	28
Cancer,Dermatological Diseases and Conditions,Organismal Injury and Abnormalities	Papilloma	7.68e-05			ALB,CKM,CLU,FABP5,Gsta4,GSTO1,KRT16	7
Cancer,Organismal Injury and Abnormalities	Genitourinary carcinoma	7.76e-05			ACADS,ACBD5,ACO2,ALB,ALDH3A1,ALDOA,ALYREF,ANO6,APOB,ARGLU1,ATP5IF1,AVL9,BPIFA2,BPIFB1,CA2,CA3,CAPN6,CAV1,CAVIN1,CKB,CKM,CLIC6,CLU,CMA1,CMC2,COL14A1,CPA3,CPQ,CPS1,CS,CTSB,CYP2E1,CYP2F1,DDB1,DHX30,DPP4,ENTPD2,EXOC6B,FABP1,FABP5,FH,FLG,FUS,GLDC,GOT2,GPX4,GTPBP8,HABP2,HADH,HBA2,HELZ2,HMGCS2,HNRNPA1,HNRNPA2B1,HNRNPDL,HNRNPL,HNRNPU,HNRNPUL1,HNRNPUL2,HSD11B1,HSD17B2,HSPA12A,HTATSF1,ISG15,IVD,KNG1,KRT1,K…	118
Cancer,Organismal Injury and Abnormalities	Benign solid tumor	7.82e-05			ALB,ALDOA,APOA1,CA2,CAPN6,CAV1,CKM,CLU,CMA1,COL14A1,CTSB,CYP2F1,DPYSL3,FABP3,FABP5,FH,Gsta4,GSTO1,Ifit1,KRT1,KRT16,LRCH4,MDH1,MGST1,MUCL3,PPIG,PRMT5,PTGR1,PTGS1,RALY,SNRPC,SOD2,SRSF1	33
Amino Acid Metabolism	Quantity of L-amino acid	8.3e-05		-0.206	ATP5IF1,CTSB,FH,HADH,HNRNPL,LDHA,LDHB	7
Organismal Injury and Abnormalities	Size of lesion	8.66e-05		0.607	APOA1,APOA4,APOB,CAV1,CLU,CTSB,HABP2,HNRNPU,HSD11B1,HSPA12A,KNG1,LDHA,Mcpt4,PON1,PPIA,PRMT5	16
Lipid Metabolism,Small Molecule Biochemistry	Reduction of fatty acid	8.74e-05			Gsta4,PTGR1,PTGS1	3
Developmental Disorder,Hereditary Disorder,Metabolic Disease,Organismal Injury and Abnormalities	Peroxisomal disorder	8.85e-05			ACBD5,ALB,LDHA,SOD2	4
Lipid Metabolism,Molecular Transport,Small Molecule Biochemistry	Concentration of cholesterol	8.94e-05		1.126	APOA1,APOA4,APOB,CAV1,Ces1d,DPP4,FABP1,FABP2,FABP5,FLG,HSD11B1,KNG1,PON1	13
Cardiovascular Disease,Organismal Injury and Abnormalities,Respiratory Disease	Pulmonary hypertensive arterial disease	8.96e-05			BPIFB1,CAV1,CPA3,HBA2,HNRNPA2B1,HNRNPC,PDE2A,PPIA	8
Cardiovascular System Development and Function,Tissue Morphology	Quantity of endothelial cells	9.1e-05		-0.577	APOA1,APOB,CAV1,CTSB,PLG	5
Organismal Injury and Abnormalities	Soft tissue lesion	9.16e-05			ACADS,ACBD5,ALB,ALDH3A1,ALYREF,ANO6,APOA1,APOA4,APOB,ARGLU1,AVL9,BAZ1A,BPIFB1,CA2,CA3,CAV1,CAVIN1,CCNL2,CKB,CKM,CLIC3,CLIC6,CLU,CMA1,CMC2,COL14A1,CPA3,CPQ,CPS1,CS,CTSB,CYP2E1,CYP2F1,DDB1,DHX30,DPP4,ENTPD2,FABP5,FH,FLG,FUS,GLDC,GOLM2,GOT2,HABP2,HADH,HELZ2,HMGCS2,HNRNPA0,HNRNPA1,HNRNPA2B1,HNRNPD,HNRNPDL,HNRNPL,HSD11B1,HSPA12A,HTATSF1,KNG1,KRT1,KRT16,KRT5,KRT6A,LDHA,LDHB,LRCH4,MDH2,ME3,MUCL3,NCL,NIT…	112
Infectious Diseases,Organismal Injury and Abnormalities	Infection of epithelial cell lines	9.56e-05	Increased	3.153	DPP4,FABP1,HNRNPDL,PGM1,RBM10,RBM5,SNRPA,SNRPC,SRSF6,YBX1	10
Embryonic Development,Hair and Skin Development and Function,Organ Development,Organismal Development,Tissue Development	Formation of skin	9.58e-05		0	CMA1,FABP5,FLG,KRT16,KRT5,KRT6A,LDHA,Mcpt4,PTGS1,RBP2,SOD2,SRSF6,YBX1	13
Inflammatory Disease,Inflammatory Response,Organismal Injury and Abnormalities,Respiratory Disease	Sinusitis	9.67e-05			CA2,CAVIN1,COL14A1,DPYSL3,HBA2,KRT5,PTGS1	7
Cardiovascular Disease,Organismal Injury and Abnormalities	Embolus	9.71e-05			ALB,CAV1,CKM,CPS1,FABP2,HABP2,KNG1,PLG,PTGS1,SRRM2,TSPAN15	11
Organismal Injury and Abnormalities,Reproductive System Disease	Adenomyosis	9.73e-05			ALDOA,HBA2,LDHA,MGST1,PTGR1	5
Inflammatory Disease,Inflammatory Response,Organismal Injury and Abnormalities,Respiratory Disease	Inflammation of lung	9.78e-05		-1.516	ACO2,ALB,ALDOA,CAV1,Chil3/Chil4,DPP4,HABP2,HELZ2,HNRNPAB,Mcpt4,NNT,PTGS1,TPI1,Uox	14
Cancer,Gastrointestinal Disease,Organismal Injury and Abnormalities	Gastric carcinoma	9.88e-05			ACBD5,ALB,ALDH3A1,APOA1,APOB,BAZ1A,BPIFA2,CA2,CAPN6,CCNL2,CKB,CLIC6,CLU,COL14A1,CPQ,CPS1,CTSB,CYP2E1,CYP2F1,DDB1,DPYSL3,FLG,FUS,HELZ2,HNRNPC,HNRNPDL,HNRNPL,HNRNPUL1,HSD11B1,HSPA12A,HTATSF1,IVD,KRT1,KRT16,KRT6A,LDHA,NCL,NNT,OTUD6B,OXCT1,PABPN1,PDE2A,PES1,PGAM2,PLIN4,PPIG,PTGS1,RALY,RBM10,RPTN,SERINC2,SNRNP70,SOD2,SRRM2,SSB,STX19,TPD52,TPI1,TRA2B,TRRAP,TXNRD2	61
Hematological System Development and Function,Tissue Morphology	Quantity of myeloid cells	9.98e-05		-0.132	APOB,ATP5IF1,CAV1,CLU,CTSB,DPP4,FABP1,FABP5,HADH,HBA2,Hbb-b1,HSD11B1,KNG1,LDHA,OCIAD1,PLG,Serpina1a (includes others),Uox,YBX1	19
Hematological System Development and Function,Inflammatory Response,Tissue Morphology	Quantity of phagocytes	0.000101		0.613	APOB,ATP5IF1,CAV1,CLU,CTSB,DPP4,FABP1,FABP5,HADH,HSD11B1,KNG1,LDHA,OCIAD1,PLG,Serpina1a (includes others),YBX1	16
Neurological Disease,Organismal Injury and Abnormalities	Neurogenic lesion	0.000101			ACADS,ACBD5,ALB,ALDH3A1,ALYREF,ANO6,APOA1,APOA4,APOB,ARGLU1,AVL9,BAZ1A,BPIFB1,CA2,CAV1,CCNL2,CKB,CKM,CLIC3,CLU,CMA1,COL14A1,CPA3,CPQ,CPS1,CS,CTSB,CYP2E1,CYP2F1,DDB1,DHX30,DPP4,ENTPD2,FABP5,FH,FLG,FUS,GLDC,GOLM2,HABP2,HADH,HELZ2,HMGCS2,HNRNPA0,HNRNPA1,HNRNPA2B1,HNRNPD,HNRNPDL,HNRNPL,HSD11B1,HSPA12A,HTATSF1,KNG1,KRT1,KRT16,KRT5,KRT6A,LDHB,LRCH4,MDH2,ME3,MUCL3,NCL,NIT2,NNT,OCIAD1,OTUD6B,OXCT1,PABPN1…	100
Amino Acid Metabolism,Molecular Transport,Small Molecule Biochemistry	Concentration of neutral amino acid	0.000104		-0.9	GLDC,HNRNPL,LDHA,LDHB,YBX1	5
Cellular Development,Cellular Growth and Proliferation	Cell proliferation of hepatoma cell lines	0.000104	Increased	2.638	ALDOA,CA3,CAV1,FABP1,FABP5,GOT2,GPX4,HNRNPA1,HNRNPA2B1,HNRNPU,ISG15,LDHA,OXCT1,PABPN1	14
Organismal Injury and Abnormalities	Edema	0.000107		0.278	ALB,CA2,CA3,CAV1,DPP4,HBA2,HSD11B1,KNG1,KRT1,LDHA,PDE2A,PLG,PTGS1,YBX1	14
Lipid Metabolism,Small Molecule Biochemistry	Synthesis of fatty acid	0.000108		1.698	ACADL,ALB,APOA4,APOB,CAV1,CLU,CYP2E1,FABP5,GPX4,KNG1,PLG,PTGS1	12
Nucleic Acid Metabolism,Small Molecule Biochemistry	Metabolism of NAD+	0.000109			LDHA,LDHB,MDH1	3
Lipid Metabolism,Molecular Transport,Nucleic Acid Metabolism,Small Molecule Biochemistry	Concentration of acyl-coenzyme A	0.000111		0.447	ACADS,CS,FABP1,LDHA,PGAM2	5
Gastrointestinal Disease,Hepatic System Disease,Metabolic Disease,Organismal Injury and Abnormalities	Nonalcoholic fatty liver disease	0.000112			ACADL,ACBD5,APOB,CYP2E1,DPP4,FABP5,GLDC,GPX4,GSTO1,HNRNPU,SRSF1,SRSF3	12
Cancer,Organismal Injury and Abnormalities,Reproductive System Disease	Genital tract cancer	0.000113			ACADS,ALB,ALDH3A1,ALDOA,ANO6,APOA1,APOA4,APOB,ARGLU1,AVL9,BPIFA2,BPIFB1,CA2,CA3,CAPN6,CAV1,CAVIN1,CKB,CKM,CLIC6,CLU,CMC2,COL14A1,CPA3,CPS1,CS,CTSB,CYP2E1,CYP2F1,DDB1,DHX30,DPP4,ENTPD2,EXOC6B,FH,FLG,FUS,GLDC,GOT2,GPX4,GTPBP8,HABP2,HBA2,HELZ2,HNRNPA2B1,HNRNPC,HNRNPL,HNRNPU,HNRNPUL1,HSD11B1,HSD17B2,HSPA12A,HTATSF1,ISG15,KNG1,KRT1,KRT16,KRT5,KRT6A,LDHA,MDH1,MDH2,MGST1,MUCL3,NNT,OTUD6B,OXCT1,PDE2A,PGA…	102
Cardiovascular Disease,Organismal Injury and Abnormalities	Occlusion of artery	0.000115		0.43	ACADL,APOA1,APOA4,APOB,CA2,CA3,CAV1,CAVIN1,CKM,CLU,CPS1,CTSB,DPP4,FABP2,FABP5,HNRNPUL1,KNG1,PDE2A,PLG,PON1,PPIA,PTGS1,SNRPD2,TSPAN15	24
Cell Cycle	Interaction of DNA	0.000115		1.126	ALB,ALYREF,CAV1,CLU,CTSB,CYP2E1,FUS,HNRNPC,KNG1,NCL,PLG,PPIA,SOD2,TCOF1,YBX1	15
Carbohydrate Metabolism,Lipid Metabolism,Small Molecule Biochemistry	Metabolism of phosphatidylcholine	0.000118			APOA1,APOA4,FABP3,FABP5,PON1	5
Infectious Diseases,Organismal Injury and Abnormalities	Infection of embryonic cell lines	0.00012	Increased	3.16	DPP4,FABP1,HNRNPDL,PGM1,RBM10,RBM5,SNRPA,SNRPC,SRSF6,YBX1	10
Cancer,Gastrointestinal Disease,Organismal Injury and Abnormalities	Upper gastrointestinal carcinoma	0.00012			ACBD5,ALB,ALDH3A1,APOA1,APOB,BAZ1A,BPIFA2,CA2,CAPN6,CAV1,CCNL2,CKB,CLIC6,CLU,COL14A1,CPQ,CPS1,CS,CTSB,CYP2E1,CYP2F1,DDB1,DPP4,DPYSL3,FABP3,FABP5,FLG,FUS,HELZ2,HMGCS2,HNRNPA1,HNRNPC,HNRNPD,HNRNPDL,HNRNPL,HNRNPUL1,HNRNPUL2,HSD11B1,HSPA12A,HTATSF1,ISG15,IVD,KRT1,KRT16,KRT6A,LDHA,MGST1,MUCL3,NCL,NNT,OTUD6B,OXCT1,PABPN1,PDE2A,PES1,PGAM2,PGM1,PLIN4,PPIG,PTGS1,RALY,RBM10,RPTN,SERINC2,SNRNP70,SOD2,SRRM2,…	77
Developmental Disorder,Hereditary Disorder,Ophthalmic Disease,Organismal Injury and Abnormalities,Skeletal and Muscular Disorders	Familial oculopharyngeal muscular dystrophy	0.00012			HNRNPA2B1,PABPN1	2
Small Molecule Biochemistry	Hydroxylation of bupropion	0.00012			Cyp2b10,CYP2E1	2
Energy Production,Nucleic Acid Metabolism,Small Molecule Biochemistry	Retention of ATP	0.00012			ATP5IF1,PLG	2
Small Molecule Biochemistry	Metabolism of acetaldehyde	0.00012			ALDH3A1,CYP2E1	2
Inflammatory Disease,Inflammatory Response,Organismal Injury and Abnormalities,Renal and Urological Disease	Interstitial nephritis	0.000121			ALB,APOA4,FABP1,Uox	4
Lipid Metabolism,Small Molecule Biochemistry	Catabolism of acylglycerol	0.000121			APOA4,APOB,Ces1d,CPS1	4
Protein Synthesis	Quantity of hdl cholesterol in blood	0.000126		0.928	APOA1,APOA4,APOB,HSD11B1,PLG	5
Connective Tissue Disorders,Hereditary Disorder,Organismal Injury and Abnormalities	Hereditary connective tissue disorder	0.000126			ALB,APOA1,APOA4,CA2,CAV1,CAVIN1,CLU,COL14A1,CYCS,EXOC6B,GPX4,HBA2,HMGCS2,HNRNPA1,HNRNPA2B1,KRT5,MGST1,RPS28,SOD2,TCOF1	20
Cellular Function and Maintenance	Cellular homeostasis	0.000128		0.697	ACBD5,ALB,ALDOA,ALYREF,APOA1,APOBEC2,ATP5IF1,CA2,CAV1,CKB,CPS1,CTSB,CYCS,CYP2E1,DDB1,FABP1,FABP5,FH,GPX4,Gsta4,HADH,HELZ2,HNRNPL,HSD11B1,KNG1,LDHA,MRPL24,PABPN1,PDE2A,PGAM2,PGM1,PLG,PPIA,PRMT5,PTGS1,SOD2,SRSF3,TPD52	38
Cell Death and Survival,Organismal Injury and Abnormalities	Cell death of epithelial cells	0.000129		-1.104	ALDH3A1,ARGLU1,CA3,CAV1,CLU,CTSB,CYCS,CYP2E1,GOT2,GPX4,HNRNPU,LDHA,NCL,PLG,PTGS1,SOD2,SRSF1	17
Lipid Metabolism,Molecular Transport,Small Molecule Biochemistry	Quantity of monounsaturated fatty acids	0.000133		-0.147	ACO2,FABP1,FABP5,NNT	4
Cancer,Gastrointestinal Disease,Organismal Injury and Abnormalities	Colorectal cancer	0.000134			ACADS,ACBD5,ACO2,ALB,ALDOA,APOA4,APOB,APOBEC2,ATP5IF1,AVL9,CA2,CAPN6,CAV1,CAVIN1,CLIC3,CLIC6,CLU,CMC2,COL14A1,CPQ,CS,CTSB,CYP2E1,DHX30,DPP4,ENTPD2,EXOC6B,FABP1,FABP5,FLG,FUS,GLDC,GPX4,GSTO1,GTPBP8,HBA2,HELZ2,HMGCS2,HNRNPA2B1,HNRNPC,HNRNPDL,HNRNPL,HNRNPUL1,HNRNPUL2,HSD11B1,HSD17B2,HSPA12A,HTATSF1,IVD,KRT1,KRT5,LDHA,LRCH4,MDH2,ME3,MGST1,MUCL3,NCL,NNT,OTUD6B,PDE2A,PLG,PLIN4,PON1,PPIA,PPIG,PRMT5,PTGR…	87
Dermatological Diseases and Conditions,Immunological Disease,Inflammatory Disease,Inflammatory Response,Organismal Injury and Abnormalities	Atopic dermatitis	0.000134			FABP5,FLG,GSTO1,HMGCS2,KRT1,KRT16,KRT5,KRT6A,PON1,PPIA,PTGS1,TPI1	12
Lipid Metabolism,Molecular Transport,Small Molecule Biochemistry	Uptake of lipid	0.000141		0.883	APOA1,APOA4,CAV1,FABP1,FABP3,FABP5,GOT2,NNT	8
Cancer,Organismal Injury and Abnormalities	Embryonal tumor	0.000142			ALB,ALDOA,ANO6,APOB,CAV1,CAVIN1,CLU,CPS1,CS,CYCS,DPP4,EXOC6B,FH,GLDC,GPX4,HNRNPA1,HNRNPA2B1,HNRNPC,HNRNPD,HNRNPUL1,KNG1,LDHA,MUCL3,OTUD6B,PABPN1,PLIN4,PRMT5,RNF14,RPTN,SERINC2,SRRM2,TCOF1,TRRAP,TXNRD2	34
Cancer,Gastrointestinal Disease,Organismal Injury and Abnormalities	Colorectal tumor	0.000143			ACADS,ACBD5,ACO2,ALB,ALDOA,ALYREF,APOA4,APOB,APOBEC2,ATP5IF1,AVL9,CA2,CAPN6,CAV1,CAVIN1,CLIC3,CLIC6,CLU,CMC2,COL14A1,CPQ,CS,CTSB,CYP2E1,DHX30,DPP4,ENTPD2,EXOC6B,FABP1,FABP5,FLG,FUS,GLDC,GPX4,GSTO1,GTPBP8,HBA2,HELZ2,HMGCS2,HNRNPA2B1,HNRNPC,HNRNPDL,HNRNPL,HNRNPUL1,HNRNPUL2,HSD11B1,HSD17B2,HSPA12A,HTATSF1,IVD,KRT1,KRT5,LDHA,LRCH4,MDH2,ME3,MGST1,MUCL3,NCL,NNT,OTUD6B,PDE2A,PLG,PLIN4,PON1,PPIA,PPIG,PRM…	88
Lipid Metabolism,Small Molecule Biochemistry	Catabolism of fatty acid	0.000146			ACADL,ACADS,ACBD5,PTGR1	4
Immunological Disease,Inflammatory Disease,Inflammatory Response,Organismal Injury and Abnormalities,Renal and Urological Disease	Autoimmune glomerulonephritis	0.000149			ALB,CAVIN1,CLU,MUCL3,PPIA,PTGR1,PTGS1,TPD52	8
Cancer,Neurological Disease,Organismal Injury and Abnormalities	Glioma	0.000152			ACADS,ACBD5,ALB,ALDH3A1,ALDOA,ALYREF,ANO6,APOA4,APOB,ARGLU1,AVL9,BAZ1A,BPIFB1,CA2,CAV1,CAVIN1,CCNL2,CKB,CKM,CLIC3,CLU,CMA1,COL14A1,CPA3,CPQ,CPS1,CS,CTSB,CYCS,CYP2E1,CYP2F1,DDB1,DHX30,DPP4,ENTPD2,FABP5,FLG,FUS,GLDC,GOLM2,GPX4,HADH,HELZ2,HMGCS2,HNRNPA0,HNRNPA1,HNRNPA2B1,HNRNPC,HNRNPD,HNRNPDL,HNRNPL,HSD11B1,HSPA12A,HTATSF1,KNG1,KRT1,KRT16,KRT5,KRT6A,LDHA,LDHB,LRCH4,ME3,NCL,NIT2,NNT,OCIAD1,OTUD6B,OXC…	100
Neurological Disease,Organismal Injury and Abnormalities,Psychological Disorders	Degenerative brain disorder	0.000159			ACBD5,ACO2,CAV1,CLU,CTSB,DPP4,DPYSL3,FABP3,FUS,GOT2,HNRNPA1,HNRNPA2B1,PGAM2,PON1,PPIA,RBM19,RNF14,SOD2	18
Developmental Disorder,Hereditary Disorder,Metabolic Disease,Organismal Injury and Abnormalities	Glycogen storage disease	0.00016			CYCS,ESD,LDHA,PGAM2,SOD2	5
Cell Death and Survival,Gastrointestinal Disease,Hepatic System Disease,Organismal Injury and Abnormalities	Necrosis of liver	0.000163		-0.483	CAV1,CTSB,CYP2E1,GOT2,HNRNPU,Mug1/Mug2,NCL,PLG,SOD2,SRSF1	10
Connective Tissue Disorders,Inflammatory Disease,Organismal Injury and Abnormalities,Skeletal and Muscular Disorders	Rheumatic disease	0.000165			ALB,ALDH3A1,ALDOA,APOA1,CA2,CLU,CTSB,DPP4,FH,FUS,HELZ2,HNRNPA1,HNRNPA3,ISG15,LDHB,PDE2A,PON1,PPIA,PRMT5,PTGS1,RNF14,RNF149,SERINC2,SRSF3,TPD52,TPI1	26
Cellular Function and Maintenance,Protein Synthesis	Translation of protein	0.000167		1.432	FUS,NCL,OTUD6B,RPS28,SNRNP70,SRSF1,SRSF3,SSB,TCOF1,YBX1	10
Organismal Injury and Abnormalities	Fibrosis	0.000168		-1.832	ACADL,ALB,APOA1,APOB,BPIFB1,CAV1,CLU,COL14A1,CTSB,DPP4,FH,GPX4,HMGCS2,ISG15,IVD,KNG1,KRT5,Mcpt4,NCL,PDE2A,PLG,PPIA,SERINC2,SOD2,SRSF3,Uox	26
Organismal Injury and Abnormalities	Damage of genitourinary system	0.00017		-0.218	ALB,CA2,CA3,CLU,FABP1,HADH,HSD17B2,Mcpt4,PLG,YBX1	10
Lipid Metabolism,Small Molecule Biochemistry	Metabolism of eicosanoid	0.00017		1.063	ALB,CAV1,CLU,Cyp2c29 (includes others),FABP5,GPX4,KNG1,PLG,PTGR1,PTGS1	10
Gene Expression,RNA Post-Transcriptional Modification	Binding of RNA	0.000176			ALYREF,FUS,HNRNPA1,SSB	4
Cancer,Organismal Injury and Abnormalities	Neoplasia of tumor cell lines	0.000183	Increased	2.858	ALDOA,CAV1,CKMT1B,CTSB,DPP4,EXOC6B,FABP5,GPX4,HNRNPA1,HNRNPA2B1,HNRNPAB,HNRNPC,ISG15,LDHA,LDHB,PLG,PPIA,PRMT5,RALY,SOD2,TPD52	21
Cancer,Neurological Disease,Organismal Injury and Abnormalities	Glioma cancer	0.000183			ACADS,ACBD5,ALB,ALDH3A1,ALDOA,ALYREF,ANO6,APOA4,APOB,ARGLU1,AVL9,BAZ1A,BPIFB1,CA2,CAV1,CAVIN1,CCNL2,CKB,CKM,CLIC3,CLU,CMA1,COL14A1,CPA3,CPQ,CPS1,CS,CTSB,CYCS,CYP2E1,CYP2F1,DDB1,DHX30,DPP4,ENTPD2,FABP5,FLG,FUS,GLDC,GOLM2,GPX4,HADH,HELZ2,HMGCS2,HNRNPA0,HNRNPA1,HNRNPA2B1,HNRNPC,HNRNPD,HNRNPDL,HNRNPL,HSD11B1,HSPA12A,HTATSF1,KNG1,KRT1,KRT16,KRT5,KRT6A,LDHB,LRCH4,ME3,NCL,NIT2,NNT,OCIAD1,OTUD6B,OXCT1,PE…	98
Neurological Disease,Organismal Injury and Abnormalities	Progressive motor neuropathy	0.000184			ALB,APOA1,CAV1,CLU,CTSB,DPP4,DPYSL3,FABP3,FUS,GOT2,HNRNPA1,HNRNPDL,ISG15,IVD,LDHA,LDHB,MDH1,NCL,PDE2A,PGAM2,PON1,PPIA,PTGS1,RBM19,RNF14,SOD2,SRRM2	27
Cell Death and Survival,Organismal Injury and Abnormalities	Cell death of sarcoma cell lines	0.000185		-1.585	CAV1,CLU,CTSB,DPP4,GPX4,LDHA,NCL,PLG,SOD2,YBX1	10
Cancer,Neurological Disease,Organismal Injury and Abnormalities	High grade astrocytoma	0.000187			ALB,ALDH3A1,ALDOA,ALYREF,ANO6,APOA4,APOB,ARGLU1,AVL9,BAZ1A,BPIFB1,CAV1,CAVIN1,CCNL2,CKM,CLIC3,CLU,CMA1,COL14A1,CPA3,CPQ,CPS1,CS,CYCS,CYP2E1,CYP2F1,DDB1,DHX30,DPP4,ENTPD2,FLG,FUS,GLDC,GOLM2,GPX4,HADH,HELZ2,HMGCS2,HNRNPA1,HNRNPA2B1,HNRNPC,HNRNPD,HNRNPDL,HNRNPL,HSD11B1,HSPA12A,HTATSF1,KNG1,KRT1,KRT16,KRT5,KRT6A,LRCH4,ME3,NCL,NIT2,NNT,OCIAD1,OTUD6B,OXCT1,PES1,PLG,PLIN4,PPIA,PRMT5,PRPSAP2,PTGS1,RALY,R…	85
Cellular Development,Cellular Growth and Proliferation	Development of tumor cell lines	0.000188		1.579	ALYREF,BPIFB1,CAV1,CLU,CPS1,CTSB,DPP4,EXOC6B,FABP5,GPX4,GSTO1,HNRNPA2B1,ISG15,LDHA,NCL,PLG,RALY,SOD2,TCOF1,TPD52	20
Lipid Metabolism,Molecular Transport,Small Molecule Biochemistry	Transport of phospholipid	0.000191		1.935	ANO6,APOA1,APOA4,CLU,FABP1	5
Organismal Injury and Abnormalities,Respiratory Disease	Acute lung injury	0.000192			ALB,CAV1,CLU,HABP2,HBA2,PLG,PTGS1,SERINC2	8
Cancer,Organismal Injury and Abnormalities,Reproductive System Disease	Development of genital tumor	0.000193			ACADS,ALB,ALDOA,ALYREF,ANO6,APOA4,APOB,ARGLU1,AVL9,BPIFB1,CA2,CAPN6,CAV1,CAVIN1,CLU,CMC2,COL14A1,CPA3,CPS1,CS,CTSB,CYP2F1,DDB1,DPP4,EXOC6B,FH,FLG,FUS,GLDC,GOT2,GPX4,GTPBP8,HABP2,HELZ2,HNRNPA2B1,HNRNPC,HNRNPL,HNRNPU,HSD11B1,HSD17B2,HSPA12A,HTATSF1,ISG15,KNG1,KRT1,KRT5,KRT6A,LRCH4,MDH1,MDH2,MGST1,MUCL3,NNT,OXCT1,PGM1,PLG,PLIN4,PON1,PPIG,PRMT5,PRPSAP2,PTGR1,PTGS1,RALY,RBM10,RBM5,RNF149,RPTN,SERINC2,…	83
Cardiovascular Disease,Hematological Disease,Lipid Metabolism,Metabolic Disease,Organismal Injury and Abnormalities,Small Molecule Biochemistry	Hyperlipoproteinemia	0.000196			APOA1,APOB,CKM,DPP4,FABP1,PPIA,PTGS1	7
Cellular Compromise,Lipid Metabolism,Small Molecule Biochemistry	Peroxidation of lipid	0.000197		-0.836	ALDH3A1,APOB,CYP2E1,GPX4,PON1,SOD2	6
Cellular Development,Cellular Growth and Proliferation	Cell proliferation of carcinoma cell lines	0.0002	Increased	3.103	ALDH3A1,ALDOA,BPIFB1,CAV1,CLU,COL14A1,DPP4,FH,GLDC,GOT2,GPX4,HMGCS2,HNRNPA2B1,HNRNPC,HNRNPU,Ighg2b,ISG15,NCL,OTUD6B,PPIA,PRMT5,RBM5,SRSF3,TRA2B,YBX1	25
Cancer,Neurological Disease,Organismal Injury and Abnormalities	Central nervous system cancer	0.000204			ACADS,ACBD5,ALB,ALDH3A1,ALDOA,ALYREF,ANO6,APOA4,APOB,ARGLU1,AVL9,BAZ1A,BPIFB1,CA2,CAV1,CAVIN1,CCNL2,CKB,CKM,CLIC3,CLU,CMA1,COL14A1,CPA3,CPQ,CPS1,CS,CTSB,CYCS,CYP2E1,CYP2F1,DDB1,DHX30,DPP4,ENTPD2,FABP5,FLG,FUS,GLDC,GOLM2,GOT2,GPX4,HADH,HELZ2,HMGCS2,HNRNPA0,HNRNPA1,HNRNPA2B1,HNRNPC,HNRNPD,HNRNPDL,HNRNPL,HSD11B1,HSPA12A,HTATSF1,KNG1,KRT1,KRT16,KRT5,KRT6A,LDHB,LRCH4,ME3,NCL,NIT2,NNT,OCIAD1,OTUD6B,OXC…	99
Organismal Injury and Abnormalities,Skeletal and Muscular Disorders	Musculoskeletal lesion	0.000207		1.044	ALB,ALDOA,ANO6,APOA1,CA2,CAPN6,CLU,CMA1,COL14A1,CPS1,CTSB,CYP2E1,DPP4,EXOC6B,FH,GPX4,HBA2,HELZ2,HNRNPA1,HNRNPA3,LDHA,LDHB,LRCH4,MDH1,MGST1,PDE2A,PLG,PLIN4,PON1,PPIA,PPIG,PRPSAP2,PTGR1,PTGS1,RNF14,RNF149,RPS28,RPTN,SERINC2,SOD2,SRRM2,TCOF1,TPD52,TPI1,TRA2B,TRRAP,TXNRD2	47
Hematological System Development and Function,Organismal Functions	Coagulation of blood	0.000209			ANO6,CAV1,ENTPD2,KNG1,Mcpt4,PLG,PPIA,PTGS1	8
Developmental Disorder,Hereditary Disorder,Lipid Metabolism,Metabolic Disease,Organismal Injury and Abnormalities,Small Molecule Biochemistry	Fatty acid oxidation disorder	0.000209			ACADL,ACADS,HADH,OXCT1	4
Endocrine System Disorders,Organismal Injury and Abnormalities	Adrenal gland hypofunction	0.000209			ALB,NNT,SOD2,TXNRD2	4
Cardiovascular Disease,Organismal Injury and Abnormalities,Respiratory Disease	Primary pulmonary hypertension	0.000213			BPIFB1,CAV1,CPA3,HBA2,HNRNPA2B1,PDE2A	6
Cellular Movement	Cell movement of myeloid cells	0.000223	Increased	2.444	ALB,ANO6,APOA1,CAV1,Chil3/Chil4,CMA1,CTSB,DPP4,FABP5,Hbb-b1,Ighg2b,ISG15,KNG1,Mcpt4,PLG,PPIA,SOD2,YBX1	18
Lipid Metabolism,Small Molecule Biochemistry	Stimulation of prostaglandin	0.000227			KNG1,PLG,PTGS1	3
Lipid Metabolism,Small Molecule Biochemistry	Incorporation of lipid	0.000228			ATP5IF1,CAV1,FABP1,FABP2	4
Hereditary Disorder,Neurological Disease,Organismal Injury and Abnormalities	Nervous system heredodegenerative disorder	0.000236			ACBD5,ACO2,ALB,APOA1,APOA4,APOB,CAV1,CTSB,FUS,HNRNPA1,HNRNPA2B1,SOD2	12
Drug Metabolism,Molecular Transport,Small Molecule Biochemistry	Concentration of glutathione	0.000237		1.14	ALB,ALDH3A1,CYP2E1,FABP1,GLDC,GPX4,SOD2	7
Cancer,Neurological Disease,Organismal Injury and Abnormalities	Central nervous system solid tumor	0.000237			ACADS,ACBD5,ALB,ALDH3A1,ALDOA,ALYREF,ANO6,APOA4,APOB,ARGLU1,AVL9,BAZ1A,BPIFB1,CA2,CAV1,CAVIN1,CCNL2,CKB,CKM,CLIC3,CLU,CMA1,COL14A1,CPA3,CPQ,CPS1,CS,CTSB,CYCS,CYP2E1,CYP2F1,DDB1,DHX30,DPP4,ENTPD2,FABP5,FLG,FUS,GLDC,GOLM2,GOT2,GPX4,HADH,HELZ2,HMGCS2,HNRNPA0,HNRNPA1,HNRNPA2B1,HNRNPC,HNRNPD,HNRNPDL,HNRNPL,HSD11B1,HSPA12A,HTATSF1,KNG1,KRT1,KRT16,KRT5,KRT6A,LDHA,LDHB,LRCH4,ME3,NCL,NIT2,NNT,OCIAD1,OTUD6…	101
Connective Tissue Disorders,Metabolic Disease,Organismal Injury and Abnormalities,Skeletal and Muscular Disorders	Metabolic bone disease	0.000239			ALB,CAV1,CLU,CYCS,HNRNPA1,HNRNPA2B1,HNRNPC,SOD2	8
Cellular Assembly and Organization	Opening of pore	0.000239			CKB,CKMT1B	2
Amino Acid Metabolism,Small Molecule Biochemistry	Synthesis of L-aspartic acid	0.000239			CS,GOT2	2
Energy Production,Lipid Metabolism,Small Molecule Biochemistry	Oxidation of phospholipid	0.000239			APOA1,CYCS	2
Free Radical Scavenging	Modification of superoxide	0.000239			CYCS,SOD2	2
Cellular Compromise	Injury of kidney cell lines	0.000239			CLU,SOD2	2
Lipid Metabolism,Small Molecule Biochemistry	Reduction of eicosanoid	0.000239			PTGR1,PTGS1	2
Drug Metabolism,Lipid Metabolism,Small Molecule Biochemistry	Metabolism of prostaglandin E2	0.000239			GPX4,PTGS1	2
Cancer,Connective Tissue Disorders,Developmental Disorder,Hereditary Disorder,Metabolic Disease,Neurological Disease,Organismal Injury and Abnormalities,Psychological Disorders,Skeletal and Muscular Disorders	Inclusion body myopathy with early-onset Paget disease and frontotemporal dementia	0.000239			HNRNPA1,HNRNPA2B1	2
Inflammatory Disease,Inflammatory Response,Organismal Injury and Abnormalities,Respiratory Disease	Chronic sinusitis	0.000241			CA2,CAVIN1,COL14A1,DPYSL3,HBA2,KRT5	6
Embryonic Development,Hair and Skin Development and Function,Organ Development,Organ Morphology,Organismal Development,Tissue Development	Thickness of epidermis	0.000247			CMA1,LDHA,Mcpt4,SOD2	4
Carbohydrate Metabolism	Metabolism of carbohydrate	0.000254		1.411	ALDOA,APOA1,APOA4,CKM,CLU,CS,CTSB,CYP2E1,FABP3,FABP5,GSTO1,KNG1,MDH1,MDH2,PGM1,PON1,SERINC2,TPI1	18
Cancer,Cell Death and Survival,Organismal Injury and Abnormalities,Tumor Morphology	Apoptosis of tumor cells	0.000256		-0.684	ALB,CAPN6,CAV1,CLU,CTSB,CYCS,DPP4,PLG,PPIA,YBX1	10
Carbohydrate Metabolism	Quantity of monosaccharide	0.000262		0.774	APOA1,APOA4,Ces1d,CLU,FABP3,FABP5,HADH,HSD11B1,LDHA,LDHB,PON1,SOD2,TPD52	13
Lipid Metabolism,Molecular Transport,Small Molecule Biochemistry	Concentration of triacylglycerol	0.000262		1.416	ACADS,APOA1,APOA4,APOB,ATP5IF1,CAV1,Ces1d,FABP1,FABP5,HELZ2,HSD11B1,PON1,SOD2	13
Connective Tissue Disorders,Organismal Injury and Abnormalities,Skeletal and Muscular Disorders	Abnormal bone density	0.000262			CA2,CA3,CKM,DHX30,DPP4,HBA2,HNRNPA1,HNRNPA2B1,PTGS1,RBM5,TCOF1,TRA2B,YBX1	13
Amino Acid Metabolism,Molecular Transport,Small Molecule Biochemistry	Concentration of L-glutamic acid	0.000265		-0.063	ATP5IF1,HADH,HNRNPL,LDHA,LDHB	5
Cancer,Cardiovascular Disease,Neurological Disease,Organismal Injury and Abnormalities	Plexiform neurofibroma	0.000265			ENTPD2,HNRNPD,KRT16,SRSF1,TRA2B	5
Hematological Disease,Metabolic Disease,Organismal Injury and Abnormalities	Acidemia	0.000266			CPS1,GLDC,IVD	3
Nucleic Acid Metabolism,Small Molecule Biochemistry	Catabolism of purine nucleotide	0.000268			ATP5IF1,ENTPD2,PDE2A,Uox	4
Organismal Injury and Abnormalities,Renal and Urological Disease	Acute kidney injury	0.000271			ALB,CA2,CA3,CLU,FABP1,PLG	6
Lipid Metabolism,Small Molecule Biochemistry	Metabolism of prostaglandin	0.000272		0.87	CAV1,CLU,FABP5,GPX4,KNG1,PLG,PTGR1,PTGS1	8
Cell Death and Survival,Hair and Skin Development and Function	Cell viability of epithelial cell lines	0.000272		1.912	ALYREF,CAV1,CLU,HNRNPU,MGST1,PPIA,PTGR1,SRSF1	8
Cellular Movement	Cellular infiltration by myeloid cells	0.000282		0.484	APOA1,CAV1,CMA1,CTSB,DPP4,FABP5,Ighg2b,KNG1,Mcpt4,PLG,PPIA,SOD2,YBX1	13
Lipid Metabolism,Small Molecule Biochemistry,Vitamin and Mineral Metabolism	Homeostasis of cholesterol	0.000282			APOA1,APOA4,APOB,CAV1,FABP3,RALY	6
Gastrointestinal Disease,Hepatic System Disease,Organismal Injury and Abnormalities	Liver Damage	0.00029		0.842	ALB,ALDH3A1,CPS1,CTSB,CYP2E1,GPX4,KNG1,PLG,SRSF1	9
Molecular Transport,RNA Trafficking	Export of mRNA	0.00029			ALYREF,HNRNPA2B1,SRSF3,SRSF7	4
Cancer,Gastrointestinal Disease,Organismal Injury and Abnormalities	Large intestine neoplasm	0.000298			ACADS,ACBD5,ACO2,ALB,ALDH3A1,ALDOA,ALYREF,ANO6,APOA4,APOB,APOBEC2,ATP5IF1,AVL9,BAZ1A,BPIFA2,CA2,CAPN6,CAV1,CAVIN1,CCNL2,CKM,CLIC3,CLIC6,CLU,CMA1,CMC2,COL14A1,CPQ,CPS1,CS,CTSB,CYP2E1,DDB1,DHX30,DPP4,DPYSL3,ENTPD2,ESD,EXOC6B,FABP1,FABP5,FLG,FUS,GLDC,GOLM2,GOT2,GPX4,GSTO1,GTPBP8,HABP2,HADH,HBA2,HELZ2,HMGCS2,HNRNPA1,HNRNPA2B1,HNRNPA3,HNRNPC,HNRNPD,HNRNPDL,HNRNPL,HNRNPUL1,HNRNPUL2,HSD11B1,HSD17B2,HSPA…	118
Hereditary Disorder,Organismal Injury and Abnormalities,Skeletal and Muscular Disorders	Hereditary myopathy	0.000307			APOA1,APOB,CA2,CAVIN1,COL14A1,CPQ,CYCS,FUS,HMGCS2,HNRNPA1,HNRNPA2B1,HNRNPDL,HNRNPU,MDH2,MGST1,OXCT1,PABPN1,PLIN4,PTGS1,SOD2,TXNRD2	21
Cell Death and Survival,Organismal Injury and Abnormalities	Cell death of fibrosarcoma cell lines	0.000309		-0.692	CTSB,GPX4,PLG,SOD2,YBX1	5
Amino Acid Metabolism,Energy Production,Post-Translational Modification,Small Molecule Biochemistry	Oxidation of amino acids	0.000309			ALB,ATP5IF1,HADH	3
Cardiovascular Disease,Organismal Injury and Abnormalities	Acute coronary syndrome	0.00031			ALB,APOA1,APOB,DPP4,FABP3,PLG,PON1,PPIA,PTGS1	9
Neurological Disease,Organismal Injury and Abnormalities	Childhood encephalopathy	0.00031			CA2,CA3,CPS1,FUS,GOT2,HNRNPU,MDH1,MDH2,SOD2	9
Lipid Metabolism,Small Molecule Biochemistry,Vitamin and Mineral Metabolism	Steroid metabolism	0.000312		0.391	APOA1,APOA4,APOB,CAV1,CYP2E1,HSD11B1,HSD17B2,PLG,PON1,UGT2B28	10
Cell Cycle,Gene Expression	Binding of DNA	0.000313		0.932	ALB,ALYREF,CAV1,CLU,CTSB,CYP2E1,HNRNPC,KNG1,NCL,PLG,PPIA,SOD2,TCOF1,YBX1	14
Hematological System Development and Function	Hemostasis	0.000316			ANO6,APOA4,CAV1,ENTPD2,KNG1,Mcpt4,PLG,PPIA,PTGS1	9
Cancer,Organismal Injury and Abnormalities	Extraadrenal retroperitoneal tumor	0.000317		0.313	ACADS,ACBD5,ALB,ALDH3A1,ALDOA,ALYREF,APOB,ATP5IF1,CA2,CAPN6,CAV1,CAVIN1,CKM,CKMT1B,CLU,COL14A1,CPA3,CPQ,CTSB,CYP2F1,DDB1,DHX30,DPP4,FABP1,FABP5,FH,FLG,GOT2,HABP2,HELZ2,HMGCS2,HNRNPAB,HNRNPC,HNRNPD,HNRNPL,HNRNPU,HNRNPUL1,HSD11B1,HTATSF1,KNG1,KRT1,LDHA,LDHB,MRPL24,MUCL3,NCL,OTUD6B,PABPN1,PDE2A,PLG,PLIN4,PPIA,PRPSAP2,PTGS1,RALY,RBM10,RNF149,RPTN,SERINC2,SOD2,SRRM2,SRSF6,TRRAP,YBX1	64
Organismal Injury and Abnormalities,Respiratory Disease	Lung lesion	0.000321		-0.391	ACADL,ACO2,ALB,ALDH3A1,ALDOA,ALYREF,ANO6,APOA1,APOA4,APOB,ARGLU1,ATP5IF1,AVL9,BAZ1A,BPIFA2,BPIFB1,CAPN6,CAV1,CAVIN1,Chil3/Chil4,CKB,CLIC6,CLU,COL14A1,CPS1,CTSB,CYP2E1,DPP4,DPYSL3,FABP1,FH,FLG,FUS,GLDC,HABP2,HADH,HELZ2,HMGCS2,HNRNPA1,HNRNPA2B1,HNRNPAB,HNRNPC,HNRNPD,HNRNPU,HTATSF1,IVD,KNG1,KRT5,KRT6A,LDHA,LDHB,LRCH4,Mcpt4,MDH1,MDH2,MUCL3,NCL,NNT,OTUD6B,OXCT1,PDE2A,PLG,PLIN4,PON1,PPIA,PRMT5,PTGS1,RA…	84
Organismal Injury and Abnormalities,Renal and Urological Disease	Proximal tubular toxicity	0.000325			ALB,CYP2E1,FABP3,HADH,YBX1	5
Cancer,Organismal Injury and Abnormalities	Invasive cancer	0.000326	Increased	2.12	ALB,ALDOA,APOA1,ATP5IF1,CAV1,CAVIN1,CKMT1B,CLU,CTSB,DPYSL3,EXOC6B,FABP5,FUS,GLDC,GOT2,GPX4,HMGCS2,HNRNPA2B1,HNRNPAB,HNRNPC,HNRNPU,HTATSF1,ISG15,LDHA,MGST1,PLG,PPIA,PRMT5,PTGS1,SOD2,SRSF6,TCOF1,TPD52,TRA2B,TRRAP,YBX1	36
Cellular Movement,Hematological System Development and Function,Hypersensitivity Response,Immune Cell Trafficking	Cell movement of eosinophils	0.000327		0	ALB,Chil3/Chil4,CMA1,KNG1,PLG,PPIA	6
Lipid Metabolism,Molecular Transport,Small Molecule Biochemistry	Quantity of polyunsaturated fatty acids	0.000333		0.562	CYP2E1,FABP1,FABP5,KNG1,NNT,PON1,PTGS1	7
Cellular Movement,Immune Cell Trafficking	Leukocyte migration	0.000334	Increased	2.117	ALB,ANO6,APOA1,APOB,CAV1,Chil3/Chil4,CLU,CMA1,CTSB,DPP4,FABP5,Hbb-b1,HNRNPL,Ighg2b,ISG15,KNG1,Mcpt4,PES1,PLG,PPIA,SOD2,TSPAN15,Uox,YBX1	24
Connective Tissue Disorders,Developmental Disorder,Hereditary Disorder,Metabolic Disease,Organismal Injury and Abnormalities,Skeletal and Muscular Disorders	Mucopolysaccharidosis type IVB	0.000337			CAV1,CLU,CYCS,SOD2	4
Cellular Function and Maintenance,Post-Translational Modification,Protein Degradation,Protein Synthesis	Hydrolysis of protein fragment	0.000342			CPA3,CPQ,CTSB,DPP4,HABP2,KNG1,Mcpt4,PLG	8
Connective Tissue Development and Function,Tissue Morphology	Quantity of adipose tissue	0.000356		0.896	ACADL,ACADS,APOA4,APOB,CAV1,Ces1d,FABP2,FABP5,HSD11B1,SOD2	10
Endocrine System Development and Function,Small Molecule Biochemistry	Synthesis of thyroid hormone	0.000356			CAV1,CPQ,CTSB	3
Lipid Metabolism,Molecular Transport,Small Molecule Biochemistry	Quantity of oleic acid	0.000356			ACO2,FABP5,NNT	3
Organismal Injury and Abnormalities,Respiratory Disease	High-altitude pulmonary edema	0.000356			CA2,CA3,PDE2A	3
Small Molecule Biochemistry	Metabolism of aldehyde	0.000356			ALDH3A1,CYP2E1,TPI1	3
Infectious Diseases,Organismal Injury and Abnormalities	Replication of Hepatitis C virus	0.000358		1.764	CYP2E1,DDB1,ISG15,PPIA,YBX1	5
Connective Tissue Disorders,Immunological Disease,Inflammatory Disease,Inflammatory Response,Organismal Injury and Abnormalities,Skeletal and Muscular Disorders	Rheumatoid arthritis	0.00036			ALB,ALDOA,APOA1,CA2,CLU,CTSB,DPP4,HELZ2,HNRNPA1,HNRNPA3,LDHB,PDE2A,PON1,PPIA,PTGS1,RNF14,RNF149,SERINC2,TPD52,TPI1	20
Energy Production,Lipid Metabolism,Molecular Transport,Small Molecule Biochemistry	Quantity of malic acid	0.000363		0.339	HNRNPL,LDHA,LDHB,NNT	4
Neurological Disease,Organismal Injury and Abnormalities	Abnormal morphology of hippocampus	0.000366			CAV1,CKB,CKMT1B,CTSB,HSD11B1,SOD2	6
Inflammatory Disease,Ophthalmic Disease,Organismal Injury and Abnormalities	Conjunctivitis	0.000366			CA2,CA3,CLU,PLG,PPIA,PTGS1	6
Cellular Movement	Cell movement of ovarian cancer cell lines	0.000374		1.178	CAV1,CLU,DPP4,HNRNPA2B1,PPIA,SOD2,TPD52	7
Immunological Disease,Organismal Injury and Abnormalities	Acute graft-vs-host disease	0.000376			DPP4,FABP2,HSD11B1,Mug1/Mug2,PPIA	5
Cardiovascular Disease,Hematological Disease,Organismal Injury and Abnormalities	Venous thromboembolism	0.000377			ALB,CPS1,HABP2,KNG1,PLG,PTGS1,SRRM2,TSPAN15	8
Cellular Development,Cellular Growth and Proliferation	Colony formation of tumor cell lines	0.000381		1.301	ALYREF,BPIFB1,CAV1,CLU,CPS1,CTSB,DPP4,EXOC6B,FABP5,GPX4,GSTO1,HNRNPA2B1,ISG15,LDHA,NCL,SOD2,TCOF1,TPD52	18
Hematological System Development and Function,Tissue Morphology	Quantity of blood cells	0.000387		-0.064	APOA1,APOB,ATP5IF1,CAV1,CLU,CTSB,DDB1,DPP4,FABP1,FABP5,HADH,HBA2,Hbb-b1,HSD11B1,Ighg2b,ISG15,KNG1,LDHA,OCIAD1,PLG,PPIA,PRMT5,Serpina1a (includes others),SRSF1,Uox,YBX1	26
Gene Expression	Synthesis of RNA	0.00039		1.732	HNRNPC,HTATSF1,NCL,SSB	4
Cardiovascular Disease,Hematological Disease,Lipid Metabolism,Metabolic Disease,Organismal Injury and Abnormalities,Small Molecule Biochemistry	Hypercholesterolemia	0.000393			APOA1,APOB,CKM,DPP4,FABP1,PTGS1	6
Organismal Injury and Abnormalities,Renal and Urological Disease	Urolithiasis	0.000393			CA2,CA3,CAV1,PLG,PTGS1,SNRPD2	6
Cell-To-Cell Signaling and Interaction	Binding of Francisella tularensis	0.000397			HABP2,NCL	2
Drug Metabolism	Hydroxylation of midazolam	0.000397			ALB,Cyp3a11 (includes others)	2
Drug Metabolism,Small Molecule Biochemistry	Metabolism of terfenadine	0.000397			ALB,Cyp3a11 (includes others)	2
Dermatological Diseases and Conditions,Organismal Injury and Abnormalities	Epidermolytic hyperkeratosis	0.000397			KRT1,KRT16	2
Cardiovascular Disease,Organismal Injury and Abnormalities	Size of infarct	0.000405		0.077	APOA1,CAV1,HABP2,HSD11B1,HSPA12A,KNG1,Mcpt4,PPIA	8
Organ Development,Reproductive System Development and Function	Function of uterus	0.000408			CAV1,Mug1/Mug2,PTGS1	3
Cardiovascular Disease,Organismal Injury and Abnormalities	Controlled hypertension	0.000408			CA2,CA3,PTGS1	3
Cancer,Gastrointestinal Disease,Organismal Injury and Abnormalities	Malignant neoplasm of large intestine	0.000408			ACADS,ACBD5,ACO2,ALB,ALDH3A1,ALDOA,ANO6,APOA4,APOB,APOBEC2,ATP5IF1,AVL9,BAZ1A,BPIFA2,CA2,CAPN6,CAV1,CAVIN1,CCNL2,CKM,CLIC3,CLIC6,CLU,CMA1,CMC2,COL14A1,CPQ,CPS1,CS,CTSB,CYP2E1,DDB1,DHX30,DPP4,DPYSL3,ENTPD2,ESD,EXOC6B,FABP1,FABP5,FLG,FUS,GLDC,GOLM2,GOT2,GPX4,GSTO1,GTPBP8,HABP2,HADH,HBA2,HELZ2,HMGCS2,HNRNPA1,HNRNPA2B1,HNRNPA3,HNRNPC,HNRNPD,HNRNPDL,HNRNPL,HNRNPUL1,HNRNPUL2,HSD11B1,HSD17B2,HSPA12A,HTA…	117
Cancer,Organismal Injury and Abnormalities	Pelvic adenocarcinoma	0.00041			ACADS,ACBD5,ALB,ALDOA,ANO6,APOB,ARGLU1,AVL9,BPIFA2,BPIFB1,CA2,CA3,CAPN6,CAVIN1,CKM,CLIC3,CLIC6,CLU,CMC2,COL14A1,CPA3,CPQ,CPS1,CS,CYP2E1,CYP2F1,DDB1,DHX30,DPP4,ENTPD2,EXOC6B,FLG,FUS,GLDC,GOT2,GPX4,HABP2,HBA2,HELZ2,HMGCS2,HNRNPA2B1,HNRNPL,HNRNPU,HNRNPUL1,HSD11B1,HSD17B2,HSPA12A,HTATSF1,ISG15,KNG1,KRT1,KRT5,KRT6A,MDH1,MGST1,MUCL3,NNT,OTUD6B,OXCT1,PDE2A,PGM1,PLG,PLIN4,PON1,PPIA,PPIG,PRPSAP2,PTGS1,RAL…	90
Cellular Movement,Hematological System Development and Function,Immune Cell Trafficking	Cell movement of peripheral blood leukocytes	0.000414		0.269	APOA1,DPP4,KNG1,PPIA,TSPAN15	5
Organismal Injury and Abnormalities,Skeletal and Muscular Disorders	Abnormal morphology of muscle	0.00042		0.64	APOBEC2,CA2,CAPN6,CAV1,CLU,COL14A1,DPP4,HNRNPA1,HSD11B1,Mcpt4,PPIA,PRMT5,SOD2	13
Cellular Movement,Hematological System Development and Function,Immune Cell Trafficking	Cell movement of granulocytes	0.00042		1.655	ALB,APOA1,Chil3/Chil4,CMA1,CTSB,DPP4,FABP5,Hbb-b1,ISG15,KNG1,PLG,PPIA,YBX1	13
Endocrine System Disorders,Gastrointestinal Disease,Inflammatory Disease,Inflammatory Response,Organismal Injury and Abnormalities	Inflammation of pancreas	0.000425			ALB,APOA1,CLU,CTSB,CYP2E1,FABP5,PPIA,PTGS1	8
Cancer,Organismal Injury and Abnormalities,Reproductive System Disease	Cervical tumor	0.000427			ALB,ALDOA,ALYREF,CTSB,FLG,GPX4,GTPBP8,HNRNPA2B1,HNRNPC,HNRNPU,HSPA12A,ISG15,KRT1,MDH2,PRMT5,RBM10,RBM5,SSB,TRA2B,TRRAP	20
Cancer,Organismal Injury and Abnormalities	Squamous-cell carcinoma	0.000428			ACADL,ACO2,ALB,ALDH3A1,ANO6,APOB,APOBEC2,BPIFA2,CA2,CA3,CAV1,CAVIN1,CCNL2,CKM,CLU,COL14A1,CPA3,CPS1,CYCS,CYP2E1,CYP2F1,DDB1,DPP4,DPYSL3,ENTPD2,FLG,FUS,Gsta4,GSTO1,HBA2,HELZ2,HMGCS2,HNRNPA1,HNRNPA2B1,HNRNPC,HNRNPD,HNRNPL,HNRNPU,HNRNPUL1,HSPA12A,HTATSF1,ISG15,IVD,KRT16,KRT5,LDHA,LRCH4,MDH1,MDH2,NCL,NNT,OTUD6B,PDE2A,PES1,PLIN4,PRMT5,PTGS1,RALY,RBM10,RBM19,RPTN,SERINC2,SNRPC,SOD2,SRSF5,TCOF1,TRRAP,TS…	69
Cancer,Organismal Injury and Abnormalities	Development of adenocarcinoma	0.000435			ACADL,ACADS,ALB,ALDOA,ANO6,APOB,ARGLU1,ATP5IF1,AVL9,BAZ1A,BPIFB1,CA2,CAPN6,CAV1,CAVIN1,CLIC6,CLU,CMC2,COL14A1,CPQ,CPS1,CS,CYP2F1,DDB1,DHX30,DPP4,EXOC6B,FABP1,FABP5,FH,FLG,FUS,GLDC,GOT2,GPX4,HABP2,HADH,HELZ2,HMGCS2,HNRNPA1,HNRNPA2B1,HNRNPC,HNRNPD,HNRNPL,HNRNPU,HSD11B1,HSD17B2,HSPA12A,HTATSF1,KNG1,KRT1,KRT5,KRT6A,LDHA,LDHB,MDH1,MDH2,MGST1,MUCL3,NNT,OTUD6B,OXCT1,PDE2A,PGM1,PLG,PLIN4,PON1,PPIG,PRMT5,…	91
Ophthalmic Disease,Organismal Injury and Abnormalities	Open-angle glaucoma	0.000437			CA2,CA3,CLU,HSPA12A,ME3,MGST1,PTGS1,SERINC2,SRSF3,TXNRD2	10
Organismal Injury and Abnormalities,Renal and Urological Disease	Chronic renal impairment	0.000446			APOB,CA2,CA3,CAV1,KNG1,Mcpt4,PPIA,PTGS1	8
Cardiovascular Disease,Organismal Injury and Abnormalities	Area of atherosclerotic lesion	0.000448		-0.218	APOA1,APOB,CTSB,PON1	4
Lipid Metabolism,Small Molecule Biochemistry	Metabolism of arachidonic acid	0.000448			Cyp2c29 (includes others),GPX4,KNG1,PTGS1	4
Infectious Diseases,Organismal Development,Organismal Injury and Abnormalities	Growth of virus	0.000448			CTSB,ISG15,PLG,SSB	4
Cardiovascular Disease,Organismal Injury and Abnormalities	Infarction	0.000453		0.028	APOA1,APOB,CA2,CA3,CAV1,CLU,CMC2,HABP2,HSD11B1,HSPA12A,KNG1,Mcpt4,PLG,PON1,PPIA,PTGS1,TSPAN15	17
Organismal Injury and Abnormalities,Renal and Urological Disease	Fibrosis of kidney	0.000457		-0.547	CAV1,CLU,FH,HMGCS2,KNG1,Mcpt4,Uox	7
Lipid Metabolism,Molecular Transport,Small Molecule Biochemistry	Secretion of cholesterol	0.000464			APOA1,APOB,FABP1	3
Lipid Metabolism,Small Molecule Biochemistry	Transmission of lipid	0.000464			APOA1,APOA4,Ces1d	3
Developmental Disorder,Hereditary Disorder,Organismal Injury and Abnormalities,Skeletal and Muscular Disorders	Dystrophy of muscle	0.000468			COL14A1,CPQ,CYCS,HMGCS2,HNRNPA2B1,HNRNPDL,MGST1,OXCT1,PABPN1,PLIN4,SOD2	11
Hematological System Development and Function,Tissue Morphology	Quantity of leukocytes	0.000481		0.415	APOA1,APOB,ATP5IF1,CAV1,CLU,CTSB,DDB1,DPP4,FABP1,FABP5,HADH,HSD11B1,Ighg2b,ISG15,KNG1,LDHA,OCIAD1,PLG,PPIA,PRMT5,Serpina1a (includes others),SRSF1,Uox,YBX1	24
Carbohydrate Metabolism,Small Molecule Biochemistry	Production of lactic acid	0.000483		0.842	ATP5IF1,BPIFB1,GLDC,HNRNPA1,HNRNPA2B1,LDHA,LDHB	7
Cancer,Organismal Injury and Abnormalities	Genitourinary adenocarcinoma	0.000483			ACADS,ALB,ALDOA,ANO6,APOB,ARGLU1,ATP5IF1,AVL9,BPIFA2,BPIFB1,CA2,CA3,CAPN6,CAV1,CAVIN1,CKM,CLU,CMC2,COL14A1,CPA3,CPQ,CPS1,CS,CYP2E1,CYP2F1,DDB1,DHX30,DPP4,ENTPD2,EXOC6B,FABP1,FABP5,FH,FLG,FUS,GLDC,GOT2,GPX4,GTPBP8,HABP2,HBA2,HELZ2,HMGCS2,HNRNPA2B1,HNRNPDL,HNRNPL,HNRNPU,HNRNPUL1,HSD11B1,HSD17B2,HSPA12A,HTATSF1,ISG15,KNG1,KRT1,KRT5,KRT6A,LDHA,LDHB,MDH1,MGST1,MUCL3,NNT,OTUD6B,OXCT1,PDE2A,PGM1,PLG,PLI…	97
Cancer,Organismal Injury and Abnormalities	Cancer of cells	0.000505	Increased	2.021	ACADL,ACO2,ALB,ALDH3A1,ALDOA,ANO6,APOB,APOBEC2,AVL9,BPIFA2,CA2,CA3,CAV1,CAVIN1,CCNL2,CKM,CKMT1B,CLIC6,CLU,COL14A1,CPA3,CPQ,CPS1,CTSB,CYCS,CYP2E1,CYP2F1,DDB1,DPP4,DPYSL3,ENTPD2,EXOC6B,FABP5,FLG,FUS,GOT2,GPX4,Gsta4,GSTO1,HBA2,HELZ2,HMGCS2,HNRNPA1,HNRNPA2B1,HNRNPAB,HNRNPC,HNRNPD,HNRNPL,HNRNPU,HNRNPUL1,HSD11B1,HSPA12A,HTATSF1,ISG15,IVD,KRT1,KRT16,KRT5,LDHA,LRCH4,MDH1,MDH2,NCL,NNT,OTUD6B,PDE2A,PES1,PG…	90
Cancer,Organismal Injury and Abnormalities	Growth of subcutaneous tumor	0.000509	Increased	2.251	ALDH3A1,ALDOA,CKMT1B,CLIC3,FABP1,GOT2,GPX4,HNRNPA2B1,HNRNPU,ISG15,PES1,PGAM2,TRRAP	13
Cardiovascular Disease,Inflammatory Response,Organismal Injury and Abnormalities	Inflammation of heart	0.000513		-1.98	APOA1,CAV1,CLU,PPIA	4
Ophthalmic Disease,Organismal Injury and Abnormalities	Glaucoma	0.000515			CA2,CA3,CLU,HSPA12A,ME3,MGST1,PDE2A,PTGS1,SERINC2,SRSF3,TXNRD2	11
Energy Production,Molecular Transport,Nucleic Acid Metabolism,Small Molecule Biochemistry	Concentration of ATP	0.000524		1.662	ALDOA,ATP5IF1,CAV1,CKB,ENTPD2,FABP3,LDHA,SOD2	8
Lipid Metabolism,Molecular Transport,Small Molecule Biochemistry	Reverse cholesterol transport	0.000524			APOA1,APOA4,CLU	3
Dermatological Diseases and Conditions,Organismal Injury and Abnormalities	Chronic skin disorder	0.000532			CTSB,CYP2E1,FABP5,GOT2,KRT1,KRT16,KRT6A,PPIA,SOD2	9
Organismal Injury and Abnormalities,Respiratory Disease	Abnormal respiration	0.000547			CAV1,CKM,CYCS,SOD2	4
Neurological Disease,Organismal Injury and Abnormalities,Psychological Disorders	Frontotemporal lobar degeneration or amyotrophic lateral sclerosis	0.000553			CAV1,CLU,DPYSL3,FABP3,FUS,GOT2,HNRNPA1,HNRNPA2B1,PGAM2,PON1,PPIA,RBM19,RNF14,SOD2	14
Connective Tissue Disorders,Organismal Injury and Abnormalities,Skeletal and Muscular Disorders	Non-traumatic arthropathy	0.000556			ALB,ALDOA,ANO6,APOA1,CA2,CLU,CPS1,CTSB,CYP2E1,DPP4,HBA2,HELZ2,HNRNPA1,HNRNPA3,LDHB,PDE2A,PLG,PLIN4,PON1,PPIA,PRPSAP2,PTGS1,RNF14,RNF149,SERINC2,SOD2,TPD52,TPI1	28
Cardiovascular Disease,Cell Morphology,Organismal Injury and Abnormalities,Skeletal and Muscular Disorders	Abnormal morphology of cardiomyocytes	0.000561		0.64	CA2,CAV1,CLU,DPP4,Mcpt4,PPIA,PRMT5,SOD2	8
Hereditary Disorder,Organismal Injury and Abnormalities	X-linked hereditary disease	0.000564			APOA4,CA2,CA3,CLU,CPQ,CPS1,CTSB,CYCS,DDB1,HNRNPU,MDH2,PTGS1,RBM10,SERINC2,SOD2	15
Lipid Metabolism,Molecular Transport,Small Molecule Biochemistry	Uptake of fatty acid	0.000567		1.172	CAV1,FABP3,FABP5,GOT2,NNT	5
Developmental Disorder,Endocrine System Disorders,Hereditary Disorder,Organismal Injury and Abnormalities,Reproductive System Disease	Androgen insensitivity	0.000567			APOA4,CTSB,DDB1,PTGS1,SERINC2	5
Endocrine System Disorders,Gastrointestinal Disease,Hereditary Disorder,Metabolic Disease,Organismal Injury and Abnormalities	Monogenic diabetes	0.000583			APOA1,CAV1,CAVIN1,HADH	4
Cell-To-Cell Signaling and Interaction,Cellular Movement,Hematological System Development and Function,Immune Cell Trafficking	Recruitment of leukocytes	0.000584		0.81	APOA1,APOB,CAV1,Chil3/Chil4,CLU,DPP4,FABP5,Mcpt4,PLG,SOD2,Uox	11
Organ Development,Organ Morphology,Organismal Development,Skeletal and Muscular System Development and Function	Mass of anterior tibial muscle	0.00059			APOBEC2,HSD11B1,PRMT5	3
Infectious Diseases,Organismal Injury and Abnormalities	Infectivity of Paramyxoviridae	0.000593			CAV1,PLG	2
DNA Replication, Recombination, and Repair,Energy Production,Nucleic Acid Metabolism,Small Molecule Biochemistry	Catabolism of ATP	0.000593			ATP5IF1,ENTPD2	2
Drug Metabolism,Small Molecule Biochemistry	Activation of acetaminophen	0.000593			CYP2E1,Cyp3a11 (includes others)	2
Cell Morphology,Endocrine System Disorders,Organismal Injury and Abnormalities	Abnormal morphology of thyroid follicle cells	0.000593			CAV1,CTSB	2
Endocrine System Disorders,Hereditary Disorder,Organismal Injury and Abnormalities	Familial glucocorticoid deficiency	0.000593			NNT,TXNRD2	2
Drug Metabolism,Lipid Metabolism,Molecular Transport,Small Molecule Biochemistry	Release of epoprostenol	0.000593			KNG1,PTGS1	2
Cardiovascular Disease,Organismal Injury and Abnormalities	Surface area of atherosclerotic lesion	0.000593			APOA1,APOB	2
Free Radical Scavenging,Lipid Metabolism,Small Molecule Biochemistry	Reduction of lipid peroxide	0.000593			Gsta4,PTGS1	2
Connective Tissue Disorders,Developmental Disorder,Hereditary Disorder,Lipid Metabolism,Metabolic Disease,Organismal Injury and Abnormalities,Small Molecule Biochemistry	Congenital generalized lipodystrophy	0.000593			CAV1,CAVIN1	2
Cellular Assembly and Organization	Aggregation of cellular membrane	0.000593			CKM,CKMT1B	2
Cardiovascular Disease,Endocrine System Disorders,Gastrointestinal Disease,Hereditary Disorder,Metabolic Disease,Organismal Injury and Abnormalities	Susceptibility to microvascular complications of diabetes	0.000593			PON1,SOD2	2
Free Radical Scavenging	Detoxification of reactive oxygen species	0.000593			Gsta4,SOD2	2
Cancer,Organismal Injury and Abnormalities	Advanced malignant tumor	0.000594	Increased	2.12	ALB,ALDOA,APOA1,CAV1,CKMT1B,CLU,CTSB,DPP4,DPYSL3,EXOC6B,FABP5,FUS,GLDC,GOT2,GPX4,HNRNPA2B1,HNRNPAB,HNRNPC,HNRNPU,HSD11B1,ISG15,LDHA,MGST1,PLG,PPIA,PRMT5,PTGS1,SOD2,SRSF6,TRRAP,YBX1	31
Cancer,Cell Death and Survival,Organismal Injury and Abnormalities	Cell death of tumor	0.000605		-0.404	ALB,CAPN6,CAV1,CLU,CTSB,CYCS,DPP4,GLDC,PLG,PPIA,RPS28,SOD2,YBX1	13
Organismal Injury and Abnormalities,Renal and Urological Disease	Chronic kidney disease	0.000609			APOB,CA2,CA3,CAV1,CLU,CPS1,KNG1,Mcpt4,PLG,PPIA,PTGS1,TRA2B	12
Cell Death and Survival,Organismal Injury and Abnormalities	Apoptosis of fibrosarcoma cell lines	0.000621		-0.218	CTSB,PLG,SOD2,YBX1	4
Neurological Disease,Organismal Injury and Abnormalities	Gliosis	0.000631		-1.664	APOA1,CAV1,CTSB,Mcpt4,RNF149,SOD2,SSB	7
Neurological Disease,Organismal Injury and Abnormalities,Psychological Disorders	Cerebral degeneration	0.000632			CAV1,CLU,DPP4,DPYSL3,FABP3,FUS,GOT2,HNRNPA1,HNRNPA2B1,PGAM2,PON1,PPIA,RBM19,RNF14,SOD2	15
Organismal Injury and Abnormalities,Renal and Urological Disease	Kidney stones	0.000645			CA2,CA3,PLG,PTGS1,SNRPD2	5
Lipid Metabolism,Molecular Transport,Small Molecule Biochemistry	Concentration of long chain fatty acid	0.000661		-0.087	ACO2,FABP1,FABP5,NNT	4
Carbohydrate Metabolism	Flux of carbohydrate	0.000661			APOA1,FABP1,PGAM2	3
Cardiovascular Disease,Cell Morphology,Organismal Injury and Abnormalities	Hypertrophy of heart cells	0.0007		0.64	CA2,CAV1,CTSB,DPP4,Mcpt4,PPIA,PRMT5	7
Cardiovascular Disease,Organismal Injury and Abnormalities	Abnormal morphology of dilated heart ventricle	0.000701			CAV1,CKM,HNRNPA1,HSD11B1,SOD2	5
Humoral Immune Response,Inflammatory Response	Complement activation	0.000702			CLU,Ighg2b,KNG1,KRT1	4
Endocrine System Disorders,Gastrointestinal Disease,Metabolic Disease,Organismal Injury and Abnormalities,Renal and Urological Disease	Streptozotocin-induced diabetic nephropathy	0.000702			CA3,CLU,HMGCS2,KNG1	4
Cellular Movement	Invasion of tumor cell lines	0.00071	Increased	3.642	ALDOA,AVL9,CA3,CAV1,CKMT1B,CLU,CTSB,DPP4,DPYSL3,EXOC6B,FABP5,FH,GLDC,GOT2,GPX4,HNRNPA1,HNRNPA2B1,HNRNPAB,HNRNPC,ISG15,KNG1,LDHA,NCL,OTUD6B,PLG,PPIA,PRMT5,RALY,SOD2,SRSF3,TPD52,TRA2B,YBX1	33
Cell Morphology,Cellular Function and Maintenance	Transmembrane potential of mitochondria	0.000724		-0.289	ATP5IF1,CAV1,CYCS,CYP2E1,FH,Gsta4,LDHA,SOD2,TPD52	9
Organismal Injury and Abnormalities	Area of lesion	0.00073		-0.6	APOA1,APOB,CAV1,CTSB,PON1	5
Cell Death and Survival,Organismal Injury and Abnormalities	Apoptosis of prostate cancer cell lines	0.000731	Decreased	-2.276	CAV1,CLU,FABP1,PABPN1,PGAM2,PPIA,SOD2,TPD52	8
Lipid Metabolism,Molecular Transport,Small Molecule Biochemistry	Quantity of C18:2 fatty acid	0.000737			FABP1,FABP5,NNT	3
Lipid Metabolism,Small Molecule Biochemistry	Catabolism of triacylglycerol	0.000737			APOA4,APOB,CPS1	3
Lipid Metabolism,Small Molecule Biochemistry	Incorporation of long chain fatty acid	0.000737			CAV1,FABP1,FABP2	3
Drug Metabolism,Molecular Transport,Small Molecule Biochemistry	Quantity of glutathione in liver	0.000737			ALB,FABP1,GPX4	3
Skeletal and Muscular System Development and Function	Activation of muscle	0.000745			APOB,CKM,CKMT1B,PPIA	4
Energy Production	Consumption of oxygen	0.000747		-0.116	CAV1,Ces1d,HBA2,HELZ2,LDHA,LDHB,NNT,SOD2	8
Organismal Injury and Abnormalities,Skeletal and Muscular Disorders	Rotator cuff injury	0.000756			CA3,CAV1,HADH,LDHB,LRCH4,PLG,PTGS1	7
Hereditary Disorder,Organismal Injury and Abnormalities,Skeletal and Muscular Disorders	Hereditary skeletal myopathy	0.000757			CA2,COL14A1,CPQ,CYCS,FUS,HMGCS2,HNRNPA1,HNRNPA2B1,HNRNPDL,MGST1,OXCT1,PABPN1,PLIN4,PTGS1,SOD2	15
Cardiovascular Disease,Neurological Disease,Organismal Injury and Abnormalities,Skeletal and Muscular Disorders	Ischemia of heart	0.000763			ALB,APOA1,CKM,DPP4,PLG,PON1,PPIA,PTGS1	8
Cell Death and Survival,Organismal Injury and Abnormalities	Apoptosis of sarcoma cell lines	0.000796		-1.034	CAV1,CLU,CTSB,LDHA,NCL,PLG,SOD2,YBX1	8
Endocrine System Disorders,Gastrointestinal Disease,Metabolic Disease,Organismal Injury and Abnormalities,Renal and Urological Disease	Diabetic nephropathy	0.000798			ALB,APOB,CA2,CA3,CAPN6,CLU,COL14A1,CPA3,Cyp2b10,DPYSL3,FABP1,GLDC,GSTO1,HMGCS2,HSD11B1,KNG1,MGST1,PDE2A,PTGS1,SREK1	20
Cardiovascular Disease,Hematological Disease,Organismal Injury and Abnormalities	Venous thrombus	0.000809			ALB,ANO6,CPS1,HABP2,KNG1,PLG,PTGS1,SRRM2,TSPAN15	9
Infectious Diseases,Organismal Injury and Abnormalities	Severe COVID-19	0.000814			ALB,APOA1,CLU,ENTPD2,ISG15,PDE2A,PPIA	7
Energy Production,Lipid Metabolism,Small Molecule Biochemistry	Oxidation of steroid	0.000818			Cyp2b10,HSD17B2,PON1	3
Organismal Injury and Abnormalities,Reproductive System Disease	Damage of genital organ	0.000818			HADH,HSD17B2,PLG	3
Organismal Injury and Abnormalities,Respiratory Disease	Lower respiratory tract disorder	0.000823			APOB,BAZ1A,BPIFB1,CA2,CA3,CAV1,COL14A1,CYP2E1,FABP5,GSTO1,HSD11B1,IVD,KRT5,LDHB,MGST1,NCL,OXCT1,PDE2A,PLG,PON1,PPIA,PTGS1,Serpina1a (includes others)	23
Organismal Injury and Abnormalities,Respiratory Disease	Edema of lung	0.000824			CA2,CA3,CAV1,HSD11B1,PDE2A	5
Connective Tissue Development and Function,Tissue Morphology	Quantity of connective tissue	0.000827		-0.457	ACADL,ACADS,APOA4,APOB,CAV1,Ces1d,Chil3/Chil4,FABP2,FABP5,Hbb-b1,HSD11B1,OCIAD1,PLG,SOD2,Uox	15
Connective Tissue Disorders,Inflammatory Response,Organismal Injury and Abnormalities,Tissue Development	Inflammation of visceral fat	0.000827			CAV1,DPP4	2
Developmental Disorder,Endocrine System Disorders,Hereditary Disorder,Metabolic Disease,Neurological Disease,Organismal Injury and Abnormalities,Psychological Disorders	Adrenoleukodystrophy	0.000827			ALB,SOD2	2
Cell Death and Survival	Killing of Salmonella enterica subsp. enterica serovar Typhimurium	0.000827			ALB,KNG1	2
Dermatological Diseases and Conditions,Hereditary Disorder,Organ Morphology,Organismal Injury and Abnormalities	Diffuse palmoplantar keratoderma	0.000827			KRT1,KRT16	2
Cellular Function and Maintenance	Uptake of Francisella tularensis	0.000827			NCL,PLG	2
Inflammatory Disease,Inflammatory Response,Organismal Injury and Abnormalities,Respiratory Disease	Asthma	0.000836			ACO2,ALB,ALDOA,APOA1,Chil3/Chil4,CKM,DPP4,FLG,GLDC,HNRNPAB,MGST1,PTGS1,SERINC2,SRSF3,TPI1	15
Lipid Metabolism,Molecular Transport,Small Molecule Biochemistry	Accumulation of fatty acid	0.000837			APOB,ATP5IF1,FH,PON1	4
Cell Death and Survival,Organismal Injury and Abnormalities,Skeletal and Muscular Disorders	Cell death of muscle cells	0.000841	Decreased	-2.355	ALDOA,APOA1,CAV1,CTSB,CYCS,DPP4,KNG1,MDH1,NCL,SOD2,Sprr1a	11
Cardiovascular Disease,Organismal Injury and Abnormalities	Vascular lesion	0.000842		0.082	APOA1,APOA4,APOB,CTSB,ENTPD2,HNRNPD,KRT16,PLG,PON1,PPIA,PTGS1,SRSF1,TRA2B,TXNRD2	14
Cancer,Endocrine System Disorders,Organismal Injury and Abnormalities	Thyroid gland nonmedullary carcinoma	0.000853			ALDOA,CKB,CLU,DHX30,HABP2,LDHA,PLG,SERINC2,SNRPD2,TPI1	10
Cancer,Organismal Injury and Abnormalities	Non rhabdoid tumor	0.000867		-0.558	ACADL,ACBD5,ALB,ALDH3A1,ALDOA,ANO6,APOA1,APOA4,APOB,AVL9,CA2,CAPN6,CAV1,CKB,CKM,CLIC3,CLIC6,CLU,CMA1,COL14A1,CPQ,CPS1,CTSB,CYCS,CYP2E1,CYP2F1,DDB1,DPP4,DPYSL3,EXOC6B,FABP1,FABP3,FABP5,FH,FLG,FUS,GLDC,GOT2,GPX4,Gsta4,GSTO1,HMGCS2,HNRNPA2B1,HNRNPC,HNRNPD,HNRNPU,HSD11B1,HSPA12A,Ifit1,ISG15,KNG1,KRT1,KRT16,KRT5,KRT6A,LDHA,LDHB,LRCH4,MDH1,ME3,MGST1,MUCL3,NCL,OXCT1,PDE2A,PGAM2,PGM1,PLG,PLIN4,PPIA,PPIG,…	99
Gastrointestinal Disease,Inflammatory Response,Organismal Injury and Abnormalities	Inflammation of gastrointestinal tract	0.000877	Decreased	-2.425	ALB,APOA4,CA2,CAPN6,CAV1,CCNL2,CKB,CKM,COL14A1,CPA3,CTSB,FLG,HMGCS2,HSD11B1,KRT16,PLG,PON1,PTGS1,SERINC2,Sprr1a	20
Skeletal and Muscular System Development and Function	Contractility of muscle	0.000877	Increased	2.186	APOB,ATP5IF1,CA3,CAV1,CKM,CLU,PRMT5	7
Metabolic Disease,Organismal Injury and Abnormalities,Renal and Urological Disease	Organic aciduria	0.000886			CPS1,IVD,OXCT1,SOD2	4
Neurological Disease,Organismal Injury and Abnormalities	Generalized convulsive epilepsy	0.000888			CA2,CA3,GOT2,HNRNPU,MDH1,MDH2	6
Developmental Disorder,Hereditary Disorder,Metabolic Disease,Organismal Injury and Abnormalities	Presymptomatic disease stage glycogen storage disease type II	0.000904			CYCS,ESD,SOD2	3
Organismal Injury and Abnormalities	Visceromegaly	0.000907		-0.847	CA2,CAV1,CKM,CTSB,DPP4,FABP3,Hbb-b1,HNRNPA1,HSD11B1,HSD17B2,Mcpt4,OCIAD1,PLG,PPIA,PRMT5,PTGS1,RALY,SOD2,TPI1,TXNRD2	20
Dermatological Diseases and Conditions,Organismal Injury and Abnormalities	Plaque psoriasis	0.000915			CYP2E1,FABP5,KRT1,KRT16,KRT6A,PPIA	6
Cardiovascular Disease,Hematological Disease,Lipid Metabolism,Metabolic Disease,Organismal Injury and Abnormalities,Small Molecule Biochemistry	Hyperlipidemia	0.000921			APOA1,APOB,CKM,DPP4,FABP1,HELZ2,PPIA,PTGS1	8
Cancer,Gastrointestinal Disease,Organismal Injury and Abnormalities	Pancreaticobiliary neoplasm	0.000924		0.313	ACBD5,ALB,ALDH3A1,ALDOA,ALYREF,ANO6,APOB,CAPN6,CKM,CKMT1B,CLU,COL14A1,CPA3,CS,CTSB,CYP2F1,DDB1,DHX30,DPP4,FABP1,FABP2,FH,GLDC,HABP2,HELZ2,HMGCS2,HNRNPAB,HNRNPC,HNRNPD,HNRNPL,HNRNPU,HNRNPUL1,HSD11B1,HTATSF1,KNG1,KRT1,KRT5,LDHA,MRPL24,NCL,OTUD6B,PABPN1,PLG,PLIN4,PPIA,PRPSAP2,PTGR1,RALY,RBM10,RBM5,RNF149,RPTN,SNRPC,SOD2,SRRM2,TRRAP,YBX1	57
Endocrine System Disorders,Gastrointestinal Disease,Metabolic Disease,Organismal Injury and Abnormalities	Diabetic complication	0.000936			ALB,APOB,CA2,CA3,CAPN6,CAVIN1,CLU,COL14A1,CPA3,Cyp2b10,DPP4,DPYSL3,FABP1,GLDC,GSTO1,HMGCS2,HSD11B1,KNG1,MGST1,PDE2A,PTGS1,SOD2,SREK1	23
DNA Replication, Recombination, and Repair	DNA damage	0.00094	Decreased	-3.109	ACO2,ALDOA,CLU,CPS1,DDB1,OTUD6B,PABPN1,SOD2,SRSF1,SRSF3	10
Cellular Movement,Hematological System Development and Function,Immune Cell Trafficking	Cellular infiltration by leukocytes	0.000941		0.75	APOA1,CAV1,CMA1,CTSB,DPP4,FABP5,Ighg2b,ISG15,KNG1,Mcpt4,PES1,PLG,PPIA,SOD2,YBX1	15
Neurological Disease,Organismal Injury and Abnormalities	Memory deficits	0.000942		-0.97	APOA1,FABP5,HNRNPA1,HNRNPA2B1,KNG1,RNF149	6
Cell Morphology	Polarization of antigen presenting cells	0.000942	Increased	2.433	Chil3/Chil4,HNRNPU,ISG15,KNG1,LDHA,SOD2	6
Cancer,Organismal Injury and Abnormalities,Reproductive System Disease	Cervical cancer	0.000955			ALB,ALDOA,CTSB,FLG,GPX4,GTPBP8,HNRNPA2B1,HNRNPC,HNRNPU,HSPA12A,ISG15,KRT1,MDH2,PRMT5,RBM10,RBM5,SSB,TRA2B,TRRAP	19
Neurological Disease,Organismal Injury and Abnormalities	Brain lesion	0.000957			ACADS,ACBD5,ALB,ALDH3A1,ALYREF,ANO6,APOA1,APOA4,APOB,ARGLU1,AVL9,BAZ1A,BPIFB1,CA2,CAV1,CCNL2,CKB,CKM,CLIC3,CLU,CMA1,COL14A1,CPA3,CPQ,CPS1,CS,CTSB,CYP2E1,CYP2F1,DDB1,DHX30,DPP4,ENTPD2,FABP5,FLG,FUS,GLDC,GOLM2,HABP2,HADH,HELZ2,HMGCS2,HNRNPA0,HNRNPA1,HNRNPA2B1,HNRNPDL,HNRNPL,HSD11B1,HSPA12A,HTATSF1,KNG1,KRT1,KRT16,KRT5,KRT6A,LDHB,LRCH4,ME3,NCL,NIT2,NNT,OCIAD1,OTUD6B,OXCT1,PABPN1,PES1,PLG,PLIN4,PPIA,…	95
Organismal Injury and Abnormalities	Clinical decompensation	0.00099			ALB,APOA1,CA2,CA3	4
Cancer,Organismal Injury and Abnormalities	Papillary adenocarcinoma	0.000993			ALDOA,CKB,CLU,CPQ,DHX30,DPP4,FH,HMGCS2,HSD11B1,LDHA,PLG,RPTN,SERINC2,SNRPD2,TPI1	15
Cardiovascular Disease,Organismal Injury and Abnormalities	Valvular regurgitation of aortic valve	0.000997			CA2,CA3,PTGS1	3
Cardiovascular Disease,Organismal Injury and Abnormalities	Size of atherosclerotic lesion	0.000999		-1.279	APOA1,APOA4,APOB,CTSB,PON1	5
Connective Tissue Disorders,Organismal Injury and Abnormalities,Skeletal and Muscular Disorders	Osteoporosis	0.00103			CA2,CA3,CKM,DHX30,DPP4,HBA2,PTGS1,RBM5,TCOF1,TRA2B	10
Cancer,Neurological Disease,Organismal Injury and Abnormalities	Neurogenic tumor	0.00104			APOB,ENTPD2,FH,HNRNPD,KRT16,MDH2,MUCL3,PLIN4,SRSF1,TCOF1,TRA2B	11
Lipid Metabolism,Molecular Transport,Small Molecule Biochemistry	Concentration of eicosanoid	0.00106		0.934	CYP2E1,FABP1,FABP5,KNG1,PON1,PTGS1	6
Gastrointestinal Disease,Hepatic System Disease,Organismal Injury and Abnormalities	Fibrosis of liver	0.00108		-1.204	ALB,APOA1,APOB,CTSB,DPP4,GPX4,ISG15,PDE2A,PLG,PPIA,SERINC2,SRSF3	12
Organismal Injury and Abnormalities,Renal and Urological Disease	Failure of kidney	0.00108		-1.199	ALB,APOB,CPS1,FABP1,GPX4,KNG1,Mcpt4,PPIA,PTGS1	9
Neurological Disease,Organismal Injury and Abnormalities,Psychological Disorders	Amyotrophic lateral sclerosis	0.00108			CAV1,CLU,DPYSL3,FABP3,FUS,GOT2,HNRNPA1,PGAM2,PON1,PPIA,RBM19,RNF14,SOD2	13
Dermatological Diseases and Conditions,Inflammatory Disease,Organismal Injury and Abnormalities	Acne	0.00109			APOA1,CA2,CA3,FABP5,PTGS1,SOD2	6
Cardiovascular Disease,Hematological Disease,Lipid Metabolism,Metabolic Disease,Organismal Injury and Abnormalities,Small Molecule Biochemistry	Fredrickson hyperlipoproteinemia	0.00109			APOA1,APOB,DPP4	3
Digestive System Development and Function,Gastrointestinal Disease,Hepatic System Development and Function,Hepatic System Disease,Inflammatory Disease,Inflammatory Response,Organ Development,Organismal Injury and Abnormalities	Inflammation of liver	0.0011	Decreased	-2.621	ALB,APOA1,APOB,CYP2E1,DPP4,HBA2,HNRNPU,ISG15,Mug1/Mug2,PPIA,SOD2,SRSF1,SRSF3	13
Cell Signaling,Molecular Transport,Vitamin and Mineral Metabolism	Reabsorption of Ca2+	0.0011			CAV1,KNG1	2
Lipid Metabolism,Small Molecule Biochemistry	Modification of C18:2 fatty acid	0.0011			CYCS,Gsta4	2
Small Molecule Biochemistry	Metabolism of citric acid	0.0011			ACO2,CS	2
Cellular Development	Differentiation of lung cell lines	0.0011			APOA1,CTSB	2
Inflammatory Disease,Neurological Disease,Organismal Injury and Abnormalities	Neuritic dystrophy	0.0011			CLU,SOD2	2
Organismal Injury and Abnormalities,Renal and Urological Disease	Hypertrophy of renal tubule	0.0011			HSD11B1,HSD17B2	2
Drug Metabolism,Endocrine System Development and Function,Energy Production,Lipid Metabolism,Small Molecule Biochemistry	Oxidation of testosterone	0.0011			Cyp2b10,HSD17B2	2
Energy Production,Lipid Metabolism,Small Molecule Biochemistry	Beta-oxidation of very long chain fatty acid	0.0011			ACBD5,CYP2E1	2
Free Radical Scavenging	Generation of reactive oxygen species in liver	0.0011			ALB,CYP2E1	2
Cancer,Organismal Injury and Abnormalities	Metastasis	0.00113	Increased	2.12	ALB,ALDOA,APOA1,CAV1,CKMT1B,CLU,CTSB,DPYSL3,EXOC6B,FABP5,FUS,GLDC,GOT2,GPX4,HNRNPA2B1,HNRNPAB,HNRNPC,HNRNPU,ISG15,LDHA,MGST1,PLG,PPIA,PRMT5,PTGS1,SOD2,SRSF6,TRRAP,YBX1	29
Cell Death and Survival,Gastrointestinal Disease,Hepatic System Disease,Organismal Injury and Abnormalities	Apoptosis of hepatocytes	0.00115		0	CAV1,CTSB,GOT2,NCL,PLG,SOD2	6
Lipid Metabolism,Small Molecule Biochemistry,Vitamin and Mineral Metabolism	Metabolism of sterol	0.00115		0.849	APOA1,APOA4,APOB,CAV1,HSD17B2,PON1	6
Organismal Development	Morphology of head	0.00115			CAV1,CKB,CKMT1B,DPYSL3,FABP5,FLG,HSD17B2,KNG1,Mcpt4,SOD2,TCOF1	11
Cellular Assembly and Organization,Neurological Disease,Organismal Development,Organismal Injury and Abnormalities,Tissue Development	Formation of amyloid fibrils	0.00116			ALB,CLU,FUS,SOD2	4
Cancer,Organismal Injury and Abnormalities	Intraepithelial neoplasm	0.00117			ALB,ALDH3A1,ANO6,APOB,CLU,CYP2F1,FLG,HNRNPL,HSD17B2,KRT5,RALY	11
Cellular Movement,Hematological System Development and Function,Immune Cell Trafficking	Cell movement of leukocytes	0.00118	Increased	2.271	ALB,ANO6,APOA1,CAV1,Chil3/Chil4,CMA1,CTSB,DPP4,FABP5,Hbb-b1,HNRNPL,Ighg2b,ISG15,KNG1,Mcpt4,PES1,PLG,PPIA,SOD2,TSPAN15,YBX1	21
Cell-To-Cell Signaling and Interaction,Nervous System Development and Function	Activation of neuroglia	0.00119		1.553	ALB,Chil3/Chil4,CLU,FUS,PLG,PTGS1,RNF149	7
Organismal Injury and Abnormalities	Adverse drug reaction	0.00119			CA2,CA3,Chil3/Chil4,CYP2E1,HMGCS2,PLIN4,PTGS1,TPD52	8
Nutritional Disease,Organismal Injury and Abnormalities	Central obesity	0.0012			CA2,CA3,CYP2E1	3
Cell Morphology	Shape change of central nervous system cells	0.0012			CKB,DPYSL3,PLG	3
Gastrointestinal Disease,Hepatic System Development and Function,Hepatic System Disease,Organismal Injury and Abnormalities	Abnormal morphology of liver	0.00127			APOA1,CYP2E1,HELZ2,OCIAD1,PLG,SOD2,TXNRD2,YBX1	8
Cancer,Organismal Injury and Abnormalities,Respiratory Disease	Respiratory system tumor	0.00129		1.405	ACADL,ALB,ALDH3A1,ALDOA,ALYREF,ANO6,APOA1,APOA4,APOB,ARGLU1,ATP5IF1,AVL9,BAZ1A,BPIFA2,CAPN6,CAV1,CAVIN1,CKB,CLIC6,CLU,COL14A1,CPA3,CPS1,CS,CTSB,CYP2E1,DDB1,DPP4,DPYSL3,FABP1,FABP5,FH,FLG,FUS,GLDC,GPX4,HADH,HELZ2,HMGCS2,HNRNPA1,HNRNPA2B1,HNRNPC,HNRNPD,HNRNPU,HTATSF1,KNG1,KRT1,KRT5,KRT6A,LDHA,LDHB,LRCH4,MDH1,MDH2,MUCL3,NCL,OTUD6B,OXCT1,PDE2A,PLG,PLIN4,PON1,PPIA,PRMT5,PTGS1,RALY,RBM10,RBM5,RNF149,RP…	81
Cellular Development,Cellular Growth and Proliferation	Proliferation of lymphoblastoid cell lines	0.00129			CMC2,LDHA,SOD2,TRRAP	4
Cardiovascular Disease,Hematological Disease,Organismal Injury and Abnormalities	Anemia	0.00133		-1.114	ALDOA,CAV1,HBA2,Hbb-b1,Ighg2b,PDE2A,PLG,PPIA,PTGS1,RPS28,SERINC2,SOD2,TXNRD2	13
Neurological Disease,Organismal Injury and Abnormalities,Psychological Disorders	Progressive parkinsonism	0.00135			ALB,APOA1,CTSB,DPP4,FUS,HNRNPA2B1,HNRNPDL,IVD,LDHA,LDHB,MDH1,NCL,PDE2A,SRRM2	14
Free Radical Scavenging,Molecular Transport	Quantity of superoxide	0.00135			ALB,APOB,PON1,SOD2	4
Protein Trafficking	Interaction of protein	0.00139		-1.154	ALB,CAV1,CYCS,ISG15,KNG1,KRT1,SOD2	7
Cancer,Cell Death and Survival,Organismal Injury and Abnormalities,Tumor Morphology	Cell death of tumor cells	0.00139		-0.14	ALB,CAPN6,CAV1,CLU,CTSB,CYCS,DPP4,GLDC,PLG,PPIA,RPS28,YBX1	12
Cardiovascular Disease,Organismal Injury and Abnormalities	Atherosclerosis	0.00139		0.43	ACADL,APOA1,APOA4,APOB,CA2,CA3,CAV1,CAVIN1,CLU,CPS1,CTSB,DPP4,FABP5,HNRNPUL1,KNG1,PLG,PON1,PPIA,PTGS1,SNRPD2	20
Cellular Movement	Migration of ovarian cancer cell lines	0.0014		1.741	CLU,DPP4,HNRNPA2B1,PPIA,SOD2,TPD52	6
Cell Signaling,Molecular Transport,Vitamin and Mineral Metabolism	Sequestration of Ca2+	0.00141			CKM,CKMT1B	2
Lipid Metabolism,Small Molecule Biochemistry	Scrambling of phospholipid	0.00141			ANO6,SERINC2	2
Cell Morphology,Nervous System Development and Function	Shape change of astrocytes	0.00141			CKB,PLG	2
Cardiovascular System Development and Function,Cellular Movement	Migration of HMEC cells	0.00141			CTSB,NCL	2
RNA Post-Transcriptional Modification	Editing of mRNA	0.00141			APOBEC2,HNRNPAB	2
Nucleic Acid Metabolism,Small Molecule Biochemistry	Catabolism of ribonucleotide	0.00142			ATP5IF1,ENTPD2,Uox	3
Cell Morphology	Polarization of phagocytes	0.00147	Increased	2.433	Chil3/Chil4,HNRNPU,ISG15,KNG1,LDHA,SOD2	6
Cancer,Organismal Injury and Abnormalities	Serous neoplasm	0.00147			ALB,CA2,CLU,COL14A1,CPA3,CS,DDB1,DPP4,FLG,FUS,GLDC,GOT2,HELZ2,HSD11B1,ISG15,KRT1,KRT6A,MUCL3,PTGS1,SERINC2,TPI1,TRRAP	22
Connective Tissue Disorders,Inflammatory Disease,Inflammatory Response,Organismal Injury and Abnormalities,Skeletal and Muscular Disorders	Inflammation of joint	0.00148		1.044	ALB,ALDOA,ANO6,APOA1,CA2,CLU,CMA1,CPS1,CTSB,CYP2E1,DPP4,HBA2,HELZ2,HNRNPA1,HNRNPA3,LDHB,PDE2A,PLG,PLIN4,PON1,PPIA,PRPSAP2,PTGS1,RNF14,RNF149,SERINC2,SOD2,TPD52,TPI1	29
Organismal Injury and Abnormalities,Respiratory Disease	Lung injury	0.00148			ALB,CAV1,CLU,CYP2E1,HABP2,HBA2,PLG,PTGS1,SERINC2	9
Neurological Disease,Organismal Injury and Abnormalities	Abnormal morphology of cerebral cortex	0.00159			CAV1,CKB,CKMT1B,CTSB,HSD11B1,HSD17B2,SOD2	7
Carbohydrate Metabolism,Molecular Transport,Small Molecule Biochemistry	Concentration of D-glucose	0.0016		1.544	APOA1,APOA4,Ces1d,CLU,FABP3,FABP5,HADH,HSD11B1,PON1,SOD2,TPD52	11
Cancer,Gastrointestinal Disease,Organismal Injury and Abnormalities	Rectum cancer	0.0016			ACBD5,CAVIN1,CLIC3,CLIC6,COL14A1,CPQ,DHX30,GPX4,HMGCS2,HTATSF1,KRT1,OTUD6B,PLIN4,PPIA,PTGS1,RALY,RBM10,RNF14,SRSF5	19
Cell Death and Survival,Organismal Injury and Abnormalities	Cell death of carcinoma cell lines	0.00161	Decreased	-2.205	ACO2,ALDH3A1,BPIFB1,CAV1,CLU,CPS1,CTSB,DPP4,HABP2,HMGCS2,SNRPD2,SOD2,SRSF1,TRA2B,YBX1	15
Cardiovascular Disease,Organismal Injury and Abnormalities	Hypertrophy of heart	0.00162		-0.511	CA2,CAV1,CKM,CTSB,DPP4,FABP3,HSD11B1,Mcpt4,PPIA,PRMT5,SOD2	11
Neurological Disease,Organismal Injury and Abnormalities	Astrocytosis	0.00164	Decreased	-2.236	APOA1,CAV1,CTSB,Mcpt4,SSB	5
Cellular Movement,Hematological System Development and Function,Immune Cell Trafficking,Inflammatory Response	Cellular infiltration by phagocytes	0.00164		0.883	APOA1,CAV1,CTSB,DPP4,FABP5,Ighg2b,Mcpt4,PLG,PPIA,SOD2,YBX1	11
Infectious Diseases,Organismal Injury and Abnormalities	Infection of cervical cancer cell lines	0.00164	Increased	3.286	ARGLU1,ATP5IF1,CA2,CAPN6,CYCS,DPP4,HNRNPU,HTATSF1,RBM19,RPTN,SSB	11
Cardiovascular Disease,Neurological Disease,Organismal Injury and Abnormalities	Ischemia of brain	0.00164			CAV1,CLU,HSPA12A,PLG,PTGS1	5
Neurological Disease,Organismal Injury and Abnormalities	Cognitive impairment	0.00167		-0.57	APOA1,APOB,CA2,CA3,CKB,CKMT1B,CPS1,CTSB,DDB1,DPP4,FABP5,HNRNPA1,HNRNPA2B1,HNRNPC,HNRNPU,HSD11B1,KNG1,MDH2,OTUD6B,PDE2A,RNF149,SRRM2,SRSF1	23
Nucleic Acid Metabolism,Small Molecule Biochemistry	Synthesis of nucleotide	0.00168	Increased	2.226	ACO2,ALDOA,APOA1,CAV1,CKM,CYCS,FUS,KNG1,PLG,PTGS1,SOD2	11
Inflammatory Disease,Ophthalmic Disease,Organismal Injury and Abnormalities	Anterior segment inflammation	0.00168			CA2,CA3,PPIA	3
Amino Acid Metabolism,Molecular Transport,Small Molecule Biochemistry	Quantity of alanine	0.00168			HNRNPL,LDHA,LDHB	3
Cancer,Organismal Injury and Abnormalities,Reproductive System Disease	Uterine tumor	0.00168			ALB,ALDOA,ALYREF,ANO6,APOA4,APOB,ARGLU1,AVL9,BPIFB1,CA2,CAPN6,CAV1,CAVIN1,CLU,CMC2,COL14A1,CPA3,CPS1,CTSB,CYP2F1,DDB1,DPP4,EXOC6B,FH,FLG,FUS,GLDC,GPX4,GTPBP8,HABP2,HELZ2,HNRNPA2B1,HNRNPC,HNRNPL,HNRNPU,HSD17B2,HSPA12A,HTATSF1,ISG15,KRT1,KRT5,LRCH4,MDH1,MDH2,MGST1,NNT,OXCT1,PGM1,PLG,PLIN4,PON1,PPIG,PRMT5,PRPSAP2,PTGR1,RALY,RBM10,RBM5,RPTN,SERINC2,SNRNP70,SNRPC,SOD2,SRRM2,SRSF3,SRSF5,SSB,TCOF1,TRA2B…	72
Organismal Injury and Abnormalities,Renal and Urological Disease	Renal lesion	0.00169		-0.492	ACADS,ALB,ALYREF,ATP5IF1,CA2,CAV1,CAVIN1,CLU,CPQ,DHX30,FABP1,FABP5,FH,FLG,GOT2,HMGCS2,HTATSF1,KNG1,LDHA,LDHB,Mcpt4,MUCL3,NCL,OTUD6B,PDE2A,PLG,PTGS1,RBM10,RPTN,SERINC2,SOD2,SRRM2,SRSF6,Uox,YBX1	35
Organismal Injury and Abnormalities	Side effect	0.00169			CA2,CA3,Chil3/Chil4,COL14A1,CYP2E1,HMGCS2,PLIN4,PTGS1,TPD52	9
Neurological Disease,Organismal Injury and Abnormalities	Chronic fatigue syndrome	0.00172			KRT16,KRT6A,PDE2A,SERINC2	4
Cancer,Endocrine System Disorders,Organismal Injury and Abnormalities,Reproductive System Disease	Ovarian tumor	0.00173			ACADS,ALB,ALDH3A1,ALYREF,APOA1,APOB,CAPN6,CAV1,CLIC6,CLU,COL14A1,CPS1,CS,DPP4,FH,FLG,FUS,GLDC,GOT2,HELZ2,HNRNPA2B1,HSD11B1,KNG1,KRT1,KRT6A,MUCL3,PLG,PPIA,PTGS1,RNF149,SREK1,SRSF3,TPD52,TPI1,TRA2B,YBX1	36
Organismal Development	Morphology of body cavity	0.00174			ALB,APOA1,APOB,CAV1,Ces1d,CKM,DPP4,FABP2,FABP3,FABP5,HADH,Hbb-b1,HNRNPL,HSD17B2,Mcpt4,PLG,SOD2	17
Organismal Injury and Abnormalities	Scar tissue	0.00175			COL14A1,DPP4,FABP5,KRT1,PLG	5
Endocrine System Disorders,Organismal Injury and Abnormalities,Reproductive System Disease	Damage of testis	0.00175			HADH,HSD17B2	2
Cardiovascular System Development and Function,Organ Development,Organ Morphology,Tissue Morphology	Relaxation of coronary vessel	0.00175			KNG1,PLG	2
Drug Metabolism,Endocrine System Development and Function,Lipid Metabolism,Small Molecule Biochemistry	Hydroxylation of testosterone	0.00175			Cyp2b10,Cyp3a11 (includes others)	2
Cellular Development,Cellular Growth and Proliferation,Nervous System Development and Function,Tissue Development	Proliferation of sensory neurons	0.00175			CLU,NCL	2
Hereditary Disorder,Metabolic Disease,Organismal Injury and Abnormalities	Hereditary systemic amyloidosis	0.00175			APOA1,CLU	2
Lipid Metabolism,Small Molecule Biochemistry	Removal of cholesterol	0.00175			APOA1,HSD11B1	2
Gastrointestinal Disease,Organismal Injury and Abnormalities	Abnormal morphology of oesophageal epithelium	0.00175			Krt4,KRT5	2
Free Radical Scavenging,Molecular Transport	Accumulation of hydrogen peroxide	0.00175			ALDH3A1,SOD2	2
Hematological Disease,Organismal Injury and Abnormalities	Hyperemia	0.00175			CAV1,PTGS1	2
Amino Acid Metabolism,Post-Translational Modification,Small Molecule Biochemistry	Modification of neutral amino acid	0.00175			ATP5IF1,GLDC	2
Small Molecule Biochemistry	Metabolism of lactic acid	0.00175			LDHA,LDHB	2
Small Molecule Biochemistry	Catabolism of ketone	0.00175			LDHA,OXCT1	2
Lipid Metabolism,Molecular Transport,Small Molecule Biochemistry	Release of lipid	0.0018	Increased	2.535	ALB,APOA1,CAV1,CTSB,KNG1,PLG,PTGS1	7
Nervous System Development and Function,Organ Morphology,Organismal Development	Mass of brain	0.0018			CAV1,CKB,CKMT1B,HSD17B2	4
Lipid Metabolism,Molecular Transport,Small Molecule Biochemistry	Localization of lipid	0.00181			APOB,CAV1,SRSF3	3
Amino Acid Metabolism,Molecular Transport,Small Molecule Biochemistry	Concentration of glycine	0.00181			GLDC,HNRNPL,YBX1	3
Endocrine System Development and Function,Molecular Transport,Small Molecule Biochemistry	Concentration of hormone	0.00182		-1.412	APOB,CAV1,CTSB,DPP4,FABP1,FABP2,HADH,HELZ2,HNRNPD,PLG,PTGS1	11
Neurological Disease,Organismal Injury and Abnormalities	Early-onset encephalopathy	0.00183	Decreased	-2.202	ALB,ANO6,APOB,CA2,CA3,CAV1,CPS1,FUS,GOT2,HNRNPC,HNRNPU,HSD17B2,MDH1,MDH2,OTUD6B,SOD2,SRRM2,TCOF1,YBX1	19
Cardiovascular Disease,Organismal Injury and Abnormalities	Acute coronary event	0.00188			APOA1,CA2,CA3,PLG,PON1,PPIA,PTGS1	7
Cardiovascular Disease,Cell Morphology,Organismal Injury and Abnormalities,Skeletal and Muscular Disorders	Hypertrophy of cardiomyocytes	0.0019		0.64	CA2,CAV1,DPP4,Mcpt4,PPIA,PRMT5	6
Cancer,Gastrointestinal Disease,Organismal Injury and Abnormalities	Rectum tumor	0.00192			ACBD5,CAVIN1,CLIC3,CLIC6,COL14A1,CPQ,DHX30,GPX4,HMGCS2,HTATSF1,KRT1,MUCL3,OTUD6B,PLIN4,PPIA,PTGS1,RALY,RBM10,RNF14,SRSF5	20
Developmental Disorder,Hereditary Disorder,Neurological Disease,Organismal Injury and Abnormalities,Psychological Disorders	Hereditary central nervous system demyelinating disease	0.00195			ALB,CAV1,SOD2	3
Gastrointestinal Disease,Organismal Injury and Abnormalities	Abnormal morphology of stomach	0.00196			CAV1,Krt4,KRT5,PLG	4
Organismal Injury and Abnormalities,Skeletal and Muscular Disorders	Abnormality of digit	0.00199			FLG,KRT16,KRT6A,PTGS1,TCOF1	5
Dermatological Diseases and Conditions,Immunological Disease,Inflammatory Disease,Organismal Injury and Abnormalities	Lichen planus	0.00199			DDB1,KRT16,KRT5,KRT6A,PTGS1	5
Organ Development,Organ Morphology,Skeletal and Muscular System Development and Function	Mass of skeletal muscle	0.00199			APOBEC2,CKM,HSD11B1,PRMT5,SOD2	5
Organismal Injury and Abnormalities,Renal and Urological Disease	Damage of kidney	0.002		-0.246	ALB,CA2,CA3,CLU,FABP1,Mcpt4,PLG,YBX1	8
Developmental Disorder,Neurological Disease,Organismal Injury and Abnormalities	Developmental epilepsy	0.002			CA2,CA3,GOT2,HNRNPU,MDH1,MDH2	6
Cardiovascular Disease,Cell Death and Survival,Connective Tissue Disorders,Hematological Disease,Organismal Injury and Abnormalities	Hemolytic anemia	0.00205			ALDOA,HBA2,Ighg2b,PLG,PPIA	5
Cancer,Gastrointestinal Disease,Organismal Injury and Abnormalities	Rectal adenocarcinoma	0.00205			ACBD5,CAVIN1,CLIC3,CLIC6,COL14A1,CPQ,DHX30,HMGCS2,HTATSF1,KRT1,OTUD6B,PLIN4,PPIA,PTGS1,RALY,RBM10,RNF14,SRSF5	18
Cardiovascular Disease,Neurological Disease,Organismal Injury and Abnormalities,Skeletal and Muscular Disorders	Left ventricular dilation	0.00205			CAV1,CKM,HSD11B1,SOD2	4
Dermatological Diseases and Conditions,Organismal Injury and Abnormalities	Burn	0.00205			ALB,COL14A1,PLG,PTGS1	4
Digestive System Development and Function	Ingestion by mice	0.00208		-0.199	APOA4,CAV1,DPP4,FABP1,FUS,HSD11B1,KRT6A	7
Cardiovascular Disease,Organismal Injury and Abnormalities	Atherosclerotic lesion	0.00208		0.015	APOA1,APOA4,APOB,CTSB,PLG,PON1,PPIA	7
Cardiovascular System Development and Function,Hematological System Development and Function	Blood pressure	0.00209		-0.461	APOB,CAV1,CKM,FH,HNRNPA1,HSD11B1,PLG,PON1,PTGS1,SOD2	10
Cancer,Organismal Injury and Abnormalities,Renal and Urological Disease	Urinary tract cancer	0.00209			ACADS,ACBD5,ALB,ALDH3A1,ALYREF,ANO6,APOB,ATP5IF1,CA2,CAPN6,CAV1,CAVIN1,CLIC3,CLIC6,CLU,CMA1,CMC2,COL14A1,CPA3,CPQ,CPS1,CYP2F1,DDB1,DHX30,EXOC6B,FABP1,FABP5,FH,FLG,FUS,GOT2,HADH,HELZ2,HMGCS2,HNRNPA1,HNRNPA2B1,HNRNPUL1,HNRNPUL2,HTATSF1,IVD,KNG1,KRT1,LDHA,LDHB,MUCL3,NCL,OTUD6B,PDE2A,PGAM2,PGM1,PLG,PLIN4,PON1,PTGR1,PTGS1,RBM10,RBM19,RBP2,RNF149,RPTN,SERINC2,SNRPC,SOD2,SRRM2,SRSF1,SRSF3,SRSF6,TCOF1,TR…	72
Gene Expression	Expression of RNA	0.0021		0.647	ALYREF,APOB,CAV1,CAVIN1,Ces1d,CLU,Cyp3a11 (includes others),DDB1,FUS,HELZ2,HMGCS2,HNRNPA1,HNRNPA2B1,HNRNPAB,HNRNPC,HNRNPD,HNRNPDL,HNRNPL,HNRNPU,KNG1,LRCH4,NCL,OTUD6B,PABPN1,PDE2A,PRMT5,RALY,RBM10,RNF14,RPS28,SOD2,SRSF1,SRSF6,SSB,TCOF1,TRRAP,YBX1	37
Cancer,Gastrointestinal Disease,Organismal Injury and Abnormalities	Esophagus tumor	0.0021			ALDH3A1,CAV1,CLU,DPYSL3,FABP3,FLG,HMGCS2,HNRNPL,HSD11B1,HSD17B2,KRT5,MGST1,NCL,OTUD6B,PDE2A,PES1,PGM1,PLIN4,PTGS1,SERINC2,TCOF1,TRA2B,TRRAP,YBX1	24
Cellular Function and Maintenance	Uptake of bacteria	0.0021			CAV1,NCL,PLG	3
Cardiovascular Disease,Hematological Disease,Hereditary Disorder,Lipid Metabolism,Metabolic Disease,Organismal Injury and Abnormalities,Small Molecule Biochemistry	Familial hypercholesterolemia	0.0021			APOA1,APOB,DPP4	3
Cancer,Gastrointestinal Disease,Hepatic System Disease,Organismal Injury and Abnormalities	Hepatitis B virus-related hepatocellular carcinoma	0.00211			ACADL,ALDOA,CA2,CPS1,CS,HSD11B1,LDHA,PON1	8
Neurological Disease,Organismal Injury and Abnormalities	Early-onset seizures	0.00212			CA2,CA3,GOT2,HNRNPU,MDH1,MDH2,OTUD6B	7
Lipid Metabolism,Small Molecule Biochemistry	Conversion of arachidonic acid	0.00213			ALB,PTGS1	2
Drug Metabolism,Small Molecule Biochemistry	Metabolism of tolbutamide	0.00213			Cyp2c29 (includes others),CYP2E1	2
Amino Acid Metabolism,Cell Signaling	Urea cycle	0.00213			CPS1,FH	2
Lipid Metabolism,Molecular Transport,Small Molecule Biochemistry	Uptake of polyunsaturated fatty acids	0.00213			FABP3,FABP5	2
Lipid Metabolism,Nucleic Acid Metabolism,Small Molecule Biochemistry	Metabolism of acetyl-coenzyme A	0.00213			CS,HMGCS2	2
Cardiovascular Disease,Organismal Injury and Abnormalities,Respiratory Disease	Acute pulmonary embolism	0.00213			CKM,PLG	2
Cardiovascular Disease,Neurological Disease,Organismal Injury and Abnormalities,Psychological Disorders	Calcification of basal ganglia	0.00213			CA2,ISG15	2
Connective Tissue Disorders,Developmental Disorder,Gastrointestinal Disease,Hereditary Disorder,Organismal Injury and Abnormalities,Skeletal and Muscular Disorders	Mandibulofacial dysostosis	0.00213			RPS28,TCOF1	2
Small Molecule Biochemistry	Catabolism of monocarboxylic acid	0.00213			ACADS,LDHA	2
Gastrointestinal Disease,Organismal Injury and Abnormalities	Short bowel syndrome	0.00213			DPP4,PLG	2
Nucleic Acid Metabolism,Small Molecule Biochemistry	Metabolism of NADH	0.00213			MDH1,MDH2	2
Cellular Movement,Hematological System Development and Function,Immune Cell Trafficking	Cell movement of mononuclear leukocytes	0.00217		1.335	ANO6,APOA1,CAV1,Chil3/Chil4,DPP4,FABP5,HNRNPL,Ighg2b,ISG15,KNG1,Mcpt4,PES1,PLG,PPIA	14
Cellular Movement,Hematological System Development and Function,Immune Cell Trafficking	Cell movement of PBMCs	0.00224		-0.391	APOA1,DPP4,KNG1,PPIA	4
Hereditary Disorder,Neurological Disease,Organismal Injury and Abnormalities	Autosomal dominant motor neuron disease	0.00224			CAV1,FUS,HNRNPA1,HNRNPA2B1	4
Infectious Diseases,Organismal Injury and Abnormalities	Pneumococcal infection	0.00226			CA2,CA3,CTSB	3
Cellular Assembly and Organization	Quantity of amyloid fibrils	0.00226			CLU,Ighg2b,SOD2	3
Carbohydrate Metabolism,Lipid Metabolism,Small Molecule Biochemistry	Synthesis of phosphatidylcholine	0.00226			APOA1,FABP3,FABP5	3
Organismal Injury and Abnormalities	Doxorubicin induced cardiotoxicity	0.00226			Chil3/Chil4,HMGCS2,PLIN4	3
Cell-To-Cell Signaling and Interaction,Cellular Movement	Recruitment of myeloid cells	0.00227		0.436	APOA1,APOB,CAV1,Chil3/Chil4,DPP4,Mcpt4,PLG,SOD2,Uox	9
Hereditary Disorder,Organismal Injury and Abnormalities,Renal and Urological Disease	Hereditary kidney disease	0.00231			APOA1,APOA4,CA2,CA3,CAVIN1,CLU,COL14A1,DPYSL3,FH,Ighg2b,KRT6A	11
Neurological Disease,Organismal Injury and Abnormalities	Damage of nervous system	0.00236		0.447	CA2,CA3,CLU,CTSB,FUS,HSPA12A,KNG1,PLG,PTGS1,SOD2	10
Free Radical Scavenging,Molecular Transport	Accumulation of reactive oxygen species	0.00239		-0.83	ALDH3A1,PON1,PPIA,SOD2,TPI1	5
Cellular Development,Cellular Growth and Proliferation	Colony formation of cells	0.0024		1.326	ALDH3A1,ALYREF,BPIFB1,CAV1,CLU,CPS1,CTSB,DPP4,EXOC6B,FABP5,GPX4,GSTO1,HNRNPA2B1,ISG15,LDHA,NCL,SOD2,TCOF1,TPD52	19
Cancer,Endocrine System Disorders,Organismal Injury and Abnormalities,Reproductive System Disease	Gonadal tumor	0.0024			ACADS,ALB,ALDH3A1,ALYREF,APOA1,APOB,CAPN6,CAV1,CLIC6,CLU,COL14A1,CPS1,CS,DPP4,FH,FLG,FUS,GLDC,GOT2,HELZ2,HNRNPA2B1,HSD11B1,KNG1,KRT1,KRT16,KRT6A,MUCL3,PLG,PPIA,PTGS1,RNF149,SREK1,SRSF3,TPD52,TPI1,TRA2B,YBX1	37
Cell-To-Cell Signaling and Interaction,Hematological System Development and Function,Immune Cell Trafficking,Inflammatory Response	Activation of phagocytes	0.00242		1.664	APOA1,Chil3/Chil4,CLU,DPP4,FUS,HSD11B1,HSPA12A,KNG1,PLG,PPIA,PTGS1	11
Cellular Movement	Migration of tumor cell lines	0.00242	Increased	2.493	ALDOA,ATP5IF1,AVL9,CAV1,CKMT1B,CLU,CTSB,DPP4,DPYSL3,EXOC6B,FABP5,FH,GLDC,GOT2,GPX4,HNRNPA1,HNRNPA2B1,HNRNPC,HNRNPU,ISG15,KNG1,LDHA,NCL,OTUD6B,PABPN1,PLG,PPIA,PRMT5,RALY,RBM5,SOD2,SRSF3,TPD52,YBX1	34
Cell-To-Cell Signaling and Interaction	Clustering of cells	0.00242			CLU,COL14A1,HNRNPA2B1	3
Dermatological Diseases and Conditions,Organismal Injury and Abnormalities	Blister	0.00242			Mcpt4,PLG,Serpina1a (includes others)	3
Digestive System Development and Function,Hepatic System Development and Function,Organ Morphology,Organismal Development	Mass of liver	0.00242			APOA1,CAV1,Ces1d,FABP2,FABP5,SOD2	6
Cancer,Organismal Injury and Abnormalities,Renal and Urological Disease	Renal tumor	0.00242			ACADS,ALB,ALYREF,ATP5IF1,CA2,CAV1,CAVIN1,CLU,CPQ,DHX30,FABP1,FABP5,FH,FLG,GOT2,HMGCS2,HTATSF1,KNG1,LDHA,LDHB,MUCL3,NCL,OTUD6B,PDE2A,PLG,PTGS1,RBM10,RPTN,SERINC2,SOD2,SRRM2,SRSF6,YBX1	33
Cardiovascular Disease,Hematological Disease,Lipid Metabolism,Metabolic Disease,Organismal Injury and Abnormalities,Small Molecule Biochemistry	Hypertriglyceridemia	0.00243			APOA1,APOB,DPP4,PTGS1	4
Digestive System Development and Function,Gastrointestinal Disease,Hepatic System Development and Function,Hepatic System Disease,Inflammatory Disease,Inflammatory Response,Metabolic Disease,Organ Development,Organismal Injury and Abnormalities	Steatohepatitis	0.00248			APOB,CYP2E1,HNRNPU,ISG15,SOD2,SRSF1	6
Cancer,Endocrine System Disorders,Organismal Injury and Abnormalities	Papillary thyroid carcinoma	0.00248			ALDOA,CKB,CLU,DHX30,LDHA,PLG,SERINC2,SNRPD2,TPI1	9
Cardiovascular System Development and Function,Cellular Development,Cellular Function and Maintenance,Cellular Growth and Proliferation,Organismal Development,Tissue Development	Proliferation of endothelial cells	0.00249		-1.157	APOA1,ATP5IF1,CAV1,CTSB,HABP2,KNG1,NCL,PDE2A,PLG,PPIA	10
Developmental Disorder,Hereditary Disorder,Organismal Injury and Abnormalities,Renal and Urological Disease	Autosomal dominant polycystic kidney disease	0.00253			CAVIN1,COL14A1,DPYSL3,Ighg2b,KRT6A	5
Molecular Transport	Transport of oxygen	0.00254			HBA2,Hbb-b1	2
Cellular Movement	Migration of prostate cancer cells	0.00254			CAV1,DPP4	2
Gastrointestinal Disease,Hepatic System Disease,Organismal Injury and Abnormalities	Decompensated cirrhosis of liver	0.00254			ALB,APOA1	2
Energy Production,Lipid Metabolism,Small Molecule Biochemistry	Oxidation of polyunsaturated fatty acids	0.00254			CYCS,PTGS1	2
Cell-To-Cell Signaling and Interaction,Cellular Growth and Proliferation,Nervous System Development and Function	Excitation of sensory neurons	0.00254			KNG1,SOD2	2
Ophthalmic Disease,Organismal Injury and Abnormalities	Secondary glaucoma	0.00254			CA2,CA3	2
Neurological Disease,Organismal Injury and Abnormalities	Centrencephalic epilepsy	0.00254			CA2,CA3	2
Carbohydrate Metabolism,Lipid Metabolism,Molecular Transport,Small Molecule Biochemistry	Efflux of phosphatidic acid	0.00254			APOA1,FABP1	2
Connective Tissue Disorders,Organismal Injury and Abnormalities,Skeletal and Muscular Disorders,Tissue Morphology	Distal radius fracture	0.00254			PLG,PTGS1	2
Cardiovascular Disease,Neurological Disease,Organismal Injury and Abnormalities,Skeletal and Muscular Disorders	Acute ST-elevation myocardial infarction	0.00254			PLG,PTGS1	2
Developmental Disorder,Organismal Injury and Abnormalities	Drug induced edema	0.00254			CA2,CA3	2
Lipid Metabolism,Small Molecule Biochemistry	Utilization of fatty acid	0.00254			FABP2,PTGS1	2
Cellular Growth and Proliferation	Cytostasis of prostate cancer cell lines	0.00254			CAV1,CLU	2
Cell Morphology,Embryonic Development,Hair and Skin Development and Function,Organ Development,Organismal Development,Tissue Development	Keratinization of epidermis	0.00254			KRT16,KRT6A	2
Inflammatory Disease,Inflammatory Response,Organismal Injury and Abnormalities,Renal and Urological Disease	Nephritis	0.00255			ALB,APOA4,CAVIN1,CLU,FABP1,MUCL3,PPIA,PTGR1,PTGS1,TPD52,Uox,YBX1	12
Cancer,Neurological Disease,Organismal Injury and Abnormalities	Brain tumor	0.00257			ACADS,ACBD5,ALB,ALDH3A1,ALYREF,ANO6,APOA4,APOB,ARGLU1,AVL9,BAZ1A,BPIFB1,CA2,CAV1,CCNL2,CKB,CKM,CLIC3,CLU,CMA1,COL14A1,CPA3,CPQ,CPS1,CS,CTSB,CYP2E1,CYP2F1,DDB1,DHX30,DPP4,ENTPD2,FABP5,FLG,FUS,GLDC,GOLM2,HADH,HELZ2,HMGCS2,HNRNPA0,HNRNPA1,HNRNPA2B1,HNRNPDL,HNRNPL,HSD11B1,HSPA12A,HTATSF1,KRT1,KRT16,KRT5,KRT6A,LDHB,LRCH4,ME3,NCL,NIT2,NNT,OCIAD1,OTUD6B,OXCT1,PABPN1,PES1,PLG,PLIN4,PPIA,PRMT5,PRPSAP2,PTG…	92
Infectious Diseases,Organismal Injury and Abnormalities	Replication of Infectious bronchitis virus	0.00259			HNRNPL,MDH1,PES1	3
Lipid Metabolism,Molecular Transport,Small Molecule Biochemistry	Concentration of arachidonic acid	0.00259			FABP5,KNG1,PTGS1	3
Hereditary Disorder,Neurological Disease,Organismal Injury and Abnormalities,Psychological Disorders	Familial frontotemporal dementia	0.00259			FUS,HNRNPA1,HNRNPA2B1	3
Cancer,Organismal Injury and Abnormalities,Respiratory Disease	Growth of lung carcinoma	0.00259			APOA1,CAV1,RBM5	3
Cell Death and Survival	Cell viability of bone cancer cell lines	0.00261		1.446	DPP4,HNRNPUL1,HNRNPUL2,LDHA,SRSF6	5
Cancer,Neurological Disease,Organismal Injury and Abnormalities	Brain glioma	0.00261			ACADS,ACBD5,ALB,ALDH3A1,ALYREF,ANO6,APOA4,APOB,ARGLU1,AVL9,BAZ1A,BPIFB1,CA2,CAV1,CCNL2,CKB,CKM,CLIC3,CLU,CMA1,COL14A1,CPA3,CPQ,CPS1,CS,CTSB,CYP2E1,CYP2F1,DDB1,DHX30,DPP4,ENTPD2,FABP5,FLG,FUS,GLDC,GOLM2,HADH,HELZ2,HMGCS2,HNRNPA0,HNRNPA1,HNRNPA2B1,HNRNPDL,HNRNPL,HSD11B1,HSPA12A,HTATSF1,KRT1,KRT16,KRT5,KRT6A,LDHB,LRCH4,ME3,NCL,NIT2,NNT,OCIAD1,OTUD6B,OXCT1,PABPN1,PES1,PLG,PLIN4,PPIA,PRPSAP2,PTGS1,RAL…	91
Cancer,Organismal Injury and Abnormalities,Respiratory Disease	Malignant neoplasm of respiratory system	0.00266		1.168	ACADL,ALB,ALDH3A1,ALDOA,ANO6,APOA1,APOA4,APOB,ARGLU1,ATP5IF1,AVL9,BAZ1A,BPIFA2,CAPN6,CAV1,CAVIN1,CKB,CLIC6,CLU,COL14A1,CPA3,CPS1,CS,CTSB,CYP2E1,DDB1,DPP4,DPYSL3,FABP1,FABP5,FH,FLG,FUS,GLDC,HADH,HELZ2,HMGCS2,HNRNPA1,HNRNPA2B1,HNRNPC,HNRNPD,HNRNPU,HTATSF1,KNG1,KRT1,KRT5,KRT6A,LDHA,LDHB,LRCH4,MDH1,MDH2,MUCL3,NCL,OTUD6B,OXCT1,PDE2A,PLG,PLIN4,PON1,PPIA,PRMT5,PTGS1,RALY,RBM10,RBM5,RNF149,RPTN,SERINC2,S…	79
Cardiovascular Disease,Organismal Injury and Abnormalities	Aortic occlusive disease	0.00266			APOB,CA2,CA3,CLU,PDE2A,PLG	6
Cancer,Organismal Injury and Abnormalities,Reproductive System Disease,Skeletal and Muscular Disorders	Uterine leiomyoma	0.00266			ALDOA,CAPN6,COL14A1,FH,LRCH4,MDH1,MGST1,PPIG,PTGR1,SOD2	10
Cancer,Organismal Injury and Abnormalities	Head and neck adenocarcinoma	0.0027			ALDOA,CKB,CLU,DHX30,LDHA,PLG,SERINC2,SNRPD2,SRRM2,TPI1	10
Neurological Disease,Organismal Injury and Abnormalities	Injury of central nervous system	0.00271		0	CA2,CA3,CLU,CTSB,HSPA12A,KNG1,PLG,PTGS1,SOD2	9
Organismal Injury and Abnormalities,Respiratory Disease	Respiratory distress	0.00272			ALB,CKM,CLU,GSTO1,HABP2,NCL,PLG,PTGS1	8
Free Radical Scavenging	Production of reactive oxygen species	0.00273		1.389	ATP5IF1,CAV1,CYP2E1,GPX4,Gsta4,Hbb-b1,LDHA,PDE2A,PPIA,PTGS1,SOD2,TXNRD2	12
Cancer,Organismal Injury and Abnormalities,Reproductive System Disease	Genital carcinoma	0.00273			ACADS,ALB,ALDOA,ANO6,APOB,ARGLU1,AVL9,BPIFA2,BPIFB1,CA2,CA3,CAPN6,CAV1,CAVIN1,CKB,CKM,CLIC6,CLU,CMC2,COL14A1,CPA3,CPS1,CS,CTSB,CYP2E1,CYP2F1,DDB1,DHX30,DPP4,ENTPD2,EXOC6B,FLG,FUS,GLDC,GOT2,GPX4,HABP2,HBA2,HELZ2,HNRNPA2B1,HNRNPL,HNRNPU,HNRNPUL1,HSD11B1,HSD17B2,HSPA12A,HTATSF1,ISG15,KNG1,KRT1,KRT16,KRT5,KRT6A,MDH1,MDH2,MGST1,MUCL3,NNT,OTUD6B,OXCT1,PDE2A,PGM1,PLG,PLIN4,PON1,PPIG,PRPSAP2,PTGS1,RALY,R…	90
Cardiovascular Disease,Hematological Disease,Organismal Injury and Abnormalities	Thrombus	0.00273			ALB,ANO6,CPS1,HABP2,KNG1,PLG,PON1,PPIA,PTGS1,SRRM2,TSPAN15	11
Lipid Metabolism,Molecular Transport,Small Molecule Biochemistry	Quantity of diacylglycerol	0.00275			ACADS,ATP5IF1,Ces1d,HSD11B1	4
Amino Acid Metabolism	Quantity of glutamine	0.00276			ATP5IF1,LDHA,LDHB	3
Lipid Metabolism,Nucleic Acid Metabolism,Small Molecule Biochemistry	Metabolism of acyl-coenzyme A	0.00276			Ces1d,CS,HMGCS2	3
Organismal Development,Tissue Development	Development of epithelial tissue	0.00277		-1.023	APOA1,ATP5IF1,CA2,CAV1,CTSB,HABP2,HNRNPU,KNG1,KRT16,KRT6A,NCL,PDE2A,PLG,PPIA	14
Cancer,Cell Death and Survival,Organismal Injury and Abnormalities,Tumor Morphology	Apoptosis of cancer cells	0.00279		-1.4	ALB,CAPN6,CLU,CTSB,DPP4,PPIA,YBX1	7
Cancer,Organismal Injury and Abnormalities	Growth of malignant tumor	0.00279		1.827	APOA1,CAV1,CTSB,FH,GLDC,GPX4,LDHA,PLG,PPIA,PRMT5,RBM5,TPD52,YBX1	13
Tissue Development	Growth of epithelial tissue	0.00283		-1.419	ALDH3A1,APOA1,ATP5IF1,CAV1,CLU,CTSB,DDB1,FH,HABP2,KNG1,KRT16,Krt4,NCL,PDE2A,PLG,PPIA,SRSF6	17
Neurological Disease,Organismal Injury and Abnormalities	Childhood epilepsy	0.00285			CA2,CA3,GOT2,HNRNPU,MDH1,MDH2	6
Cancer,Gastrointestinal Disease,Organismal Injury and Abnormalities	Large intestine carcinoma	0.00286			ACBD5,ACO2,ALB,ALDH3A1,ALDOA,ANO6,APOA4,APOB,APOBEC2,ATP5IF1,AVL9,BAZ1A,BPIFA2,CA2,CAPN6,CAV1,CAVIN1,CCNL2,CKM,CLIC3,CLIC6,CLU,CMA1,CMC2,COL14A1,CPQ,CPS1,CS,CTSB,CYP2E1,DDB1,DHX30,DPP4,DPYSL3,ENTPD2,ESD,EXOC6B,FABP1,FLG,FUS,GLDC,GOLM2,GOT2,GSTO1,GTPBP8,HABP2,HADH,HELZ2,HMGCS2,HNRNPA1,HNRNPA2B1,HNRNPA3,HNRNPC,HNRNPD,HNRNPDL,HNRNPL,HNRNPUL1,HNRNPUL2,HSD17B2,HSPA12A,HTATSF1,ISG15,KNG1,KRT1,KRT5,LRCH…	108
Cardiovascular Disease,Organismal Injury and Abnormalities	Enlargement of heart	0.00288		-0.704	CA2,CAV1,CKM,CTSB,DPP4,FABP3,HNRNPA1,HSD11B1,Mcpt4,PPIA,PRMT5,RALY,SOD2,TPI1,TXNRD2	15
Cellular Movement	Migration of prostate cancer cell lines	0.00295		0.507	CAV1,CLU,EXOC6B,FABP5,GLDC,PABPN1,PRMT5	7
Hepatic System Development and Function,Organ Morphology,Tissue Morphology	Quantity of liver cells	0.00295			FH,PLG,Uox	3
Dermatological Diseases and Conditions,Infectious Diseases,Organismal Injury and Abnormalities	Verruca vulgaris	0.00295			ALB,PLG,PTGS1	3
Protein Synthesis	Quantity of aspartate transaminase in blood	0.00295			Gsta4,HNRNPD,SOD2	3
Embryonic Development,Endocrine System Development and Function,Organ Development,Organismal Development,Tissue Development	Formation of adrenal gland	0.00295			APOA1,HSD11B1,PLG	3
Developmental Disorder,Hereditary Disorder,Metabolic Disease,Organismal Injury and Abnormalities	Congenital disorder of glycosylation type 1	0.00295			CA2,CA3,PGM1	3
Molecular Transport,RNA Trafficking	Nuclear export of mRNA	0.00295			ALYREF,HNRNPA2B1,SRSF3	3
Neurological Disease,Organismal Injury and Abnormalities	Sporadic neurological disorder	0.00295			CLU,GOT2,PON1,PPIA,PTGS1,RBM19,SOD2,TRRAP	8
Developmental Disorder,Neurological Disease,Organismal Injury and Abnormalities,Psychological Disorders	Leukodystrophy	0.00297			ACBD5,ALB,CAV1,SOD2	4
Cellular Function and Maintenance,Post-Translational Modification,Protein Degradation,Protein Synthesis	Cleavage of glycoprotein	0.00299			CTSB,PLG	2
Infectious Diseases,Organismal Injury and Abnormalities	Infection by Viridans Streptococcus	0.00299			CA2,CA3	2
Cancer,Organismal Injury and Abnormalities,Respiratory Disease,Tumor Morphology	Progression of non-small cell lung carcinoma	0.00299			SOD2,SRSF1	2
Gastrointestinal Disease,Inflammatory Disease,Inflammatory Response,Organismal Injury and Abnormalities	Proctitis	0.00299			PLG,PTGS1	2
Dermatological Diseases and Conditions,Organismal Injury and Abnormalities	Formation of blister	0.00299			PLG,Serpina1a (includes others)	2
DNA Replication, Recombination, and Repair	Stalling of replication fork	0.00299			CPS1,SOD2	2
Developmental Disorder,Hereditary Disorder,Lipid Metabolism,Metabolic Disease,Organismal Injury and Abnormalities,Small Molecule Biochemistry	Acyl-coa dehydrogenase deficiency	0.00299			ACADL,HADH	2
Lipid Metabolism,Small Molecule Biochemistry	Incorporation of palmitic acid	0.00299			CAV1,FABP2	2
Hereditary Disorder,Organismal Injury and Abnormalities,Skeletal and Muscular Disorders	Autosomal dominant distal myopathy	0.00299			HNRNPA1,PLIN4	2
Digestive System Development and Function,Hepatic System Development and Function,Organ Morphology,Organismal Development	Morphology of liver	0.00301			APOA1,CAV1,Ces1d,FABP2,FABP5,PLG,SOD2	7
Cancer,Organismal Injury and Abnormalities	Serous adenocarcinoma	0.00304			ALB,CA2,CLU,COL14A1,CPA3,CS,DDB1,DPP4,FLG,FUS,GLDC,GOT2,HELZ2,HSD11B1,ISG15,KRT1,KRT6A,MUCL3,PTGS1,SERINC2,TPI1	21
Tissue Morphology	Quantity of cells	0.00308		1.268	APOA1,APOA4,APOB,ATP5IF1,CAV1,Chil3/Chil4,CLU,CTSB,DDB1,DPP4,DPYSL3,FABP1,FABP5,FH,FUS,GPX4,HADH,HBA2,Hbb-b1,HSD11B1,Ighg2b,ISG15,KNG1,LDHA,OCIAD1,PLG,PON1,PPIA,PRMT5,Serpina1a (includes others),SOD2,SRSF1,SRSF3,TCOF1,Uox,YBX1	36
Carbohydrate Metabolism	Consumption of carbohydrate	0.00309		-0.747	ATP5IF1,BPIFB1,CKM,LDHA	4
Infectious Diseases,Organismal Injury and Abnormalities	Replication of coronavirus	0.00309		1.982	HNRNPA1,HNRNPL,MDH1,PES1	4
Dermatological Diseases and Conditions,Neurological Disease,Organismal Injury and Abnormalities	Hyperesthesia	0.00311		0.686	CA2,CA3,CTSB,KNG1,LDHA,PTGS1	6
Neurological Disease,Organismal Injury and Abnormalities	Gliosis of cerebral cortex	0.00314			RNF149,SOD2,SSB	3
Cell-To-Cell Signaling and Interaction	Binding of bacteria	0.00314			HABP2,NCL,PLG	3
Neurological Disease,Organismal Injury and Abnormalities	Chronic neurological disorder	0.00318			CA2,CA3,KRT16,KRT6A,PDE2A,PTGS1,SERINC2	7
Dermatological Diseases and Conditions,Organismal Injury and Abnormalities	Chronic psoriasis	0.00318			CTSB,FABP5,GOT2,KRT16,SOD2	5
Carbohydrate Metabolism	Gluconeogenesis	0.00318			MDH1,MDH2,PGAM2,PGM1,TPI1	5
Developmental Disorder,Neurological Disease,Organismal Injury and Abnormalities	Epilepsy and developmental delay/intellectual disability	0.00321			GOT2,HNRNPU,MDH1,MDH2	4
Organismal Injury and Abnormalities,Reproductive System Disease	Disorder of pregnancy	0.00329			BAZ1A,CA2,CKB,CYP2E1,CYP2F1,DPYSL3,FABP1,FABP3,HSD11B1,HSD17B2,KNG1,ME3,Mug1/Mug2,PDE2A,PLG,PPIA,PTGR1,PTGS1,SDF2,SOD2,SRRM2,TSPAN15	22
Lipid Metabolism,Molecular Transport,Small Molecule Biochemistry	Accumulation of cholesterol	0.00333		1	CAV1,FABP1,PLG,SRSF1	4
Dermatological Diseases and Conditions,Organismal Injury and Abnormalities	Hypertrophic scarring	0.00333			COL14A1,DPP4,FABP5,KRT1	4
Inflammatory Response,Ophthalmic Disease,Organismal Injury and Abnormalities	Inflammation of eye	0.00333			CA2,CA3,PLG,PPIA	4
Endocrine System Disorders,Gastrointestinal Disease,Metabolic Disease,Organismal Injury and Abnormalities	Adult-onset diabetes mellitus	0.00334			APOA1,CA2,CA3	3
Cell Death and Survival	Apoptosis of vascular cells	0.0034		-0.031	ALDOA,CAV1,CYCS,MDH1,PLG,TRRAP	6
Cancer,Organismal Injury and Abnormalities,Respiratory Disease	Advanced lung cancer	0.0034		1.709	ALB,CLU,CTSB,DPYSL3,HNRNPU,PLG,PPIA,PTGS1,SOD2	9
Neurological Disease,Organismal Injury and Abnormalities	Tonic-clonic seizure	0.0034			CA2,CA3,GOT2,HNRNPU,MDH1,MDH2	6
Cell-To-Cell Signaling and Interaction,Hair and Skin Development and Function	Binding of epithelial cell lines	0.00346		0.849	CAV1,KNG1,NCL,PRMT5	4
Dermatological Diseases and Conditions,Organismal Injury and Abnormalities	Benign skin lesion	0.00346			FH,FLG,Mcpt4,PLG,Serpina1a (includes others)	5
Cardiovascular System Development and Function,Organ Morphology,Organismal Development	Morphology of left ventricle	0.00346			APOB,CAV1,CKM,Mcpt4	4
Cardiovascular System Development and Function,Organ Development,Organ Morphology	Cardiac contractility	0.00347	Increased	2.219	APOA1,APOB,ATP5IF1,CAV1,CKM,CLU	6
Cancer,Organismal Injury and Abnormalities,Renal and Urological Disease	Urinary tract carcinoma	0.00348			ACADS,ACBD5,ALB,ALDH3A1,ALYREF,ANO6,APOB,ATP5IF1,CA2,CAPN6,CAV1,CAVIN1,CLIC6,CLU,CMA1,CMC2,COL14A1,CPA3,CPQ,CPS1,CYP2F1,DDB1,DHX30,EXOC6B,FABP1,FABP5,FH,FLG,FUS,GOT2,HADH,HELZ2,HMGCS2,HNRNPA1,HNRNPA2B1,HNRNPUL1,HNRNPUL2,HTATSF1,IVD,KNG1,KRT1,LDHA,LDHB,MUCL3,OTUD6B,PDE2A,PGAM2,PGM1,PLG,PLIN4,PON1,PTGR1,PTGS1,RBM10,RBM19,RBP2,RNF149,RPTN,SERINC2,SNRPC,SOD2,SRRM2,SRSF1,SRSF3,SRSF6,TCOF1,TRA2B,TRRAP,…	69
Cell Signaling,Small Molecule Biochemistry	Metabolism of nitric oxide	0.00348			CAV1,CPS1	2
Cardiovascular System Development and Function,Organismal Development,Tissue Morphology	Vasodilation of arteriole	0.00348			KNG1,PLG	2
Free Radical Scavenging	Modification of hydrogen peroxide	0.00348			PTGS1,SOD2	2
Inflammatory Disease,Ophthalmic Disease,Organismal Injury and Abnormalities	Bulbar conjunctivitis	0.00348			CA2,CA3	2
Inflammatory Disease,Ophthalmic Disease,Organismal Injury and Abnormalities	Palpebral conjunctivitis	0.00348			CA2,CA3	2
Lipid Metabolism,Small Molecule Biochemistry	Synthesis of 6-keto-prostaglandin F1 alpha	0.00348			KNG1,PTGS1	2
Free Radical Scavenging	Removal of superoxide	0.00348			APOA4,SOD2	2
Cardiovascular Disease,Hematological Disease,Hereditary Disorder,Lipid Metabolism,Metabolic Disease,Organismal Injury and Abnormalities,Small Molecule Biochemistry	Familial combined hyperlipidemia	0.00348			APOA1,APOB	2
Lipid Metabolism,Molecular Transport,Small Molecule Biochemistry	Uptake of cholesterol ester	0.00348			APOA1,CAV1	2
Lipid Metabolism,Molecular Transport,Small Molecule Biochemistry	Release of cholesterol	0.00348			APOA1,PLG	2
Cell Morphology,Organismal Injury and Abnormalities,Skeletal and Muscular Disorders	Abnormal morphology of skeletal muscle fibers	0.00354			CAV1,HSD11B1,SOD2	3
Carbohydrate Metabolism,Molecular Transport,Small Molecule Biochemistry	Concentration of glycerol	0.00354			CAV1,Ces1d,FABP2	3
Hematological Disease,Metabolic Disease,Organismal Injury and Abnormalities,Respiratory Disease	Acute mountain sickness	0.00354			CA2,CA3,PDE2A	3
Developmental Disorder,Neurological Disease,Organismal Injury and Abnormalities	Demyelination of brain	0.00354			ALB,CAV1,SOD2	3
Dermatological Diseases and Conditions,Organ Morphology,Organismal Injury and Abnormalities	Thickening of skin	0.00354			FABP5,KRT1,KRT16	3
Cell Death and Survival,Connective Tissue Disorders,Hematological Disease,Organismal Injury and Abnormalities	Paroxysmal nocturnal hemoglobinuria	0.00354			DPP4,RBM5,SRRM2	3
Cell Signaling,Molecular Transport,Small Molecule Biochemistry	Release of nitric oxide	0.00359		0.017	APOA1,CAV1,CAVIN1,KNG1	4
Cell-To-Cell Signaling and Interaction,Embryonic Development	Binding of embryonic cell lines	0.00359		0.849	CAV1,KNG1,NCL,PRMT5	4
Cellular Movement,Hematological System Development and Function,Immune Cell Trafficking,Inflammatory Response	Cell movement of neutrophils	0.00361		1.577	ALB,APOA1,CTSB,DPP4,FABP5,Hbb-b1,ISG15,PLG,PPIA,YBX1	10
Cell-mediated Immune Response,Cellular Movement,Hematological System Development and Function,Immune Cell Trafficking	Cell movement of T lymphocytes	0.00364		0.507	CAV1,Chil3/Chil4,DPP4,FABP5,HNRNPL,Ighg2b,ISG15,Mcpt4,PES1	9
Cancer,Organismal Injury and Abnormalities	Metastasis of cells	0.00366		1.87	ALDOA,CAV1,CKMT1B,CTSB,EXOC6B,FABP5,GPX4,HNRNPA2B1,HNRNPAB,HNRNPC,ISG15,PLG,PPIA,PRMT5,SOD2,SRSF6	16
Cancer,Organismal Injury and Abnormalities,Renal and Urological Disease	Chromophobe renal cell carcinoma	0.00367			ATP5IF1,CAVIN1,HMGCS2,HTATSF1,LDHA,OTUD6B,PTGS1	7
Cellular Function and Maintenance	Catabolism of macromolecule	0.00368		1.504	APOA1,APOB,CAV1,CLU,CPA3,CPQ,CTSB,DDB1,DPP4,HABP2,HNRNPD,KNG1,Mcpt4,PLG,RNF14,RNF149,SOD2	17
Developmental Disorder,Organismal Injury and Abnormalities	Autism spectrum disorder or intellectual disability	0.00371			APOB,CKB,CKMT1B,CLIC3,CLU,CPS1,DDB1,DPP4,DPYSL3,HNRNPC,HNRNPU,IVD,MDH2,MGST1,MUCL3,NCL,OTUD6B,PDE2A,PON1,RNF14,SRRM2,SRSF1,TRRAP	23
Cancer,Organismal Injury and Abnormalities,Renal and Urological Disease	Renal cancer	0.00373			ACADS,ALB,ATP5IF1,CA2,CAV1,CAVIN1,CLU,CPQ,DHX30,FABP1,FABP5,FH,FLG,GOT2,HMGCS2,HTATSF1,KNG1,LDHA,LDHB,MUCL3,NCL,OTUD6B,PDE2A,PLG,PTGS1,RBM10,RPTN,SERINC2,SOD2,SRRM2,SRSF6,YBX1	32
Organismal Injury and Abnormalities,Respiratory Disease	Bronchopathy	0.00373			APOB,BAZ1A,CAV1,CYP2E1,LDHB,OXCT1,PON1,PPIA	8
Organismal Injury and Abnormalities,Reproductive System Disease	Disease of placenta	0.00374			CYP2F1,HSD17B2,Mug1/Mug2,PLG,PTGR1,PTGS1,SOD2	7
Endocrine System Disorders,Organismal Injury and Abnormalities,Renal and Urological Disease	Hypercalciuria	0.00376			CA2,CA3,CAV1	3
Molecular Transport	Nuclear export	0.00386			ALYREF,HNRNPA1,HNRNPA2B1,SRSF3	4
Developmental Disorder,Endocrine System Disorders,Hereditary Disorder,Organismal Injury and Abnormalities,Reproductive System Disease	Complete testicular feminization syndrome	0.00386			APOA4,CTSB,DDB1,PTGS1	4
Gene Expression	Transcription	0.00391		1.502	ALYREF,APOB,CAV1,CAVIN1,Ces1d,CLU,Cyp3a11 (includes others),DDB1,FUS,HELZ2,HMGCS2,HNRNPA1,HNRNPA2B1,HNRNPAB,HNRNPC,HNRNPD,HNRNPDL,HNRNPL,HNRNPU,KNG1,LRCH4,NCL,PABPN1,PDE2A,PRMT5,RALY,RBM10,RBM5,RNF14,SNRPC,SOD2,SRSF1,SRSF6,SSB,TRRAP,YBX1	36
Molecular Transport	Transport of H+	0.00398			CA2,NNT,PGAM2	3
Free Radical Scavenging,Molecular Transport	Quantity of hydrogen peroxide	0.00398			CYP2E1,NNT,SOD2	3
Tissue Morphology	Degradation of extracellular matrix	0.00398			CMA1,CTSB,PLG	3
Lipid Metabolism,Small Molecule Biochemistry	Induction of prostaglandin	0.004			KNG1,PTGS1	2
Neurological Disease,Organismal Injury and Abnormalities	Focal generalized tonic clonic epilepsy	0.004			CA2,CA3	2
Lipid Metabolism,Molecular Transport,Small Molecule Biochemistry	Quantity of fat	0.004			APOB,FABP2	2
Hematological Disease,Metabolic Disease,Organismal Injury and Abnormalities	Diuretic-induced hypokalemia	0.004			CA2,CA3	2
Cell-To-Cell Signaling and Interaction,Hematological System Development and Function	Activation of myeloid cells	0.00408		1.387	Chil3/Chil4,CLU,DPP4,FUS,HSD11B1,HSPA12A,KNG1,PLG,PPIA,PTGS1	10
Cellular Development,Connective Tissue Development and Function	Adipogenesis of fibroblast cell lines	0.00414			ACO2,DDB1,MDH1,PLG	4
Cell-To-Cell Signaling and Interaction	Binding of carcinoma cell lines	0.00414			CAV1,CTSB,NCL,YBX1	4
Endocrine System Development and Function,Small Molecule Biochemistry	Metabolism of hormone	0.00415			CAV1,CPQ,CTSB,DPP4,HSD17B2,PLG,YBX1	7
Dermatological Diseases and Conditions,Organismal Injury and Abnormalities	Keratosis	0.00415			DDB1,FLG,KRT1,KRT16,KRT5,PTGS1,RALY	7
Carbohydrate Metabolism	Synthesis of monosaccharide	0.00415			APOA1,CLU,MDH1,MDH2,TPI1	5
Cancer,Endocrine System Disorders,Organismal Injury and Abnormalities,Reproductive System Disease	Ovarian cancer	0.00418			ACADS,ALB,ALDH3A1,APOA1,APOB,CAPN6,CAV1,CLIC6,CLU,COL14A1,CPS1,CS,DPP4,FH,FLG,FUS,GLDC,GOT2,HELZ2,HNRNPA2B1,HSD11B1,KNG1,KRT1,KRT6A,MUCL3,PLG,PPIA,PTGS1,RNF149,SREK1,TPD52,TPI1,TRA2B,YBX1	34
Cancer,Organismal Injury and Abnormalities,Tumor Morphology	Progression of tumor	0.00422			ALB,CAV1,CLU,FUS,LDHA,PRMT5,PTGS1,SOD2,SRSF1	9
Cell Death and Survival,Embryonic Development	Cell viability of embryonic cell lines	0.00427		1	CAV1,FH,HNRNPU,PPIA,PTGR1,TRRAP	6
Cellular Function and Maintenance,Protein Degradation,Protein Synthesis	Catabolism of protein	0.00427		1.504	APOA1,APOB,CAV1,CLU,CPA3,CPQ,CTSB,DDB1,DPP4,HABP2,KNG1,Mcpt4,PLG,RNF14,RNF149,SOD2	16
Cellular Movement,Hair and Skin Development and Function	Migration of keratinocytes	0.00428		-1	ALDH3A1,ALDOA,KRT16,KRT6A	4
Cancer,Cellular Development,Cellular Growth and Proliferation,Organismal Injury and Abnormalities	Development of tumor cells	0.00428			CAV1,CLU,CTSB,TPD52	4
Cancer,Organismal Injury and Abnormalities	Metastasis of tumor cell lines	0.00433	Increased	2.395	ALDOA,CAV1,CKMT1B,CTSB,EXOC6B,FABP5,GPX4,HNRNPA2B1,HNRNPAB,HNRNPC,ISG15,PLG,PPIA,PRMT5,SOD2	15
Lipid Metabolism,Small Molecule Biochemistry,Vitamin and Mineral Metabolism	Metabolism of cholesterol	0.00437			APOA1,APOA4,APOB,CAV1,PON1	5
Cancer,Organismal Injury and Abnormalities,Reproductive System Disease	Uterine cancer	0.00443			ALB,ALDOA,ANO6,APOA4,APOB,ARGLU1,AVL9,BPIFB1,CA2,CAPN6,CAV1,CAVIN1,CLU,CMC2,COL14A1,CPA3,CPS1,CTSB,CYP2F1,DDB1,DPP4,EXOC6B,FLG,FUS,GLDC,GPX4,GTPBP8,HABP2,HELZ2,HNRNPA2B1,HNRNPC,HNRNPL,HNRNPU,HSD17B2,HSPA12A,HTATSF1,ISG15,KRT1,KRT5,MDH1,MDH2,MGST1,NNT,OXCT1,PGM1,PLG,PLIN4,PON1,PPIG,PRMT5,PRPSAP2,RALY,RBM10,RBM5,RPTN,SERINC2,SNRNP70,SNRPC,SOD2,SRRM2,SRSF3,SRSF5,SSB,TCOF1,TRA2B,TRRAP,TXNRD2,UGT2B28	68
Developmental Disorder,Neurological Disease,Organismal Injury and Abnormalities	Demyelination of central nervous system	0.00443			ALB,CAV1,PLG,SOD2	4
Cell Death and Survival,Organismal Injury and Abnormalities,Skeletal and Muscular Disorders	Necrotizing myopathy	0.00444			ALB,FABP3,PGAM2	3
Cell Morphology,Hematological System Development and Function,Inflammatory Response	Polarization of macrophages	0.00448	Increased	2.219	Chil3/Chil4,HNRNPU,ISG15,LDHA,SOD2	5
Organismal Development	Size of body	0.00449	Increased	4.026	APOB,APOBEC2,CAV1,CKB,CKM,CKMT1B,DPP4,FABP5,FUS,Hbb-b1,HNRNPA1,HNRNPD,HSD11B1,HSD17B2,Mug1/Mug2,PLG,SOD2	17
Neurological Disease,Organismal Injury and Abnormalities	Abnormality of cerebral cortex	0.00453			CAV1,CKB,CKMT1B,CTSB,HSD11B1,HSD17B2,PLG,SOD2	8
Lipid Metabolism,Small Molecule Biochemistry	Synthesis of prostaglandin	0.00454		1.248	CAV1,CLU,FABP5,KNG1,PLG,PTGS1	6
Developmental Disorder,Hereditary Disorder,Organismal Injury and Abnormalities,Renal and Urological Disease	Familial polycystic kidney disease	0.00454			CAVIN1,CLU,COL14A1,DPYSL3,Ighg2b,KRT6A	6
Carbohydrate Metabolism,Drug Metabolism,Molecular Transport,Small Molecule Biochemistry	Quantity of heparin	0.00455			CPA3,Mcpt4	2
Carbohydrate Metabolism,Cellular Function and Maintenance	Glycolysis of hepatoma cell lines	0.00455			ALDOA,ATP5IF1	2
Organismal Injury and Abnormalities,Psychological Disorders	Primary anxiety disorder	0.00455			CA2,CA3	2
Developmental Disorder,Hereditary Disorder,Metabolic Disease,Organismal Injury and Abnormalities	Congenital disorder of glycosylation type 1a	0.00455			CA2,CA3	2
Developmental Disorder,Hereditary Disorder,Neurological Disease,Organismal Injury and Abnormalities,Psychological Disorders	Landau Kleffner syndrome	0.00455			CA2,CA3	2
Neurological Disease,Organismal Injury and Abnormalities	Basilar-type migraine	0.00455			CA2,CA3	2
Cell-To-Cell Signaling and Interaction	Adhesion of bacteria	0.00455			HABP2,PLG	2
Cellular Assembly and Organization	Nuclear import	0.00455			HNRNPA1,HSPA12A	2
Endocrine System Disorders,Organismal Injury and Abnormalities	Benign cold thyroid nodule	0.00455			APOA1,CTSB	2
Cellular Assembly and Organization,Cellular Function and Maintenance	Formation of caveolae	0.00455			CAV1,CAVIN1	2
Organismal Injury and Abnormalities,Skeletal and Muscular Disorders	Abnormal morphology of skeletal muscle	0.0046			APOBEC2,CAV1,HNRNPA1,HSD11B1,SOD2	5
Dermatological Diseases and Conditions,Immunological Disease,Organismal Injury and Abnormalities	Pemphigus	0.0046			CLU,FABP5,ISG15,Mcpt4,PTGS1	5
Endocrine System Disorders,Hematological Disease,Metabolic Disease,Organismal Injury and Abnormalities	Hypoglycemia	0.0046			ACADL,CA2,DPP4,FABP3,HADH	5
Cell Death and Survival,Organismal Injury and Abnormalities	Apoptosis of epithelial cells	0.00462		-0.342	ARGLU1,CAV1,CLU,CTSB,GOT2,NCL,PLG,PTGS1,SOD2	9
Cardiovascular Disease,Organismal Injury and Abnormalities	Abnormal morphology of heart	0.00473		-0.704	ACADL,CA2,CAV1,CKM,CLU,CTSB,DPP4,FABP3,HNRNPA1,HSD11B1,Mcpt4,PPIA,PRMT5,RALY,SOD2,TPI1,TXNRD2	17
Cell-To-Cell Signaling and Interaction,Cellular Movement,Hematological System Development and Function,Immune Cell Trafficking,Inflammatory Response	Recruitment of phagocytes	0.00473		0.447	APOA1,APOB,CAV1,CLU,Mcpt4,PLG,SOD2,Uox	8
Connective Tissue Disorders,Hematological Disease,Organismal Injury and Abnormalities	Hemoglobinopathy	0.00473			HBA2,Hbb-b1,PDE2A,PPIA,PTGS1,SERINC2	6
Cellular Movement,Hematological System Development and Function,Immune Cell Trafficking,Inflammatory Response	Cell movement of phagocytes	0.00474	Increased	2.653	ALB,ANO6,APOA1,CAV1,CTSB,DPP4,FABP5,Hbb-b1,Ighg2b,ISG15,Mcpt4,PLG,PPIA,SOD2,YBX1	15
Cancer,Gastrointestinal Disease,Hepatic System Disease,Organismal Injury and Abnormalities	Liver metastasis	0.00474			CKMT1B,DPYSL3,PTGS1,SOD2	4
Cellular Movement,Hair and Skin Development and Function	Cell movement of epithelial cell lines	0.00475		0.808	APOA1,CLU,DPP4,HNRNPU,PPIA,SRSF1,TPD52	7
Organismal Injury and Abnormalities,Psychological Disorders	Sporadic psychological disorder	0.00475			CLU,GOT2,PON1,PPIA,PTGS1,RBM19,SOD2	7
Endocrine System Development and Function,Small Molecule Biochemistry	Synthesis of hormone	0.00482			CAV1,CPQ,CTSB,HSD17B2,PLG,YBX1	6
Lipid Metabolism,Small Molecule Biochemistry	Synthesis of eicosanoid	0.00483		1.547	ALB,CAV1,CLU,FABP5,KNG1,PLG,PTGS1	7
Dermatological Diseases and Conditions,Organismal Injury and Abnormalities	Abnormal morphology of skin	0.00483			APOA1,CTSB,FLG,KRT1,Krt4,KRT5,KRT6A	7
Cellular Movement,Hematological System Development and Function,Immune Cell Trafficking	Cellular infiltration by granulocytes	0.00487		-0.137	APOA1,CMA1,CTSB,FABP5,KNG1,PLG,PPIA,YBX1	8
Lipid Metabolism,Small Molecule Biochemistry	Binding of lipid	0.0049		-0.577	ACADL,APOA1,APOB,FABP1	4
Cardiovascular Disease,Neurological Disease,Organismal Injury and Abnormalities,Skeletal and Muscular Disorders	Idiopathic dilated cardiomyopathy	0.00494			RALY,SOD2,TPI1	3
Cancer,Gastrointestinal Disease,Organismal Injury and Abnormalities	Large intestine adenocarcinoma	0.00496			ACBD5,ACO2,ALB,ALDH3A1,ALDOA,ANO6,APOA4,APOB,APOBEC2,AVL9,BAZ1A,BPIFA2,CA2,CAPN6,CAVIN1,CCNL2,CKM,CLIC3,CLIC6,CLU,CMA1,CMC2,COL14A1,CPQ,CPS1,CS,CTSB,CYP2E1,DDB1,DHX30,DPP4,DPYSL3,ENTPD2,ESD,EXOC6B,FABP1,FLG,FUS,GLDC,GOLM2,GOT2,GSTO1,GTPBP8,HABP2,HADH,HELZ2,HMGCS2,HNRNPA1,HNRNPA2B1,HNRNPA3,HNRNPC,HNRNPD,HNRNPDL,HNRNPL,HNRNPUL1,HNRNPUL2,HSD17B2,HSPA12A,HTATSF1,ISG15,KNG1,KRT1,KRT5,LRCH4,MDH2,ME3,MR…	106
Amino Acid Metabolism,Small Molecule Biochemistry	Synthesis of amino acids	0.00507			CKB,CKM,CS,GOT2	4
Cell Cycle	Endoreduplication	0.00514			CLU,TRRAP	2
Organismal Injury and Abnormalities,Psychological Disorders	Generalized social anxiety disorder	0.00514			CA2,CA3	2
Ophthalmic Disease,Organismal Injury and Abnormalities	Corneal injury	0.00514			CA2,CA3	2
Connective Tissue Disorders,Organismal Injury and Abnormalities,Skeletal and Muscular Disorders	Anterior cruciate ligament rupture	0.00514			PLG,PTGS1	2
Amino Acid Metabolism,Small Molecule Biochemistry	Catabolism of neutral amino acid	0.00514			GLDC,IVD	2
Ophthalmic Disease,Organismal Injury and Abnormalities	Chronic open angle glaucoma	0.00514			CA2,CA3	2
Organismal Injury and Abnormalities,Skeletal and Muscular Disorders	Vacuolar myopathy	0.00514			HNRNPA2B1,PLIN4	2
Cell Morphology,Neurological Disease,Organismal Injury and Abnormalities	Abnormal morphology of mossy fibers	0.00514			CKB,CKMT1B	2
Lipid Metabolism,Molecular Transport,Small Molecule Biochemistry	Quantity of saturated fatty acid	0.00514			HADH,PON1	2
Cardiovascular System Development and Function,Organ Development,Organ Morphology,Skeletal and Muscular System Development and Function	Contractility of cardiac muscle	0.00519	Increased	2	APOB,ATP5IF1,CAV1,CKM,CLU	5
Hematological Disease,Metabolic Disease,Nutritional Disease,Organismal Injury and Abnormalities,Renal and Urological Disease	Hyperuricemia	0.0052			ALB,CA2,CA3	3
Cellular Movement	Invasion of ovarian cancer cell lines	0.0052			CAV1,CLU,DPP4	3
Hereditary Disorder,Neurological Disease,Organismal Injury and Abnormalities,Psychological Disorders	Familial degenerative brain disorder	0.00521			ACBD5,ACO2,CAV1,FUS,HNRNPA1,HNRNPA2B1	6
Lipid Metabolism,Small Molecule Biochemistry	Metabolism of phospholipid	0.00523		-0.106	APOA1,APOA4,Ces1d,FABP3,FABP5,GPX4,PON1,SERINC2	8
Organ Development,Reproductive System Development and Function	Function of genital organ	0.00523			BAZ1A,CAV1,Mug1/Mug2,PTGS1	4
Lipid Metabolism,Small Molecule Biochemistry,Vitamin and Mineral Metabolism	Synthesis of terpenoid	0.00525		-0.14	APOA1,APOB,CAV1,HSD11B1,HSD17B2,PLG,PON1,RBP2,YBX1	9
Cellular Movement	Migration of carcinoma cell lines	0.00527	Increased	2.092	ALDOA,CAV1,CLU,CTSB,GOT2,HNRNPA2B1,HNRNPC,ISG15,LDHA,OTUD6B,PPIA,RBM5,SOD2,SRSF3,TPD52,YBX1	16
Skeletal and Muscular System Development and Function	Function of muscle	0.00532		1.951	APOB,APOBEC2,ATP5IF1,CAV1,CKM,CLU,HSD11B1,PRMT5,SOD2	9
Organismal Injury and Abnormalities,Psychological Disorders	Opioid-related disorder	0.00532			CA2,CA3,CPQ,DPP4,TMEM120A	5
Cancer,Organismal Injury and Abnormalities,Respiratory Disease	Bronchiolo-alveolar adenocarcinoma	0.00532			APOB,BAZ1A,LDHB,OXCT1,PON1	5
Organismal Injury and Abnormalities	Bleeding	0.00533		-1.353	ALB,ALDH3A1,ANO6,APOB,CLU,FABP5,HABP2,HNRNPD,PLG,PPIA,PTGS1,YBX1	12
Cellular Development,Cellular Growth and Proliferation,Connective Tissue Development and Function,Tissue Development	Cell proliferation of fibroblasts	0.00534		1.363	ALB,CAV1,COL14A1,CTSB,KNG1,LDHA,PGAM2,SOD2,TXNRD2,YBX1	10
Organismal Injury and Abnormalities,Renal and Urological Disease	Abnormal morphology of urinary system	0.00538			CLU,HNRNPA1,HSD11B1,HSD17B2,OCIAD1,PLG,PTGS1,Uox	8
Neurological Disease,Organismal Injury and Abnormalities	Encephalopathy with late-onset epilepsy	0.00541			CA2,CA3,HNRNPU,MDH2	4
Cardiovascular Disease,Organismal Injury and Abnormalities	Atherogenesis	0.00541			APOA1,APOB,PLG,PON1	4
Drug Metabolism,Lipid Metabolism,Small Molecule Biochemistry	Synthesis of prostaglandin E2	0.00545		1.249	CAV1,CLU,KNG1,PLG,PTGS1	5
Cancer,Organismal Injury and Abnormalities,Respiratory Disease	Nonsquamous non-small cell lung carcinoma	0.00545			ACADL,ALB,ALDOA,APOB,ATP5IF1,AVL9,BAZ1A,CAPN6,CAV1,CAVIN1,CLIC6,CPS1,FH,FLG,HADH,HELZ2,HMGCS2,HNRNPA1,HNRNPA2B1,HNRNPC,HNRNPD,HNRNPU,HTATSF1,LDHA,LDHB,MDH2,OTUD6B,OXCT1,PDE2A,PLIN4,PON1,PRMT5,PTGS1,RBM10,RBM5,RPTN,SERINC2,SOD2,TCOF1,TPD52,TPI1	41
Cancer,Neurological Disease,Organismal Injury and Abnormalities	Grade 4 high grade glioma	0.00546			ALB,ALDH3A1,ALYREF,ANO6,APOA4,APOB,ARGLU1,AVL9,BAZ1A,BPIFB1,CCNL2,CKM,CLIC3,CLU,CMA1,COL14A1,CPA3,CPQ,CPS1,CS,CYP2E1,CYP2F1,DDB1,DHX30,DPP4,ENTPD2,FLG,FUS,GLDC,GOLM2,HADH,HELZ2,HMGCS2,HNRNPA1,HNRNPDL,HNRNPL,HSD11B1,HSPA12A,HTATSF1,KRT1,KRT16,KRT5,KRT6A,LRCH4,ME3,NCL,NIT2,NNT,OCIAD1,OXCT1,PES1,PLG,PLIN4,PPIA,PRMT5,PRPSAP2,PTGS1,RALY,RBM10,RBM19,RNF14,RPTN,SERINC2,SNRNP70,SREK1,SRRM2,SRSF4,SRSF6,SS…	75
Cardiovascular Disease,Hematological Disease,Organismal Injury and Abnormalities	Thrombotic microangiopathy	0.00547			PLG,PPIA,PTGS1	3
Infectious Diseases,Organismal Injury and Abnormalities	Infection by Staphylococcus aureus	0.00547			CA2,CA3,HABP2	3
Small Molecule Biochemistry	Quantity of 2-oxoglutaric acid	0.00547			HNRNPL,LDHA,LDHB	3
Cellular Movement,Hematological System Development and Function,Immune Cell Trafficking,Inflammatory Response	Chemotaxis of mononuclear leukocytes	0.00552		1.306	ANO6,APOA1,Chil3/Chil4,DPP4,PLG,PPIA	6
Cell-To-Cell Signaling and Interaction,Renal and Urological System Development and Function	Binding of kidney cell lines	0.00558		0.849	CAV1,KNG1,NCL,PRMT5	4
Dermatological Diseases and Conditions,Neurological Disease,Organismal Injury and Abnormalities	Hyperalgesia	0.00558			CA2,CA3,KNG1,LDHA,PTGS1	5
Cardiovascular System Development and Function	Response of heart	0.00558			APOA1,ATP5IF1,KNG1,PTGS1	4
Cancer,Neurological Disease,Organismal Injury and Abnormalities	Grade 4 astrocytoma	0.00564			ALB,ALDH3A1,ALYREF,ANO6,APOA4,APOB,ARGLU1,AVL9,BAZ1A,BPIFB1,CCNL2,CKM,CLIC3,CLU,CMA1,COL14A1,CPA3,CPQ,CPS1,CS,CYP2E1,CYP2F1,DDB1,DHX30,DPP4,ENTPD2,FLG,FUS,GLDC,GOLM2,HADH,HELZ2,HMGCS2,HNRNPA1,HNRNPDL,HNRNPL,HSD11B1,HSPA12A,HTATSF1,KRT1,KRT16,KRT5,KRT6A,LRCH4,ME3,NCL,NIT2,NNT,OCIAD1,OXCT1,PES1,PLG,PLIN4,PPIA,PRMT5,PRPSAP2,PTGS1,RALY,RBM10,RBM19,RNF14,RPTN,SERINC2,SNRNP70,SREK1,SRRM2,SRSF4,SRSF6,SS…	75
Cancer,Organismal Injury and Abnormalities	Malignant neoplasm of retroperitoneum	0.00568			ACADS,ALB,ALDOA,APOB,ATP5IF1,CA2,CAPN6,CAV1,CAVIN1,CKM,CKMT1B,CLU,COL14A1,CPA3,CPQ,DDB1,DHX30,DPP4,FABP1,FABP5,FH,FLG,GOT2,HELZ2,HMGCS2,HNRNPAB,HNRNPC,HNRNPD,HNRNPL,HNRNPU,HNRNPUL1,HSD11B1,HTATSF1,KNG1,KRT1,LDHA,LDHB,MUCL3,NCL,OTUD6B,PABPN1,PDE2A,PLG,PLIN4,PPIA,PRPSAP2,PTGS1,RBM10,RNF149,RPTN,SERINC2,SOD2,SRRM2,SRSF6,YBX1	55
Endocrine System Development and Function,Lipid Metabolism,Small Molecule Biochemistry,Vitamin and Mineral Metabolism	Synthesis of estrogen	0.00575			HSD17B2,PLG,YBX1	3
Lipid Metabolism,Small Molecule Biochemistry	Synthesis of 12-hydroxyeicosatetraenoic acid	0.00575			ALB,KNG1	2
Lipid Metabolism,Molecular Transport,Small Molecule Biochemistry	Quantity of thromboxane B2	0.00575			KNG1,PTGS1	2
Neurological Disease,Organismal Injury and Abnormalities	Medication overuse migraine	0.00575			CA2,CA3	2
Dermatological Diseases and Conditions,Hereditary Disorder,Organ Morphology,Organismal Injury and Abnormalities	Autosomal dominant palmoplantar keratoderma	0.00575			KRT1,KRT16	2
Infectious Diseases,Organismal Injury and Abnormalities	Production of Hepatitis C virus	0.00575			APOB,YBX1	2
Lipid Metabolism,Small Molecule Biochemistry	Homeostasis of phospholipid	0.00575			APOA1,FABP3	2
Free Radical Scavenging	Production of reactive oxygen species in liver	0.00575			CYP2E1,GPX4	2
Lipid Metabolism,Small Molecule Biochemistry	Incorporation of oleic acid	0.00575			CAV1,FABP1	2
Lipid Metabolism,Molecular Transport,Small Molecule Biochemistry	Concentration of 6-keto-prostaglandin F1 alpha	0.00575			KNG1,PTGS1	2
Ophthalmic Disease,Organismal Injury and Abnormalities	Acute angle closure glaucoma	0.00575			CA2,CA3	2
Cellular Assembly and Organization,RNA Post-Transcriptional Modification	Formation of spliceosomes	0.00575			RBM5,SNRPD2	2
Inflammatory Disease,Ophthalmic Disease,Organismal Injury and Abnormalities	Chronic anterior uveitis	0.00575			CA2,CA3	2
Lipid Metabolism,Small Molecule Biochemistry,Vitamin and Mineral Metabolism	Synthesis of cholesterol	0.00576			APOA1,APOB,CAV1,PON1	4
Cell Death and Survival,Organismal Injury and Abnormalities	Cell death of fibroblast cell lines	0.00584		0.879	CA3,CLU,CTSB,FABP1,FH,GPX4,HNRNPA1,LDHA,PLG,SOD2	10
Cardiovascular Disease,Neurological Disease,Organismal Injury and Abnormalities,Skeletal and Muscular Disorders	Acute myocardial infarction	0.00584			APOA1,PLG,PON1,PPIA,PTGS1	5
Developmental Disorder,Hereditary Disorder,Metabolic Disease,Organismal Injury and Abnormalities	Autosomal recessive inborn error of metabolism	0.00586			ACADL,ALB,CPS1,DPP4,HADH,IVD,PLG	7
Cardiovascular Disease,Hereditary Disorder,Organismal Injury and Abnormalities	Familial vascular disease	0.00586			CA2,CAV1,CPS1,HABP2,ISG15,PON1,SOD2	7
Organismal Injury and Abnormalities,Reproductive System Disease	Benign uterine disease	0.00592			ALDOA,CAPN6,COL14A1,FH,HNRNPAB,LRCH4,MDH1,MGST1,PPIG,PTGR1,RNF14,SOD2,SRRM2,YBX1	14
Organismal Injury and Abnormalities,Skeletal and Muscular Disorders	Abnormality of foot	0.00594			FLG,KRT16,KRT6A,PPIA	4
Dermatological Diseases and Conditions,Organismal Injury and Abnormalities	Ulceration of skin	0.00594			APOA1,COL14A1,DPP4,PTGS1	4
Immunological Disease,Inflammatory Disease,Organismal Injury and Abnormalities	Active stage systemic lupus erythematosus	0.00594			CLIC3,CPQ,ISG15,PTGS1	4
Infectious Diseases,Organismal Injury and Abnormalities	Infection by enterobacteriaceae	0.00603			CA2,CA3,PLG	3
Infectious Diseases,Organismal Injury and Abnormalities	Productive infection of cervical cancer cell lines	0.00606	Increased	2.449	ARGLU1,CA2,CYCS,DPP4,HNRNPU,RBM19	6
Cancer,Organismal Injury and Abnormalities,Reproductive System Disease	Female genital tract adenocarcinoma	0.00611			ACADS,ALB,ALDOA,ANO6,APOB,ARGLU1,AVL9,BPIFB1,CA2,CAPN6,CAVIN1,CLU,CMC2,COL14A1,CPA3,CPS1,CS,CYP2F1,DDB1,DPP4,EXOC6B,FLG,FUS,GLDC,GOT2,GPX4,HABP2,HELZ2,HNRNPA2B1,HNRNPL,HNRNPU,HSD11B1,HSD17B2,HSPA12A,HTATSF1,ISG15,KNG1,KRT1,KRT5,KRT6A,MDH1,MGST1,MUCL3,NNT,OXCT1,PGM1,PLIN4,PON1,PPIG,PRPSAP2,PTGS1,RALY,RBM10,RNF149,RPTN,SNRNP70,SNRPC,SOD2,SREK1,SRRM2,SRSF3,SRSF5,TCOF1,TPI1,TRA2B,TRRAP,TXNRD2,UGT2B28	68
Cardiovascular Disease,Organismal Injury and Abnormalities,Organismal Survival	Cardiovascular death	0.00613			CA2,CA3,DPP4,PTGS1	4
Developmental Disorder,Hereditary Disorder,Metabolic Disease,Organismal Injury and Abnormalities	Lysosomal storage disease	0.00629			ACADL,CAV1,CLU,CYCS,PTGS1,SOD2	6
Hereditary Disorder,Neurological Disease,Organismal Injury and Abnormalities,Psychological Disorders	Familial tauopathy	0.00633			APOA4,FUS,HNRNPA2B1	3
Immunological Disease,Organismal Injury and Abnormalities	Early stage acute graft-vs-host disease	0.00633			FABP2,HSD11B1,Mug1/Mug2	3
Cancer,Cellular Development,Cellular Growth and Proliferation,Organismal Injury and Abnormalities,Tumor Morphology	Colony formation of cancer cells	0.00633			CAV1,CTSB,TPD52	3
Skeletal and Muscular System Development and Function	Muscle contraction	0.00634		1.131	ALDOA,CAV1,KNG1,PABPN1,PGAM2,PTGS1,SRSF1	7
Endocrine System Disorders,Metabolic Disease,Organismal Injury and Abnormalities	Advanced stage hypothyroidism	0.00636			CKM	1
Lipid Metabolism,Molecular Transport,Nucleic Acid Metabolism,Small Molecule Biochemistry	Accumulation of acetyl-coenzyme A	0.00636			ATP5IF1	1
Nervous System Development and Function	Activation of nociceptor	0.00636			KNG1	1
Tissue Development	Accumulation of sperm	0.00636			HADH	1
Carbohydrate Metabolism,Lipid Metabolism,Small Molecule Biochemistry	Activation of 1-palmitoyl-2-arachidonyl-sn-glycero-3-phosphorylcholine	0.00636			PON1	1
Cancer,Cell-To-Cell Signaling and Interaction,Organismal Injury and Abnormalities	Activation of erythroleukemia cells	0.00636			PLG	1
Ophthalmic Disease,Organismal Injury and Abnormalities	Age-related cortical cataract	0.00636			GPX4	1
Carbohydrate Metabolism,Lipid Metabolism,Small Molecule Biochemistry	Activation of 1-palmitoyl-2-glutaroyl-sn-glycero-3-phosphorylcholine	0.00636			PON1	1
Auditory Disease,Organismal Injury and Abnormalities	Abnormal morphology of cup-shaped ear	0.00636			TCOF1	1
Connective Tissue Disorders,Organismal Injury and Abnormalities,Reproductive System Disease	Abnormal morphology of mammary gland connective tissue	0.00636			PLG	1
Tissue Development	Adhesion of retinal pigment epithelium	0.00636			CAV1	1
Dermatological Diseases and Conditions,Inflammatory Disease,Inflammatory Response,Organismal Injury and Abnormalities	Acute inflammation of skin	0.00636			KNG1	1
Reproductive System Development and Function,Tissue Development	Accumulation of prostate cell lines	0.00636			CLU	1
Developmental Disorder,Hereditary Disorder,Metabolic Disease,Organismal Injury and Abnormalities	Acyl-CoA binding domain containing protein 5 deficiency	0.00636			ACBD5	1
Cellular Assembly and Organization	Activation of cytosol	0.00636			CYCS	1
Connective Tissue Disorders,Organismal Injury and Abnormalities,Skeletal and Muscular Disorders	Abnormal morphology of small orbit	0.00636			TCOF1	1
